# Supplementary material for: Phenome-wide causal associations between osteoarthritis and other complex traits through the latent causal variable analysis
Source: BMC Musculoskelet Disord. 2024 Mar 26;25:238. doi: 10.1186/s12891-024-07360-x (PMC10964580; doi:10.1186/s12891-024-07360-x)
Supplement: Supplementary file 1 — Supplementary Material 1 [file 12891_2024_7360_MOESM1_ESM.xlsx]

## Sheet: Additional file 1
Additional file S1: The list of traits enrolled in the present study
Phenotype	N	NCAS	NCON	Cohort	URL	ref
#Other joint disorders	361194	27347	333847	UK Biobank	https://docs.google.com/spreadsheets/d/1kvPoupSzsSFBNSztMzl04xMoSC3Kcx3CrjVf4yBmESU/edit?ts=5b5f17db#gid=227859291	PHESANT Transformation:NA-Notes:NA-Variable type:categorical-Phenotype ID:M13_OTHERJOINT
#Polyarthropathies	361194	3275	357919	UK Biobank	https://docs.google.com/spreadsheets/d/1kvPoupSzsSFBNSztMzl04xMoSC3Kcx3CrjVf4yBmESU/edit?ts=5b5f17db#gid=227859291	PHESANT Transformation:NA-Notes:NA-Variable type:categorical-Phenotype ID:M13_POLYARTHROPATHIES
#Spondylopathies	361194	4393	356801	UK Biobank	https://docs.google.com/spreadsheets/d/1kvPoupSzsSFBNSztMzl04xMoSC3Kcx3CrjVf4yBmESU/edit?ts=5b5f17db#gid=227859291	PHESANT Transformation:NA-Notes:NA-Variable type:categorical-Phenotype ID:M13_SPONDYLOPATHY
3mm asymmetry angle (left)	73818	NA	NA	UK Biobank	https://docs.google.com/spreadsheets/d/1kvPoupSzsSFBNSztMzl04xMoSC3Kcx3CrjVf4yBmESU/edit?ts=5b5f17db#gid=227859291	PHESANT Transformation:5111_0|| INTEGER || CONTINUOUS || ||-Notes:This is the asymmetric angle of keratometry results taken at 3mm for the left eye (blank indicates no asymmetry)-Variable type:continuous_raw
3mm asymmetry angle (right)	74038	NA	NA	UK Biobank	https://docs.google.com/spreadsheets/d/1kvPoupSzsSFBNSztMzl04xMoSC3Kcx3CrjVf4yBmESU/edit?ts=5b5f17db#gid=227859291	PHESANT Transformation:5108_0|| INTEGER || CONTINUOUS || ||-Notes:This is the asymmetric angle of keratometry results taken at 3mm for the right eye (blank indicates no asymmetry)-Variable type:continuous_raw
3mm asymmetry index (left)	73818	NA	NA	UK Biobank	https://docs.google.com/spreadsheets/d/1kvPoupSzsSFBNSztMzl04xMoSC3Kcx3CrjVf4yBmESU/edit?ts=5b5f17db#gid=227859291	PHESANT Transformation:5156_0|| CONTINUOUS MAIN || CONTINUOUS || ||-Notes:This is the asymmetry index as part of the keratometry result taken at 3mm for the left eye-Variable type:continuous_raw
3mm asymmetry index (right)	74038	NA	NA	UK Biobank	https://docs.google.com/spreadsheets/d/1kvPoupSzsSFBNSztMzl04xMoSC3Kcx3CrjVf4yBmESU/edit?ts=5b5f17db#gid=227859291	PHESANT Transformation:5159_0|| CONTINUOUS MAIN || CONTINUOUS || ||-Notes:This is the asymmetry index as part of the keratometry result taken at 3mm for the right eye-Variable type:continuous_raw
3mm cylindrical power (left)	75398	NA	NA	UK Biobank	https://docs.google.com/spreadsheets/d/1kvPoupSzsSFBNSztMzl04xMoSC3Kcx3CrjVf4yBmESU/edit?ts=5b5f17db#gid=227859291	PHESANT Transformation:5119_0|| CONTINUOUS MAIN || CONTINUOUS || ||-Notes:This is the cylindrical power of keratometry results taken at 3mm for the left eye (0 indicates none)-Variable type:continuous_raw
3mm cylindrical power (right)	75410	NA	NA	UK Biobank	https://docs.google.com/spreadsheets/d/1kvPoupSzsSFBNSztMzl04xMoSC3Kcx3CrjVf4yBmESU/edit?ts=5b5f17db#gid=227859291	PHESANT Transformation:5116_0|| CONTINUOUS MAIN || CONTINUOUS || ||-Notes:This is the cylindrical power of keratometry results taken at 3mm for the right eye (0 indicates none)-Variable type:continuous_raw
3mm cylindrical power angle (left)	75389	NA	NA	UK Biobank	https://docs.google.com/spreadsheets/d/1kvPoupSzsSFBNSztMzl04xMoSC3Kcx3CrjVf4yBmESU/edit?ts=5b5f17db#gid=227859291	PHESANT Transformation:5112_0|| INTEGER || CONTINUOUS || ||-Notes:This is the cylindrical power angle of keratometry results taken at 3mm for the left eye (blank indicates none)-Variable type:continuous_raw
3mm cylindrical power angle (right)	75401	NA	NA	UK Biobank	https://docs.google.com/spreadsheets/d/1kvPoupSzsSFBNSztMzl04xMoSC3Kcx3CrjVf4yBmESU/edit?ts=5b5f17db#gid=227859291	PHESANT Transformation:5115_0|| INTEGER || CONTINUOUS || ||-Notes:This is the cylindrical power angle of keratometry results taken at 3mm for the right eye (blank indicates none)-Variable type:continuous_raw
3mm regularity index (left)	73829	NA	NA	UK Biobank	https://docs.google.com/spreadsheets/d/1kvPoupSzsSFBNSztMzl04xMoSC3Kcx3CrjVf4yBmESU/edit?ts=5b5f17db#gid=227859291	PHESANT Transformation:5163_0|| CONTINUOUS MAIN || CONTINUOUS || ||-Notes:This is the regularity index as part of the keratometry result taken at 3mm for the left eye-Variable type:continuous_raw
3mm regularity index (right)	74059	NA	NA	UK Biobank	https://docs.google.com/spreadsheets/d/1kvPoupSzsSFBNSztMzl04xMoSC3Kcx3CrjVf4yBmESU/edit?ts=5b5f17db#gid=227859291	PHESANT Transformation:5160_0|| CONTINUOUS MAIN || CONTINUOUS || ||-Notes:This is the regularity index as part of the keratometry result taken at 3mm for the right eye-Variable type:continuous_raw
3mm strong meridian (left)	75398	NA	NA	UK Biobank	https://docs.google.com/spreadsheets/d/1kvPoupSzsSFBNSztMzl04xMoSC3Kcx3CrjVf4yBmESU/edit?ts=5b5f17db#gid=227859291	PHESANT Transformation:5135_0|| CONTINUOUS MAIN || CONTINUOUS || ||-Notes:This is the strong meridian angle of keratometry results taken at 3mm for the left eye-Variable type:continuous_raw
3mm strong meridian (right)	75410	NA	NA	UK Biobank	https://docs.google.com/spreadsheets/d/1kvPoupSzsSFBNSztMzl04xMoSC3Kcx3CrjVf4yBmESU/edit?ts=5b5f17db#gid=227859291	PHESANT Transformation:5132_0|| CONTINUOUS MAIN || CONTINUOUS || ||-Notes:This is the strong meridian angle of keratometry results taken at 3mm for the right eye-Variable type:continuous_raw
3mm weak meridian (left)	75398	NA	NA	UK Biobank	https://docs.google.com/spreadsheets/d/1kvPoupSzsSFBNSztMzl04xMoSC3Kcx3CrjVf4yBmESU/edit?ts=5b5f17db#gid=227859291	PHESANT Transformation:5096_0|| CONTINUOUS MAIN || CONTINUOUS || ||-Notes:This is the weak meridian of keratometry results taken at 3mm for the left eye-Variable type:continuous_raw
6mm asymmetry angle (left)	40683	NA	NA	UK Biobank	https://docs.google.com/spreadsheets/d/1kvPoupSzsSFBNSztMzl04xMoSC3Kcx3CrjVf4yBmESU/edit?ts=5b5f17db#gid=227859291	PHESANT Transformation:5110_0|| INTEGER || CONTINUOUS || ||-Notes:This is the asymmetric angle of keratometry results taken at 6mm for the left eye (blank indicates no asymmetry)-Variable type:continuous_raw
6mm asymmetry angle (right)	41390	NA	NA	UK Biobank	https://docs.google.com/spreadsheets/d/1kvPoupSzsSFBNSztMzl04xMoSC3Kcx3CrjVf4yBmESU/edit?ts=5b5f17db#gid=227859291	PHESANT Transformation:5109_0|| INTEGER || CONTINUOUS || ||-Notes:This is the asymmetric angle of keratometry results taken at 6mm for the right eye (blank indicates no asymmetry)-Variable type:continuous_raw
6mm asymmetry index (left)	40683	NA	NA	UK Biobank	https://docs.google.com/spreadsheets/d/1kvPoupSzsSFBNSztMzl04xMoSC3Kcx3CrjVf4yBmESU/edit?ts=5b5f17db#gid=227859291	PHESANT Transformation:5157_0|| CONTINUOUS MAIN || CONTINUOUS || ||-Notes:This is the asymmetry index as part of the keratometry result taken at 6mm for the left eye-Variable type:continuous_raw
6mm asymmetry index (right)	41390	NA	NA	UK Biobank	https://docs.google.com/spreadsheets/d/1kvPoupSzsSFBNSztMzl04xMoSC3Kcx3CrjVf4yBmESU/edit?ts=5b5f17db#gid=227859291	PHESANT Transformation:5158_0|| CONTINUOUS MAIN || CONTINUOUS || ||-Notes:This is the asymmetry index as part of the keratometry result taken at 6mm for the right eye-Variable type:continuous_raw
6mm cylindrical power (left)	65551	NA	NA	UK Biobank	https://docs.google.com/spreadsheets/d/1kvPoupSzsSFBNSztMzl04xMoSC3Kcx3CrjVf4yBmESU/edit?ts=5b5f17db#gid=227859291	PHESANT Transformation:5118_0|| CONTINUOUS MAIN || CONTINUOUS || ||-Notes:This is the cylindrical power of keratometry results taken at 6mm for the left eye (0 indicates none)-Variable type:continuous_raw
6mm cylindrical power (right)	66256	NA	NA	UK Biobank	https://docs.google.com/spreadsheets/d/1kvPoupSzsSFBNSztMzl04xMoSC3Kcx3CrjVf4yBmESU/edit?ts=5b5f17db#gid=227859291	PHESANT Transformation:5117_0|| CONTINUOUS MAIN || CONTINUOUS || ||-Notes:This is the cylindrical power of keratometry results taken at 6mm for the right eye (0 indicates none)-Variable type:continuous_raw
6mm cylindrical power angle (left)	65529	NA	NA	UK Biobank	https://docs.google.com/spreadsheets/d/1kvPoupSzsSFBNSztMzl04xMoSC3Kcx3CrjVf4yBmESU/edit?ts=5b5f17db#gid=227859291	PHESANT Transformation:5113_0|| INTEGER || CONTINUOUS || ||-Notes:This is the cylindrical power angle of keratometry results taken at 6mm for the left eye (blank indicates none)-Variable type:continuous_raw
6mm cylindrical power angle (right)	66237	NA	NA	UK Biobank	https://docs.google.com/spreadsheets/d/1kvPoupSzsSFBNSztMzl04xMoSC3Kcx3CrjVf4yBmESU/edit?ts=5b5f17db#gid=227859291	PHESANT Transformation:5114_0|| INTEGER || CONTINUOUS || ||-Notes:This is the cylindrical power angle of keratometry results taken at 6mm for the right eye (blank indicates none)-Variable type:continuous_raw
6mm regularity index (left)	40700	NA	NA	UK Biobank	https://docs.google.com/spreadsheets/d/1kvPoupSzsSFBNSztMzl04xMoSC3Kcx3CrjVf4yBmESU/edit?ts=5b5f17db#gid=227859291	PHESANT Transformation:5162_0|| CONTINUOUS MAIN || CONTINUOUS || ||-Notes:This is the regularity index as part of the keratometry result taken at 6mm for the left eye-Variable type:continuous_raw
6mm regularity index (right)	41455	NA	NA	UK Biobank	https://docs.google.com/spreadsheets/d/1kvPoupSzsSFBNSztMzl04xMoSC3Kcx3CrjVf4yBmESU/edit?ts=5b5f17db#gid=227859291	PHESANT Transformation:5161_0|| CONTINUOUS MAIN || CONTINUOUS || ||-Notes:This is the regularity index as part of the keratometry result taken at 6mm for the right eye-Variable type:continuous_raw
6mm strong meridian (left)	65551	NA	NA	UK Biobank	https://docs.google.com/spreadsheets/d/1kvPoupSzsSFBNSztMzl04xMoSC3Kcx3CrjVf4yBmESU/edit?ts=5b5f17db#gid=227859291	PHESANT Transformation:5134_0|| CONTINUOUS MAIN || CONTINUOUS || ||-Notes:[keratometry@6mm/left] strong meridian-Variable type:continuous_raw
6mm strong meridian (right)	66256	NA	NA	UK Biobank	https://docs.google.com/spreadsheets/d/1kvPoupSzsSFBNSztMzl04xMoSC3Kcx3CrjVf4yBmESU/edit?ts=5b5f17db#gid=227859291	PHESANT Transformation:5133_0|| CONTINUOUS MAIN || CONTINUOUS || ||-Notes:This is the strong meridian angle of keratometry results taken at 6mm for the right eye-Variable type:continuous_raw
6mm weak meridian (left)	65551	NA	NA	UK Biobank	https://docs.google.com/spreadsheets/d/1kvPoupSzsSFBNSztMzl04xMoSC3Kcx3CrjVf4yBmESU/edit?ts=5b5f17db#gid=227859291	PHESANT Transformation:5097_0|| CONTINUOUS MAIN || CONTINUOUS || ||-Notes:This is the weak meridian of keratometry results taken at 3mm for the left eye-Variable type:continuous_raw
6mm weak meridian (right)	66256	NA	NA	UK Biobank	https://docs.google.com/spreadsheets/d/1kvPoupSzsSFBNSztMzl04xMoSC3Kcx3CrjVf4yBmESU/edit?ts=5b5f17db#gid=227859291	PHESANT Transformation:5098_0|| CONTINUOUS MAIN || CONTINUOUS || ||-Notes:This is the weak meridian of keratometry results taken at 6mm for the right eye-Variable type:continuous_raw
Abdominal aortic aneurysm (AAA) (All Biobanks)	1455875	9453	1446422	Global Biobank Meta-analysis Initiative Meta-analysis Initiative: powering genetic discovery across human diseases. 2023	https://www.globalbiobankmeta.org/resources	https://www.sciencedirect.com/science/article/pii/S2666979X22001410?via%3Dihub
Abdominal aortic aneurysm (AAA) (EUR Biobanks)	1264918	8163	1256755	Global Biobank Meta-analysis Initiative Meta-analysis Initiative: powering genetic discovery across human diseases. 2022	https://www.globalbiobankmeta.org/resources	https://www.sciencedirect.com/science/article/pii/S2666979X22001410?via%3Dihub
Accumbens volume	30718	NA	NA	ENIGMA	http://enigma.ini.usc.edu/	GWAS of subcortical volumes (ENIGMA2)
Actinic keratosis	361194	1349	359845	UK Biobank	https://docs.google.com/spreadsheets/d/1kvPoupSzsSFBNSztMzl04xMoSC3Kcx3CrjVf4yBmESU/edit?ts=5b5f17db#gid=227859291	PHESANT Transformation:NA-Notes:NA-Variable type:categorical-Phenotype ID:L12_ACTINKERA
Actions taken following self-harm: See anyone from psychiatric or mental health services, including liaison services	117733	1693	116040	UK Biobank	https://docs.google.com/spreadsheets/d/1kvPoupSzsSFBNSztMzl04xMoSC3Kcx3CrjVf4yBmESU/edit?ts=5b5f17db#gid=227859291	PHESANT Transformation:20554_0 || CAT-MUL-BINARY-VAR 1 || Indicator name x20480_0_0 || Remove indicator var NAs: 243128 || Remove indicator var <0: 333 || Removed 0 examples != 1 but with missing value (<0) || sample 116040/1693(117733) ||-Notes:Question asked: Following any time when you took an overdose or deliberately tried to harm yourself did you (tick all that apply): Participant was offere…
Activities undertaken to treat anxiety: Other therapeutic activities such as mindfulness, yoga or art classes	98990	5735	93255	UK Biobank	https://docs.google.com/spreadsheets/d/1kvPoupSzsSFBNSztMzl04xMoSC3Kcx3CrjVf4yBmESU/edit?ts=5b5f17db#gid=227859291	PHESANT Transformation:20550_0 || CAT-MUL-BINARY-VAR 3 || Indicator name x20425_0_0 || Remove indicator var NAs: 243128 || Remove indicator var <0: 19076 || Removed 0 examples != 3 but with missing value (<0) || sample 93255/5735(98990) ||-Notes:Question asked: Did you ever try talking therapies for these problems, or other structured activities you regard as therapeutic? Include only those you a…
Activities undertaken to treat anxiety: Talking therapies, such as psychotherapy, counselling, group therapy or CBT	98990	12858	86132	UK Biobank	https://docs.google.com/spreadsheets/d/1kvPoupSzsSFBNSztMzl04xMoSC3Kcx3CrjVf4yBmESU/edit?ts=5b5f17db#gid=227859291	PHESANT Transformation:20550_0 || CAT-MUL-BINARY-VAR 1 || Indicator name x20425_0_0 || Remove indicator var NAs: 243128 || Remove indicator var <0: 19076 || Removed 0 examples != 1 but with missing value (<0) || sample 86132/12858(98990) ||-Notes:Question asked: Did you ever try talking therapies for these problems, or other structured activities you regard as therapeutic? Include only those you …
Activities undertaken to treat depression: Other therapeutic activities such as mindfulness, yoga or art classes	117763	9199	108564	UK Biobank	https://docs.google.com/spreadsheets/d/1kvPoupSzsSFBNSztMzl04xMoSC3Kcx3CrjVf4yBmESU/edit?ts=5b5f17db#gid=227859291	PHESANT Transformation:20547_0 || CAT-MUL-BINARY-VAR 3 || Indicator name x20446_0_0 || Remove indicator var NAs: 243128 || Remove indicator var <0: 303 || Removed 0 examples != 3 but with missing value (<0) || sample 108564/9199(117763) ||-Notes:Question asked: Did you ever try talking therapies for these problems, or other structured activities you regard as therapeutic? Include only those you a…
Activities undertaken to treat depression: Talking therapies, such as psychotherapy, counselling, group therapy or CBT	117763	25960	91803	UK Biobank	https://docs.google.com/spreadsheets/d/1kvPoupSzsSFBNSztMzl04xMoSC3Kcx3CrjVf4yBmESU/edit?ts=5b5f17db#gid=227859291	PHESANT Transformation:20547_0 || CAT-MUL-BINARY-VAR 1 || Indicator name x20446_0_0 || Remove indicator var NAs: 243128 || Remove indicator var <0: 303 || Removed 0 examples != 1 but with missing value (<0) || sample 91803/25960(117763) ||-Notes:Question asked: Did you ever try talking therapies for these problems, or other structured activities you regard as therapeutic? Include only those you a…
Acute appendicitis (AcApp) (All Biobanks)	1108469	32706	1075763	Global Biobank Meta-analysis Initiative Meta-analysis Initiative: powering genetic discovery across human diseases. 2025	https://www.globalbiobankmeta.org/resources	https://www.sciencedirect.com/science/article/pii/S2666979X22001410?via%3Dihub
Acute appendicitis (AcApp) (EUR Biobanks)	1010222	31714	978508	Global Biobank Meta-analysis Initiative Meta-analysis Initiative: powering genetic discovery across human diseases. 2024	https://www.globalbiobankmeta.org/resources	https://www.sciencedirect.com/science/article/pii/S2666979X22001410?via%3Dihub
ADHD	55374	20183	35191	PGC	https://www.med.unc.edu/pgc/results-and-downloads/	GWAS made available by PGC. Please go to reference for details
Adhesive capsulitis of shoulder	361194	1198	359996	UK Biobank	https://docs.google.com/spreadsheets/d/1kvPoupSzsSFBNSztMzl04xMoSC3Kcx3CrjVf4yBmESU/edit?ts=5b5f17db#gid=227859291	PHESANT Transformation:NA-Notes:NA-Variable type:categorical-Phenotype ID:M13_ADHCAPSULITIS
Adopted as a child	360450	5158	355292	UK Biobank	https://docs.google.com/spreadsheets/d/1kvPoupSzsSFBNSztMzl04xMoSC3Kcx3CrjVf4yBmESU/edit?ts=5b5f17db#gid=227859291	PHESANT Transformation:1767_0|| CAT-SINGLE || Inc(>=10): 0(355292) || Inc(>=10): 1(5158) || CAT-SINGLE-BINARY || sample 355292/5158(360450) ||-Notes:ACE touchscreen question Were you adopted as a child?-Variable type:binary
Age angina diagnosed	10651	NA	NA	UK Biobank	https://docs.google.com/spreadsheets/d/1kvPoupSzsSFBNSztMzl04xMoSC3Kcx3CrjVf4yBmESU/edit?ts=5b5f17db#gid=227859291	PHESANT Transformation:3627_0|| INTEGER || reassignments: -1=NA|-3=NA || CONTINUOUS || ||-Notes:ACE touchscreen question What was your age when the angina was first diagnosed? The following checks were performed: If answer If answer > Participants age then rejected If answer If answer > 69 then participant asked to confirm If the participant activated the Help button they were shown the message: …
Age asthma diagnosed	36955	NA	NA	UK Biobank	https://docs.google.com/spreadsheets/d/1kvPoupSzsSFBNSztMzl04xMoSC3Kcx3CrjVf4yBmESU/edit?ts=5b5f17db#gid=227859291	PHESANT Transformation:3786_0|| INTEGER || reassignments: -1=NA|-3=NA || CONTINUOUS || ||-Notes:ACE touchscreen question What was your age when the asthma was first diagnosed? The following checks were performed: If answer If answer > Participants age then rejected If answer If answer > 69 then participant asked to confirm If the participant activated the Help button they were shown the message: …
Age asthma diagnosed by doctor	11717	NA	NA	UK Biobank	https://docs.google.com/spreadsheets/d/1kvPoupSzsSFBNSztMzl04xMoSC3Kcx3CrjVf4yBmESU/edit?ts=5b5f17db#gid=227859291	PHESANT Transformation:22147_0|| INTEGER || CONTINUOUS || ||-Notes:User was asked the age at which doctor diagnosed asthma-Variable type:continuous_raw
Age at death	10483	NA	NA	UK Biobank	https://docs.google.com/spreadsheets/d/1kvPoupSzsSFBNSztMzl04xMoSC3Kcx3CrjVf4yBmESU/edit?ts=5b5f17db#gid=227859291	PHESANT Transformation:40007_0|| CONTINUOUS MAIN || CONTINUOUS || ||-Notes:Age calculated as interval between Date of Birth and Death.-Variable type:continuous_raw
Age at first episode of depression	61033	NA	NA	UK Biobank	https://docs.google.com/spreadsheets/d/1kvPoupSzsSFBNSztMzl04xMoSC3Kcx3CrjVf4yBmESU/edit?ts=5b5f17db#gid=227859291	PHESANT Transformation:20433_0|| INTEGER || reassignments: -121=NA|-818=NA || CONTINUOUS || ||-Notes:Question asked: About how old were you the FIRST time you had a period of two weeks like this? (Whether or not you received any help for it.) Question was asked when ~F20446~ was Yes or ~F20441~ was Yes.-Variable type:continuous_raw
Age at first live birth	131987	NA	NA	UK Biobank	https://docs.google.com/spreadsheets/d/1kvPoupSzsSFBNSztMzl04xMoSC3Kcx3CrjVf4yBmESU/edit?ts=5b5f17db#gid=227859291	PHESANT Transformation:2754_0|| INTEGER || reassignments: -4=NA|-3=NA || CONTINUOUS || ||-Notes:ACE touchscreen question How old were you when you had your FIRST child? The following checks were performed: If answer If answer > 65 then rejected If answer > Participants age then rejected If answer If answer If answer > 48 then participant asked to confirm If answer > Age when periods stopped then …
Age at last episode of depression	59260	NA	NA	UK Biobank	https://docs.google.com/spreadsheets/d/1kvPoupSzsSFBNSztMzl04xMoSC3Kcx3CrjVf4yBmESU/edit?ts=5b5f17db#gid=227859291	PHESANT Transformation:20434_0|| INTEGER || reassignments: -121=NA|-818=NA || CONTINUOUS || ||-Notes:Question asked: About how old were you the LAST time you had a period of two weeks like this? (Whether or not you received any help for it.) Question was asked when ~F20446~ was Yes or ~F20441~ was Yes.-Variable type:continuous_raw
Age at last live birth	131806	NA	NA	UK Biobank	https://docs.google.com/spreadsheets/d/1kvPoupSzsSFBNSztMzl04xMoSC3Kcx3CrjVf4yBmESU/edit?ts=5b5f17db#gid=227859291	PHESANT Transformation:2764_0|| INTEGER || reassignments: -4=NA|-3=NA || CONTINUOUS || ||-Notes:ACE touchscreen question How old were you when you had your LAST child? The following checks were performed: If answer If answer > 65 then rejected If answer > Participants age then rejected If answer If answer If answer > 48 then participant asked to confirm If answer > Age when periods stopped then p…
Age at menopause (last menstrual period)	111593	NA	NA	UK Biobank	https://docs.google.com/spreadsheets/d/1kvPoupSzsSFBNSztMzl04xMoSC3Kcx3CrjVf4yBmESU/edit?ts=5b5f17db#gid=227859291	PHESANT Transformation:3581_0|| INTEGER || reassignments: -1=NA|-3=NA || CONTINUOUS || ||-Notes:ACE touchscreen question How old were you when your periods stopped? The following checks were performed: If answer If answer > Participants age then rejected If answer > 70 then rejected If answer If answer > 60 then participant asked to confirm If the participant activated the Help button they were s…
Age cataract diagnosed	5020	NA	NA	UK Biobank	https://docs.google.com/spreadsheets/d/1kvPoupSzsSFBNSztMzl04xMoSC3Kcx3CrjVf4yBmESU/edit?ts=5b5f17db#gid=227859291	PHESANT Transformation:4700_0|| INTEGER || reassignments: -1=NA|-3=NA || CONTINUOUS || ||-Notes:ACE touchscreen question What was your age when a cataract was first diagnosed? The following checks were performed: If answer If answer > Participants age then rejected If answer If answer > 69 then participant asked to confirm If the participant activated the Help button they were shown the message: …
Age deep-vein thrombosis (DVT, blood clot in leg) diagnosed	6795	NA	NA	UK Biobank	https://docs.google.com/spreadsheets/d/1kvPoupSzsSFBNSztMzl04xMoSC3Kcx3CrjVf4yBmESU/edit?ts=5b5f17db#gid=227859291	PHESANT Transformation:4012_0|| INTEGER || reassignments: -1=NA|-3=NA || CONTINUOUS || ||-Notes:ACE touchscreen question What was your age when the blood clot in the leg (DVT) was first diagnosed? The following checks were performed: If answer If answer > Participants age then rejected If answer If answer > 69 then participant asked to confirm If the participant activated the Help button they wer…
Age diabetes diagnosed	16166	NA	NA	UK Biobank	https://docs.google.com/spreadsheets/d/1kvPoupSzsSFBNSztMzl04xMoSC3Kcx3CrjVf4yBmESU/edit?ts=5b5f17db#gid=227859291	PHESANT Transformation:2976_0|| INTEGER || reassignments: -1=NA|-3=NA || CONTINUOUS || ||-Notes:ACE touchscreen question What was your age when the diabetes was first diagnosed? The following checks were performed: If answer If answer > Participants age then rejected If answer If answer > 69 then participant asked to confirm If the participant activated the Help button they were shown the message…
Age first had sexual intercourse	317694	NA	NA	UK Biobank	https://docs.google.com/spreadsheets/d/1kvPoupSzsSFBNSztMzl04xMoSC3Kcx3CrjVf4yBmESU/edit?ts=5b5f17db#gid=227859291	PHESANT Transformation:2139_0|| INTEGER || reassignments: -1=NA|-2=NA|-3=NA || CONTINUOUS || ||-Notes:ACE touchscreen question What was your age when you first had sexual intercourse? (Sexual intercourse includes vaginal, oral or anal intercourse) The following checks were performed: If answer If answer > Participants age then rejected If answer If the participant activated the Help button they w…
Age hay fever, rhinitis or eczema diagnosed	72232	NA	NA	UK Biobank	https://docs.google.com/spreadsheets/d/1kvPoupSzsSFBNSztMzl04xMoSC3Kcx3CrjVf4yBmESU/edit?ts=5b5f17db#gid=227859291	PHESANT Transformation:3761_0|| INTEGER || reassignments: -1=NA|-3=NA || CONTINUOUS || ||-Notes:ACE touchscreen question What was your age when the hayfever, rhinitis or eczema was first diagnosed? The following checks were performed: If answer If answer > Participants age then rejected If answer If answer > 69 then participant asked to confirm If the participant activated the Help button they we…
Age hayfever or allergic rhinitis diagnosed by doctor	20904	NA	NA	UK Biobank	https://docs.google.com/spreadsheets/d/1kvPoupSzsSFBNSztMzl04xMoSC3Kcx3CrjVf4yBmESU/edit?ts=5b5f17db#gid=227859291	PHESANT Transformation:22146_0|| INTEGER || CONTINUOUS || ||-Notes:User was asked the age at which doctor diagnosed hayfever or allergic rhinitis-Variable type:continuous_raw
Age heart attack diagnosed	8024	NA	NA	UK Biobank	https://docs.google.com/spreadsheets/d/1kvPoupSzsSFBNSztMzl04xMoSC3Kcx3CrjVf4yBmESU/edit?ts=5b5f17db#gid=227859291	PHESANT Transformation:3894_0|| INTEGER || reassignments: -1=NA|-3=NA || CONTINUOUS || ||-Notes:ACE touchscreen question What was your age when the heart attack was first diagnosed? The following checks were performed: If answer If answer > Participants age then rejected If answer If answer > 69 then participant asked to confirm If the participant activated the Help button they were shown the mes…
Age high blood pressure diagnosed	87024	NA	NA	UK Biobank	https://docs.google.com/spreadsheets/d/1kvPoupSzsSFBNSztMzl04xMoSC3Kcx3CrjVf4yBmESU/edit?ts=5b5f17db#gid=227859291	PHESANT Transformation:2966_0|| INTEGER || reassignments: -1=NA|-3=NA || CONTINUOUS || ||-Notes:ACE touchscreen question What was your age when the high blood pressure was first diagnosed? The following checks were performed: If answer If answer > Participants age then rejected If answer If answer > 69 then participant asked to confirm If the participant activated the Help button they were shown …
Age of primiparous women at birth of child	25545	NA	NA	UK Biobank	https://docs.google.com/spreadsheets/d/1kvPoupSzsSFBNSztMzl04xMoSC3Kcx3CrjVf4yBmESU/edit?ts=5b5f17db#gid=227859291	PHESANT Transformation:3872_0|| INTEGER || reassignments: -4=NA|-3=NA || CONTINUOUS || ||-Notes:ACE touchscreen question How old were you when you had your child? The following checks were performed: If answer If answer > Participants age then rejected If answer > 65 then rejected If answer If answer If answer > 48 then participant asked to confirm If answer > Age when periods stopped then partic…
Age of stopping smoking	33335	NA	NA	UK Biobank	https://docs.google.com/spreadsheets/d/1kvPoupSzsSFBNSztMzl04xMoSC3Kcx3CrjVf4yBmESU/edit?ts=5b5f17db#gid=227859291	PHESANT Transformation:22507_0|| INTEGER || CONTINUOUS || ||-Notes:Participants who had stopped smoking where asked: At what age did you give up?-Variable type:continuous_raw
Age started hormone-replacement therapy (HRT)	68299	NA	NA	UK Biobank	https://docs.google.com/spreadsheets/d/1kvPoupSzsSFBNSztMzl04xMoSC3Kcx3CrjVf4yBmESU/edit?ts=5b5f17db#gid=227859291	PHESANT Transformation:3536_0|| INTEGER || reassignments: -1=NA|-3=NA || CONTINUOUS || ||-Notes:ACE touchscreen question How old were you when you first used HRT? The following checks were performed: If answer If answer > Participants age then rejected If answer If answer > 65 then participant asked to confirm If the participant activated the Help button they were shown the message: If you are un…
Age started oral contraceptive pill	154112	NA	NA	UK Biobank	https://docs.google.com/spreadsheets/d/1kvPoupSzsSFBNSztMzl04xMoSC3Kcx3CrjVf4yBmESU/edit?ts=5b5f17db#gid=227859291	PHESANT Transformation:2794_0|| INTEGER || reassignments: -1=NA|-3=NA || CONTINUOUS || ||-Notes:ACE touchscreen question About how old were you when you first went on the contraceptive pill? The following checks were performed: If answer If answer > Participants age then rejected If answer If answer > 50 then participant asked to confirm If the participant activated the Help button they were show…
Age started smoking in current smokers	27291	NA	NA	UK Biobank	https://docs.google.com/spreadsheets/d/1kvPoupSzsSFBNSztMzl04xMoSC3Kcx3CrjVf4yBmESU/edit?ts=5b5f17db#gid=227859291	PHESANT Transformation:3436_0|| INTEGER || reassignments: -1=NA|-3=NA || CONTINUOUS || ||-Notes:ACE touchscreen question How old were you when you first started smoking on most days? The following checks were performed: If answer If answer > Participants age then rejected If answer ~F3436~ was collected from participants who indicated they currently smoke tobacco on most or all days, as defined b…
Age started smoking in former smokers	88898	NA	NA	UK Biobank	https://docs.google.com/spreadsheets/d/1kvPoupSzsSFBNSztMzl04xMoSC3Kcx3CrjVf4yBmESU/edit?ts=5b5f17db#gid=227859291	PHESANT Transformation:2867_0|| INTEGER || reassignments: -1=NA|-3=NA || CONTINUOUS || ||-Notes:ACE touchscreen question How old were you when you first started smoking on most days? The following checks were performed: If answer If answer > Participants age then rejected If answer ~F2867~ was collected from participants who indicated that in the past they smoked on most or all days, as defined b…
Age started wearing glasses or contact lenses	310992	NA	NA	UK Biobank	https://docs.google.com/spreadsheets/d/1kvPoupSzsSFBNSztMzl04xMoSC3Kcx3CrjVf4yBmESU/edit?ts=5b5f17db#gid=227859291	PHESANT Transformation:2217_0|| INTEGER || reassignments: -1=NA|-3=NA || CONTINUOUS || ||-Notes:ACE touchscreen question What age did you first start to wear glasses or contact lenses? The following checks were performed: If answer If answer > Participants age then rejected If answer If the participant activated the Help button they were shown the message: If you are unsure, please provide an est…
Age when last took cannabis	25698	NA	NA	UK Biobank	https://docs.google.com/spreadsheets/d/1kvPoupSzsSFBNSztMzl04xMoSC3Kcx3CrjVf4yBmESU/edit?ts=5b5f17db#gid=227859291	PHESANT Transformation:20455_0|| INTEGER || CONTINUOUS || ||-Notes:Question asked: About how old were you when you last had cannabis? Question was asked unless the answer to ~F20453~ was No.-Variable type:continuous_raw
Alanine aminotransferase	400822	400822	NA	UK Biobank (EUR)	https://pan-ukb-us-east-1.s3.amazonaws.com/sumstats_flat_files/biomarkers-30620-both_sexes-irnt.tsv.bgz	EUR: biomarkers : 30620 : Biological samples > Assay results > Blood assays > Blood biochemistry
Albumin	367192	367192	NA	UK Biobank (EUR)	https://pan-ukb-us-east-1.s3.amazonaws.com/sumstats_flat_files/biomarkers-30600-both_sexes-irnt.tsv.bgz	EUR: biomarkers : 30600 : Biological samples > Assay results > Blood assays > Blood biochemistry
Alcohol consumed	51427	25436	25991	UK Biobank	https://docs.google.com/spreadsheets/d/1kvPoupSzsSFBNSztMzl04xMoSC3Kcx3CrjVf4yBmESU/edit?ts=5b5f17db#gid=227859291	PHESANT Transformation:100580_0|| CAT-SINGLE || Inc(>=10): 1(25436) || Inc(>=10): 0(25991) || CAT-SINGLE-BINARY || sample 25991/25436(51427) ||-Notes:Question asked: Did you have any alcoholic drinks yesterday? For instance, beer, wine or spirits. If the participant activated the Help feature they were shown the message: Please treat liqueurs as spirits. If you had mixed drinks such as shandy, co…
Alcohol drinker status: Current	360726	336919	23807	UK Biobank	https://docs.google.com/spreadsheets/d/1kvPoupSzsSFBNSztMzl04xMoSC3Kcx3CrjVf4yBmESU/edit?ts=5b5f17db#gid=227859291	PHESANT Transformation:20117_0 || CAT-SINGLE || CAT-SINGLE-BINARY-VAR: 2 || Inc(>=10): 2(336919) ||-Notes:-Variable type:binary
Alcohol drinker status: Never	360726	11243	349483	UK Biobank	https://docs.google.com/spreadsheets/d/1kvPoupSzsSFBNSztMzl04xMoSC3Kcx3CrjVf4yBmESU/edit?ts=5b5f17db#gid=227859291	PHESANT Transformation:20117_0 || CAT-SINGLE || CAT-SINGLE-BINARY-VAR: 0 || Inc(>=10): 0(11243) ||-Notes:-Variable type:binary
Alcohol drinker status: Previous	360726	12564	348162	UK Biobank	https://docs.google.com/spreadsheets/d/1kvPoupSzsSFBNSztMzl04xMoSC3Kcx3CrjVf4yBmESU/edit?ts=5b5f17db#gid=227859291	PHESANT Transformation:20117_0 || CAT-SINGLE || CAT-SINGLE-BINARY-VAR: 1 || Inc(>=10): 1(12564) ||-Notes:-Variable type:binary
Alcohol usually taken with meals	184716	125164	59552	UK Biobank	https://docs.google.com/spreadsheets/d/1kvPoupSzsSFBNSztMzl04xMoSC3Kcx3CrjVf4yBmESU/edit?ts=5b5f17db#gid=227859291	PHESANT Transformation:1618_0|| CAT-SINGLE || Inc(>=10): 0(59552) || Inc(>=10): 1(125164) || CAT-SINGLE-BINARY || sample 59552/125164(184716) ||-Notes:ACE touchscreen question When you drink alcohol is it usually with meals? ~F1618~ was collected from participants who indicated they drink alcohol, as defined by their answers to ~F1558~-Variable type:binary
Alkaline phosphatase	400988	400988	NA	UK Biobank (EUR)	https://pan-ukb-us-east-1.s3.amazonaws.com/sumstats_flat_files/biomarkers-30610-both_sexes-irnt.tsv.bgz	EUR: biomarkers : 30610 : Biological samples > Assay results > Blood assays > Blood biochemistry
Ankle spacing width	206589	NA	NA	UK Biobank	https://docs.google.com/spreadsheets/d/1kvPoupSzsSFBNSztMzl04xMoSC3Kcx3CrjVf4yBmESU/edit?ts=5b5f17db#gid=227859291	PHESANT Transformation:3143_0|| CONTINUOUS MAIN || CONTINUOUS || ||-Notes:Ankle width as indicated by the spacing between measurement transducer pads on heel-Variable type:continuous_raw
Ankle spacing width (left)	114630	NA	NA	UK Biobank	https://docs.google.com/spreadsheets/d/1kvPoupSzsSFBNSztMzl04xMoSC3Kcx3CrjVf4yBmESU/edit?ts=5b5f17db#gid=227859291	PHESANT Transformation:4100_0|| CONTINUOUS MAIN || CONTINUOUS || ||-Notes:Left ankle width as indicated by the spacing between measurement transducer pads on heel-Variable type:continuous_raw
Ankle spacing width (right)	114614	NA	NA	UK Biobank	https://docs.google.com/spreadsheets/d/1kvPoupSzsSFBNSztMzl04xMoSC3Kcx3CrjVf4yBmESU/edit?ts=5b5f17db#gid=227859291	PHESANT Transformation:4119_0|| CONTINUOUS MAIN || CONTINUOUS || ||-Notes:Right ankle width as indicated by the spacing between measurement transducer pads on heel-Variable type:continuous_raw
Answered sexual history questions	361015	331404	29611	UK Biobank	https://docs.google.com/spreadsheets/d/1kvPoupSzsSFBNSztMzl04xMoSC3Kcx3CrjVf4yBmESU/edit?ts=5b5f17db#gid=227859291	PHESANT Transformation:2129_0|| CAT-SINGLE || Inc(>=10): 1(331404) || Inc(>=10): 2(29611) || CAT-SINGLE-BINARY || sample 331404/29611(361015) ||-Notes:ACE touchscreen question The next section contains questions about your sexual history. If you feel that a question is too sensitive, you can skip the question or skip the entire section if you prefer.-Variable type:binary
Any ICDMAIN event in hilmo or causes of death	361194	282009	79185	UK Biobank	https://docs.google.com/spreadsheets/d/1kvPoupSzsSFBNSztMzl04xMoSC3Kcx3CrjVf4yBmESU/edit?ts=5b5f17db#gid=227859291	PHESANT Transformation:NA-Notes:NA-Variable type:categorical-Phenotype ID:ICDMAIN_ANY_ENTRY
Any mental disorder	361194	4304	356890	UK Biobank	https://docs.google.com/spreadsheets/d/1kvPoupSzsSFBNSztMzl04xMoSC3Kcx3CrjVf4yBmESU/edit?ts=5b5f17db#gid=227859291	PHESANT Transformation:NA-Notes:NA-Variable type:categorical-Phenotype ID:KRA_PSY_ANYMENTAL
Apolipoprotein A	364987	364987	NA	UK Biobank (EUR)	https://pan-ukb-us-east-1.s3.amazonaws.com/sumstats_flat_files/biomarkers-30630-both_sexes-irnt.tsv.bgz	EUR: biomarkers : 30630 : Biological samples > Assay results > Blood assays > Blood biochemistry
Apolipoprotein B	399003	399003	NA	UK Biobank (EUR)	https://pan-ukb-us-east-1.s3.amazonaws.com/sumstats_flat_files/biomarkers-30640-both_sexes-irnt.tsv.bgz	EUR: biomarkers : 30640 : Biological samples > Assay results > Blood assays > Blood biochemistry
Arm fat mass (left)	354673	NA	NA	UK Biobank	https://docs.google.com/spreadsheets/d/1kvPoupSzsSFBNSztMzl04xMoSC3Kcx3CrjVf4yBmESU/edit?ts=5b5f17db#gid=227859291	PHESANT Transformation:23124_0|| CONTINUOUS MAIN || CONTINUOUS || ||-Notes:Body composition estimation by impedance measurement. Left arm fat mass. Left arm fat mass in Kg, 0.1 increments.-Variable type:continuous_raw
Arm fat mass (right)	354736	NA	NA	UK Biobank	https://docs.google.com/spreadsheets/d/1kvPoupSzsSFBNSztMzl04xMoSC3Kcx3CrjVf4yBmESU/edit?ts=5b5f17db#gid=227859291	PHESANT Transformation:23120_0|| CONTINUOUS MAIN || CONTINUOUS || ||-Notes:Body composition estimation by impedance measurement. Right arm fat mass. Right arm fat mass in Kg, 0.1 increments.-Variable type:continuous_raw
Arm fat percentage (left)	354707	NA	NA	UK Biobank	https://docs.google.com/spreadsheets/d/1kvPoupSzsSFBNSztMzl04xMoSC3Kcx3CrjVf4yBmESU/edit?ts=5b5f17db#gid=227859291	PHESANT Transformation:23123_0|| CONTINUOUS MAIN || CONTINUOUS || ||-Notes:Body composition estimation by impedance measurement. Left arm fat percentage Range 1-75% in 0.1% increments.-Variable type:continuous_raw
Arm fat percentage (right)	354760	NA	NA	UK Biobank	https://docs.google.com/spreadsheets/d/1kvPoupSzsSFBNSztMzl04xMoSC3Kcx3CrjVf4yBmESU/edit?ts=5b5f17db#gid=227859291	PHESANT Transformation:23119_0|| CONTINUOUS MAIN || CONTINUOUS || ||-Notes:Body composition estimation by impedance measurement. Right arm fat percentage Range 1-75% in 0.1% increments.-Variable type:continuous_raw
Arm fat-free mass (left)	354668	NA	NA	UK Biobank	https://docs.google.com/spreadsheets/d/1kvPoupSzsSFBNSztMzl04xMoSC3Kcx3CrjVf4yBmESU/edit?ts=5b5f17db#gid=227859291	PHESANT Transformation:23125_0|| CONTINUOUS MAIN || CONTINUOUS || ||-Notes:Body composition estimation by impedance measurement. Left arm fat free mass Left arm fat free mass in Kg, 0.1 increments.-Variable type:continuous_raw
Arm fat-free mass (right)	354732	NA	NA	UK Biobank	https://docs.google.com/spreadsheets/d/1kvPoupSzsSFBNSztMzl04xMoSC3Kcx3CrjVf4yBmESU/edit?ts=5b5f17db#gid=227859291	PHESANT Transformation:23121_0|| CONTINUOUS MAIN || CONTINUOUS || ||-Notes:Body composition estimation by impedance measurement. Right arm fat free mass Right arm fat free mass in Kg, 0.1 increments.-Variable type:continuous_raw
Arm predicted mass (left)	354653	NA	NA	UK Biobank	https://docs.google.com/spreadsheets/d/1kvPoupSzsSFBNSztMzl04xMoSC3Kcx3CrjVf4yBmESU/edit?ts=5b5f17db#gid=227859291	PHESANT Transformation:23126_0|| CONTINUOUS MAIN || CONTINUOUS || ||-Notes:Body composition estimation by impedance measurement. Left arm predicted mass. in Kg, 0.1 increments.-Variable type:continuous_raw
Arm predicted mass (right)	354726	NA	NA	UK Biobank	https://docs.google.com/spreadsheets/d/1kvPoupSzsSFBNSztMzl04xMoSC3Kcx3CrjVf4yBmESU/edit?ts=5b5f17db#gid=227859291	PHESANT Transformation:23122_0|| CONTINUOUS MAIN || CONTINUOUS || ||-Notes:Body composition estimation by impedance measurement. Right Arm predicted mass in Kg, 0.1 increments.-Variable type:continuous_raw
Aspartate aminotransferase	399482	399482	NA	UK Biobank (EUR)	https://pan-ukb-us-east-1.s3.amazonaws.com/sumstats_flat_files/biomarkers-30650-both_sexes-irnt.tsv.bgz	EUR: biomarkers : 30650 : Biological samples > Assay results > Blood assays > Blood biochemistry
Asthma	361194	1993	359201	UK Biobank	https://docs.google.com/spreadsheets/d/1kvPoupSzsSFBNSztMzl04xMoSC3Kcx3CrjVf4yBmESU/edit?ts=5b5f17db#gid=227859291	PHESANT Transformation:NA-Notes:NA-Variable type:categorical-Phenotype ID:J10_ASTHMA_MAIN
Asthma (All Biobanks)	1800785	153763	1647022	Global Biobank Meta-analysis Initiative Meta-analysis Initiative: powering genetic discovery across human diseases. 2027	https://www.globalbiobankmeta.org/resources	https://www.sciencedirect.com/science/article/pii/S2666979X22001410?via%3Dihub
Asthma (EUR Biobanks)	1376071	121940	1254131	Global Biobank Meta-analysis Initiative Meta-analysis Initiative: powering genetic discovery across human diseases. 2026	https://www.globalbiobankmeta.org/resources	https://www.sciencedirect.com/science/article/pii/S2666979X22001410?via%3Dihub
Asthma, hospital admissions 1	361194	1986	359208	UK Biobank	https://docs.google.com/spreadsheets/d/1kvPoupSzsSFBNSztMzl04xMoSC3Kcx3CrjVf4yBmESU/edit?ts=5b5f17db#gid=227859291	PHESANT Transformation:NA-Notes:NA-Variable type:categorical-Phenotype ID:ASTHMA_HOSPITAL1
Asthma-related pneumonia	361194	5900	355294	UK Biobank	https://docs.google.com/spreadsheets/d/1kvPoupSzsSFBNSztMzl04xMoSC3Kcx3CrjVf4yBmESU/edit?ts=5b5f17db#gid=227859291	PHESANT Transformation:NA-Notes:NA-Variable type:categorical-Phenotype ID:ASTHMA_PNEUMONIA
Astigmatism angle (left)	77739	NA	NA	UK Biobank	https://docs.google.com/spreadsheets/d/1kvPoupSzsSFBNSztMzl04xMoSC3Kcx3CrjVf4yBmESU/edit?ts=5b5f17db#gid=227859291	PHESANT Transformation:5089_0|| INTEGER || CONTINUOUS || ||-Notes:This is the astigmatism axial angle of refractometry results for the left eye (blank value indicates no cylinder power)-Variable type:continuous_raw
Astigmatism angle (right)	77983	NA	NA	UK Biobank	https://docs.google.com/spreadsheets/d/1kvPoupSzsSFBNSztMzl04xMoSC3Kcx3CrjVf4yBmESU/edit?ts=5b5f17db#gid=227859291	PHESANT Transformation:5088_0|| INTEGER || CONTINUOUS || ||-Notes:This is the astigmatism axial angle of refractometry results for the right eye (blank value indicates no cylinder power)-Variable type:continuous_raw
Attendance/disability/mobility allowance: Blue badge	358597	12733	345864	UK Biobank	https://docs.google.com/spreadsheets/d/1kvPoupSzsSFBNSztMzl04xMoSC3Kcx3CrjVf4yBmESU/edit?ts=5b5f17db#gid=227859291	PHESANT Transformation:6146_0 || CAT-MUL-BINARY-VAR 3 || NO_NAN Remove NA participants 179 || Removed 2418 examples != 3 but with missing value (<0) || sample 345864/12733(358597) || SKIP_val:-1 < 0 || SKIP_val:-3 < 0 ||-Notes:ACE touchscreen question Do you receive any of the following? (You can select more than one answer) The following checks were performed: If code -7 was selected, then no ad…
Attendance/disability/mobility allowance: Disability living allowance	358597	15697	342900	UK Biobank	https://docs.google.com/spreadsheets/d/1kvPoupSzsSFBNSztMzl04xMoSC3Kcx3CrjVf4yBmESU/edit?ts=5b5f17db#gid=227859291	PHESANT Transformation:6146_0 || CAT-MUL-BINARY-VAR 2 || NO_NAN Remove NA participants 179 || Removed 2418 examples != 2 but with missing value (<0) || sample 342900/15697(358597) ||-Notes:ACE touchscreen question Do you receive any of the following? (You can select more than one answer) The following checks were performed: If code -7 was selected, then no additional choices were allowed. If code…
Attendance/disability/mobility allowance: None of the above	358597	337879	20718	UK Biobank	https://docs.google.com/spreadsheets/d/1kvPoupSzsSFBNSztMzl04xMoSC3Kcx3CrjVf4yBmESU/edit?ts=5b5f17db#gid=227859291	PHESANT Transformation:6146_0 || CAT-MUL-BINARY-VAR 100 || NO_NAN Remove NA participants 179 || Removed 2418 examples != 100 but with missing value (<0) || sample 20718/337879(358597) ||-Notes:ACE touchscreen question Do you receive any of the following? (You can select more than one answer) The following checks were performed: If code -7 was selected, then no additional choices were allowed. If …
Average 16-hour sound level of noise pollution	356078	NA	NA	UK Biobank	https://docs.google.com/spreadsheets/d/1kvPoupSzsSFBNSztMzl04xMoSC3Kcx3CrjVf4yBmESU/edit?ts=5b5f17db#gid=227859291	PHESANT Transformation:24023_0|| CONTINUOUS MAIN || CONTINUOUS || ||-Notes:LAeq,16hr (A-weighted equivalent sound level): Average sound level pressure LAeq between the hours of 07:00 to 23:00.-Variable type:continuous_raw
Average 24-hour sound level of noise pollution	356078	NA	NA	UK Biobank	https://docs.google.com/spreadsheets/d/1kvPoupSzsSFBNSztMzl04xMoSC3Kcx3CrjVf4yBmESU/edit?ts=5b5f17db#gid=227859291	PHESANT Transformation:24024_0|| CONTINUOUS MAIN || CONTINUOUS || ||-Notes:LDen: (day-evening-night equivalent level): A-weighted Leq noise level measured over the 24 hour period with a 10 decibel penality added to the levels between 23:00 and 07:00.-Variable type:continuous_raw
Average daytime sound level of noise pollution	356078	NA	NA	UK Biobank	https://docs.google.com/spreadsheets/d/1kvPoupSzsSFBNSztMzl04xMoSC3Kcx3CrjVf4yBmESU/edit?ts=5b5f17db#gid=227859291	PHESANT Transformation:24020_0|| CONTINUOUS MAIN || CONTINUOUS || ||-Notes:LDay (day equivalent level): Average sound level pressure LAeq over the 12-hour period 07:00 to 19:00.-Variable type:continuous_raw
Average evening sound level of noise pollution	356078	NA	NA	UK Biobank	https://docs.google.com/spreadsheets/d/1kvPoupSzsSFBNSztMzl04xMoSC3Kcx3CrjVf4yBmESU/edit?ts=5b5f17db#gid=227859291	PHESANT Transformation:24021_0|| CONTINUOUS MAIN || CONTINUOUS || ||-Notes:LEve (evening equivalent level): Average sound level pressure LAeq between the hours of 19:00 to 23:00.-Variable type:continuous_raw
Average night-time sound level of noise pollution	356078	NA	NA	UK Biobank	https://docs.google.com/spreadsheets/d/1kvPoupSzsSFBNSztMzl04xMoSC3Kcx3CrjVf4yBmESU/edit?ts=5b5f17db#gid=227859291	PHESANT Transformation:24022_0|| CONTINUOUS MAIN || CONTINUOUS || ||-Notes:LNight (night equivalent level): Average sound level pressure LAeq overnight 23:00 to 07:00.-Variable type:continuous_raw
Back pain	509000	145000	364000	UK Biobank + CHARGE	https://zenodo.org/record/1319332	Meta-analysis results from UK Biobank and CHARGE provided in Freidin et al (2019) Insight into the genetic architecture of back pain and its risk factors from a study of 509,000 individuals
Back pain for 3+ months	90555	62055	28500	UK Biobank	https://docs.google.com/spreadsheets/d/1kvPoupSzsSFBNSztMzl04xMoSC3Kcx3CrjVf4yBmESU/edit?ts=5b5f17db#gid=227859291	PHESANT Transformation:3571_0|| CAT-SINGLE || Inc(>=10): 1(62055) || Inc(>=10): 0(28500) || CAT-SINGLE-BINARY || sample 28500/62055(90555) ||-Notes:ACE touchscreen question Have you had back pains for more than 3 months? ~F3571~ was collected from participants who indicated that in the last month they experienced back pain that interfered with their usual activities, as defined by their answers t…
Barret oesophagus	361194	1791	359403	UK Biobank	https://docs.google.com/spreadsheets/d/1kvPoupSzsSFBNSztMzl04xMoSC3Kcx3CrjVf4yBmESU/edit?ts=5b5f17db#gid=227859291	PHESANT Transformation:NA-Notes:NA-Variable type:categorical-Phenotype ID:K11_BARRET
Basal metabolic rate	354825	NA	NA	UK Biobank	https://docs.google.com/spreadsheets/d/1kvPoupSzsSFBNSztMzl04xMoSC3Kcx3CrjVf4yBmESU/edit?ts=5b5f17db#gid=227859291	PHESANT Transformation:23105_0|| CONTINUOUS MAIN || CONTINUOUS || ||-Notes:Body composition estimation by impedance measurement. Basal metabolic rate Return value in Kilo- Joules.-Variable type:continuous_raw
Basic Nerve Growth Factor	8293	NA	NA	Young Finns Study (YFS)	http://www.computationalmedicine.fi/data	Genome-wide Association Study Identifies 27 Loci Influencing Concentrations of Circulating Cytokines and Growth Factors
Basophill percentage	349861	NA	NA	UK Biobank	https://docs.google.com/spreadsheets/d/1kvPoupSzsSFBNSztMzl04xMoSC3Kcx3CrjVf4yBmESU/edit?ts=5b5f17db#gid=227859291	PHESANT Transformation:30220_0|| CONTINUOUS MAIN || CONTINUOUS || ||-Notes:Result of Basophils Percentage assay, performed on blood sample, obtained from UK Biobank assessment centre visit. Basophils (Percentage) is calculated as the proportion of basophils in the leukocytes.-Variable type:continuous_raw
Been in serious accident believed to be life-threatening	117922	11325	106597	UK Biobank	https://docs.google.com/spreadsheets/d/1kvPoupSzsSFBNSztMzl04xMoSC3Kcx3CrjVf4yBmESU/edit?ts=5b5f17db#gid=227859291	PHESANT Transformation:20526_0|| CAT-SINGLE || reassignments: 2=1 || Inc(>=10): 0(106597) || Inc(>=10): 1(11325) || CAT-SINGLE-BINARY || sample 106597/11325(117922) ||-Notes:Question asked: In your life, have you...? Been in a serious accident that you believed to be life-threatening at the time-Variable type:binary
Been involved in combat or exposed to war-zone	117954	4010	113944	UK Biobank	https://docs.google.com/spreadsheets/d/1kvPoupSzsSFBNSztMzl04xMoSC3Kcx3CrjVf4yBmESU/edit?ts=5b5f17db#gid=227859291	PHESANT Transformation:20527_0|| CAT-SINGLE || reassignments: 2=1 || Inc(>=10): 0(113944) || Inc(>=10): 1(4010) || CAT-SINGLE-BINARY || sample 113944/4010(117954) ||-Notes:Question asked: In your life, have you...? Been involved in combat or exposed to a war-zone (either in the military or as a civilian)-Variable type:binary
Bilateral oophorectomy (both ovaries removed)	191515	15629	175886	UK Biobank	https://docs.google.com/spreadsheets/d/1kvPoupSzsSFBNSztMzl04xMoSC3Kcx3CrjVf4yBmESU/edit?ts=5b5f17db#gid=227859291	PHESANT Transformation:2834_0|| CAT-SINGLE || Inc(>=10): 0(175886) || Inc(>=10): 1(15629) || CAT-SINGLE-BINARY || sample 175886/15629(191515) ||-Notes:ACE touchscreen question Have you had BOTH ovaries removed? If the participant activated the Help button they were shown the message: Only enter Yes if you have had both ovaries removed. If you have only had one ovary removed you will be able to le…
Bipolar and major depression status: Bipolar I Disorder	86895	556	86339	UK Biobank	https://docs.google.com/spreadsheets/d/1kvPoupSzsSFBNSztMzl04xMoSC3Kcx3CrjVf4yBmESU/edit?ts=5b5f17db#gid=227859291	PHESANT Transformation:20126_0 || CAT-SINGLE || CAT-SINGLE-BINARY-VAR: 1 || Inc(>=10): 1(556) ||-Notes:Bipolar and major depression status. This derived data field has come from Professor Jill Pell from the Institute of Health &amp; Wellbeing, University of Glasgow. Methods on how these fields were derived can be found in the Additional Resources tab.-Variable type:binary
Bipolar and major depression status: No Bipolar or Depression	86895	62825	24070	UK Biobank	https://docs.google.com/spreadsheets/d/1kvPoupSzsSFBNSztMzl04xMoSC3Kcx3CrjVf4yBmESU/edit?ts=5b5f17db#gid=227859291	PHESANT Transformation:20126_0 || CAT-SINGLE || CAT-SINGLE-BINARY-VAR: 0 || Inc(>=10): 0(62825) ||-Notes:Bipolar and major depression status. This derived data field has come from Professor Jill Pell from the Institute of Health &amp; Wellbeing, University of Glasgow. Methods on how these fields were derived can be found in the Additional Resources tab.-Variable type:binary
Bipolar and major depression status: Probable Recurrent major depression (moderate)	86895	10902	75993	UK Biobank	https://docs.google.com/spreadsheets/d/1kvPoupSzsSFBNSztMzl04xMoSC3Kcx3CrjVf4yBmESU/edit?ts=5b5f17db#gid=227859291	PHESANT Transformation:20126_0 || CAT-SINGLE || CAT-SINGLE-BINARY-VAR: 4 || Inc(>=10): 4(10902) ||-Notes:Bipolar and major depression status. This derived data field has come from Professor Jill Pell from the Institute of Health &amp; Wellbeing, University of Glasgow. Methods on how these fields were derived can be found in the Additional Resources tab.-Variable type:binary
Bipolar and major depression status: Probable Recurrent major depression (severe)	86895	6304	80591	UK Biobank	https://docs.google.com/spreadsheets/d/1kvPoupSzsSFBNSztMzl04xMoSC3Kcx3CrjVf4yBmESU/edit?ts=5b5f17db#gid=227859291	PHESANT Transformation:20126_0 || CAT-SINGLE || CAT-SINGLE-BINARY-VAR: 3 || Inc(>=10): 3(6304) ||-Notes:Bipolar and major depression status. This derived data field has come from Professor Jill Pell from the Institute of Health &amp; Wellbeing, University of Glasgow. Methods on how these fields were derived can be found in the Additional Resources tab.-Variable type:binary
Bipolar Disorder	51710	20352	31358	Psychiatric Genomics Consortium	https://www.med.unc.edu/pgc/results-and-downloads/
Birth weight	205475	NA	NA	UK Biobank	https://docs.google.com/spreadsheets/d/1kvPoupSzsSFBNSztMzl04xMoSC3Kcx3CrjVf4yBmESU/edit?ts=5b5f17db#gid=227859291	PHESANT Transformation:20022_0|| CONTINUOUS MAIN || CONTINUOUS || ||-Notes:Participants were asked to enter their own birth-weight. The weight could be entered either in Kg or in Imperial pounds+ounces. Values entered as Imperial units are held in ~F121~ and ~F122~, and their values have been converted into Kg and incorporated into this field.-Variable type:continuous_raw
Bleeding gums	461031	60210	400821	UK Biobank	https://data.bris.ac.uk/data/dataset/2j2rqgzedxlq02oqbb4vmycnc2	UK Biobank GWAS on having bleeding gums
Blood clot, DVT, bronchitis, emphysema, asthma, rhinitis, eczema, allergy diagnosed by doctor: Asthma	360527	41633	318894	UK Biobank	https://docs.google.com/spreadsheets/d/1kvPoupSzsSFBNSztMzl04xMoSC3Kcx3CrjVf4yBmESU/edit?ts=5b5f17db#gid=227859291	PHESANT Transformation:6152_0 || CAT-MUL-BINARY-VAR 8 || NO_NAN Remove NA participants 181 || Removed 486 examples != 8 but with missing value (<0) || sample 318894/41633(360527) ||-Notes:ACE touchscreen question Has a doctor ever told you that you have had any of the following conditions? (You can select more than one answer) The following checks were performed: If code -7 was selected, then no …
Blood clot, DVT, bronchitis, emphysema, asthma, rhinitis, eczema, allergy diagnosed by doctor: Blood clot in the leg (DVT)	360527	7386	353141	UK Biobank	https://docs.google.com/spreadsheets/d/1kvPoupSzsSFBNSztMzl04xMoSC3Kcx3CrjVf4yBmESU/edit?ts=5b5f17db#gid=227859291	PHESANT Transformation:6152_0 || CAT-MUL-BINARY-VAR 5 || NO_NAN Remove NA participants 181 || Removed 486 examples != 5 but with missing value (<0) || sample 353141/7386(360527) || SKIP_val:-3 < 0 ||-Notes:ACE touchscreen question Has a doctor ever told you that you have had any of the following conditions? (You can select more than one answer) The following checks were performed: If code -7 was …
Blood clot, DVT, bronchitis, emphysema, asthma, rhinitis, eczema, allergy diagnosed by doctor: Blood clot in the lung	360527	2984	357543	UK Biobank	https://docs.google.com/spreadsheets/d/1kvPoupSzsSFBNSztMzl04xMoSC3Kcx3CrjVf4yBmESU/edit?ts=5b5f17db#gid=227859291	PHESANT Transformation:6152_0 || CAT-MUL-BINARY-VAR 7 || NO_NAN Remove NA participants 181 || Removed 486 examples != 7 but with missing value (<0) || sample 357543/2984(360527) ||-Notes:ACE touchscreen question Has a doctor ever told you that you have had any of the following conditions? (You can select more than one answer) The following checks were performed: If code -7 was selected, then no a…
Blood clot, DVT, bronchitis, emphysema, asthma, rhinitis, eczema, allergy diagnosed by doctor: Emphysema/chronic bronchitis	360527	6138	354389	UK Biobank	https://docs.google.com/spreadsheets/d/1kvPoupSzsSFBNSztMzl04xMoSC3Kcx3CrjVf4yBmESU/edit?ts=5b5f17db#gid=227859291	PHESANT Transformation:6152_0 || CAT-MUL-BINARY-VAR 6 || NO_NAN Remove NA participants 181 || Removed 486 examples != 6 but with missing value (<0) || sample 354389/6138(360527) ||-Notes:ACE touchscreen question Has a doctor ever told you that you have had any of the following conditions? (You can select more than one answer) The following checks were performed: If code -7 was selected, then no a…
Blood clot, DVT, bronchitis, emphysema, asthma, rhinitis, eczema, allergy diagnosed by doctor: Hayfever, allergic rhinitis or eczema	360527	83407	277120	UK Biobank	https://docs.google.com/spreadsheets/d/1kvPoupSzsSFBNSztMzl04xMoSC3Kcx3CrjVf4yBmESU/edit?ts=5b5f17db#gid=227859291	PHESANT Transformation:6152_0 || CAT-MUL-BINARY-VAR 9 || NO_NAN Remove NA participants 181 || Removed 486 examples != 9 but with missing value (<0) || sample 277120/83407(360527) ||-Notes:ACE touchscreen question Has a doctor ever told you that you have had any of the following conditions? (You can select more than one answer) The following checks were performed: If code -7 was selected, then no …
Blood clot, DVT, bronchitis, emphysema, asthma, rhinitis, eczema, allergy diagnosed by doctor: None of the above	360527	244522	116005	UK Biobank	https://docs.google.com/spreadsheets/d/1kvPoupSzsSFBNSztMzl04xMoSC3Kcx3CrjVf4yBmESU/edit?ts=5b5f17db#gid=227859291	PHESANT Transformation:6152_0 || CAT-MUL-BINARY-VAR 100 || NO_NAN Remove NA participants 181 || Removed 486 examples != 100 but with missing value (<0) || sample 116005/244522(360527) ||-Notes:ACE touchscreen question Has a doctor ever told you that you have had any of the following conditions? (You can select more than one answer) The following checks were performed: If code -7 was selected, the…
BMI	339224	NA	NA	GIANT Consortium	https://portals.broadinstitute.org/collaboration/giant/index.php/GIANT_consortium_data_files	Meta-analysis results from the GIANT Consortium Consortium (2015) Genetic studies of body mass index yield new insights for obesity biology.
Body fat percentage	354628	NA	NA	UK Biobank	https://docs.google.com/spreadsheets/d/1kvPoupSzsSFBNSztMzl04xMoSC3Kcx3CrjVf4yBmESU/edit?ts=5b5f17db#gid=227859291	PHESANT Transformation:23099_0|| CONTINUOUS MAIN || CONTINUOUS || ||-Notes:Body composition estimation by impedance measurement. Body fat percentage Body fat percentage. Range 1% - 75% in 0.1% increments.-Variable type:continuous_raw
Body mass index (BMI)	359983	NA	NA	UK Biobank	https://docs.google.com/spreadsheets/d/1kvPoupSzsSFBNSztMzl04xMoSC3Kcx3CrjVf4yBmESU/edit?ts=5b5f17db#gid=227859291	PHESANT Transformation:21001_0|| CONTINUOUS MAIN || CONTINUOUS || ||-Notes:BMI value here is constructed from height and weight measured during the initial Assessment Centre visit. Value is not present if either of these readings were omitted.-Variable type:continuous_raw
Bone fractures	426824	NA	NA	GEFOS	http://www.gefos.org/?q=content/data-release-2018	The GEnetic Factors for OSteoporosis (GEFOS) Consortium is a large international collaboration comprising numerous research groups. Osteoporosis is a common age-related complex disease with a strong genetic component. The UK Biobank is a health resource from the United Kingdom that has genetic data and phenotype measurements in 500,000 individuals, representative of the general population. We ana…
Bone mineral density	426824	NA	NA	GEFOS	http://www.gefos.org/?q=content/data-release-2018	The GEnetic Factors for OSteoporosis (GEFOS) Consortium is a large international collaboration comprising numerous research groups. Osteoporosis is a common age-related complex disease with a strong genetic component. The UK Biobank is a health resource from the United Kingdom that has genetic data and phenotype measurements in 500,000 individuals, representative of the general population. We ana…
Bread intake	353030	NA	NA	UK Biobank	https://docs.google.com/spreadsheets/d/1kvPoupSzsSFBNSztMzl04xMoSC3Kcx3CrjVf4yBmESU/edit?ts=5b5f17db#gid=227859291	PHESANT Transformation:1438_0|| INTEGER || reassignments: -1=NA|-3=NA|-10=NA || CONTINUOUS || ||-Notes:ACE touchscreen question How many slices of bread do you eat each WEEK? The following checks were performed: If answer If answer > 250 then rejected If answer > 50 then participant asked to confirm If the participant activated the Help button they were shown the message: For other types of bread…
Bread type: Brown	348424	41518	306906	UK Biobank	https://docs.google.com/spreadsheets/d/1kvPoupSzsSFBNSztMzl04xMoSC3Kcx3CrjVf4yBmESU/edit?ts=5b5f17db#gid=227859291	PHESANT Transformation:1448_0 || CAT-SINGLE || CAT-SINGLE-BINARY-VAR: 2 || Inc(>=10): 2(41518) ||-Notes:ACE touchscreen question What type of bread do you mainly eat? If the participant activated the Help button they were shown the message: If you eat more than one type of bread, please select the one that you eat the most. If you are unsure, select Do not know. ~F1448~ was collected from all par…
Bread type: Other type of bread	348424	14441	333983	UK Biobank	https://docs.google.com/spreadsheets/d/1kvPoupSzsSFBNSztMzl04xMoSC3Kcx3CrjVf4yBmESU/edit?ts=5b5f17db#gid=227859291	PHESANT Transformation:1448_0 || CAT-SINGLE || CAT-SINGLE-BINARY-VAR: 4 || Inc(>=10): 4(14441) ||-Notes:ACE touchscreen question What type of bread do you mainly eat? If the participant activated the Help button they were shown the message: If you eat more than one type of bread, please select the one that you eat the most. If you are unsure, select Do not know. ~F1448~ was collected from all par…
Bread type: White	348424	91452	256972	UK Biobank	https://docs.google.com/spreadsheets/d/1kvPoupSzsSFBNSztMzl04xMoSC3Kcx3CrjVf4yBmESU/edit?ts=5b5f17db#gid=227859291	PHESANT Transformation:1448_0 || CAT-SINGLE || CAT-SINGLE-BINARY-VAR: 1 || Inc(>=10): 1(91452) ||-Notes:ACE touchscreen question What type of bread do you mainly eat? If the participant activated the Help button they were shown the message: If you eat more than one type of bread, please select the one that you eat the most. If you are unsure, select Do not know. ~F1448~ was collected from all par…
Bread type: Wholemeal or wholegrain	348424	201013	147411	UK Biobank	https://docs.google.com/spreadsheets/d/1kvPoupSzsSFBNSztMzl04xMoSC3Kcx3CrjVf4yBmESU/edit?ts=5b5f17db#gid=227859291	PHESANT Transformation:1448_0 || CAT-SINGLE || CAT-SINGLE-BINARY-VAR: 3 || Inc(>=10): 3(201013) ||-Notes:ACE touchscreen question What type of bread do you mainly eat? If the participant activated the Help button they were shown the message: If you eat more than one type of bread, please select the one that you eat the most. If you are unsure, select Do not know. ~F1448~ was collected from all pa…
Breakfast cereal consumed	51427	34069	17358	UK Biobank	https://docs.google.com/spreadsheets/d/1kvPoupSzsSFBNSztMzl04xMoSC3Kcx3CrjVf4yBmESU/edit?ts=5b5f17db#gid=227859291	PHESANT Transformation:100760_0|| CAT-SINGLE || Inc(>=10): 1(34069) || Inc(>=10): 0(17358) || CAT-SINGLE-BINARY || sample 17358/34069(51427) ||-Notes:Question asked: Did you eat any breakfast cereal yesterday? This could be at any time of the day. Please include hot cereals, but not cereal bars. If the participant activated the Help feature they were shown the message: If you had yogurt on your c…
Breastfed as a baby	273743	193838	79905	UK Biobank	https://docs.google.com/spreadsheets/d/1kvPoupSzsSFBNSztMzl04xMoSC3Kcx3CrjVf4yBmESU/edit?ts=5b5f17db#gid=227859291	PHESANT Transformation:1677_0|| CAT-SINGLE || Inc(>=10): 1(193838) || Inc(>=10): 0(79905) || CAT-SINGLE-BINARY || sample 79905/193838(273743) ||-Notes:ACE touchscreen question Were you breastfed when you were a baby?-Variable type:binary
Breathing problems during period of job: No	91149	89591	1558	UK Biobank	https://docs.google.com/spreadsheets/d/1kvPoupSzsSFBNSztMzl04xMoSC3Kcx3CrjVf4yBmESU/edit?ts=5b5f17db#gid=227859291	PHESANT Transformation:22616_0 || CAT-MUL-BINARY-VAR 0 || NO_NAN Remove NA participants 270045 || Removed 0 examples != 0 but with missing value (<0) || sample 1558/89591(91149) ||-Notes:Particpant asked: When you had this job, did you have problems with your breathing?-Variable type:binary
Breathing problems during period of job: Yes	91149	6697	84452	UK Biobank	https://docs.google.com/spreadsheets/d/1kvPoupSzsSFBNSztMzl04xMoSC3Kcx3CrjVf4yBmESU/edit?ts=5b5f17db#gid=227859291	PHESANT Transformation:22616_0 || CAT-MUL-BINARY-VAR 1 || NO_NAN Remove NA participants 270045 || Removed 0 examples != 1 but with missing value (<0) || sample 84452/6697(91149) ||-Notes:Particpant asked: When you had this job, did you have problems with your breathing?-Variable type:binary
Breathing problems improved/stopped away from workplace or on holiday: No	91149	4382	86767	UK Biobank	https://docs.google.com/spreadsheets/d/1kvPoupSzsSFBNSztMzl04xMoSC3Kcx3CrjVf4yBmESU/edit?ts=5b5f17db#gid=227859291	PHESANT Transformation:22618_0 || CAT-MUL-BINARY-VAR 0 || Indicator name x22616_0_0 || Remove indicator var NAs: 270045 || Remove indicator var <0: 0 || Removed 0 examples != 0 but with missing value (<0) || sample 86767/4382(91149) ||-Notes:Participants who indicated they had breathing problems during a job were asked: Did these problems improve or stop when you were away from the workplace or o…
Breathing problems improved/stopped away from workplace or on holiday: Yes	91149	2688	88461	UK Biobank	https://docs.google.com/spreadsheets/d/1kvPoupSzsSFBNSztMzl04xMoSC3Kcx3CrjVf4yBmESU/edit?ts=5b5f17db#gid=227859291	PHESANT Transformation:22618_0 || CAT-MUL-BINARY-VAR 1 || Indicator name x22616_0_0 || Remove indicator var NAs: 270045 || Remove indicator var <0: 0 || Removed 0 examples != 1 but with missing value (<0) || sample 88461/2688(91149) ||-Notes:Participants who indicated they had breathing problems during a job were asked: Did these problems improve or stop when you were away from the workplace or o…
Breathing problems responsible for leaving job: No	91149	5412	85737	UK Biobank	https://docs.google.com/spreadsheets/d/1kvPoupSzsSFBNSztMzl04xMoSC3Kcx3CrjVf4yBmESU/edit?ts=5b5f17db#gid=227859291	PHESANT Transformation:22619_0 || CAT-MUL-BINARY-VAR 0 || Indicator name x22616_0_0 || Remove indicator var NAs: 270045 || Remove indicator var <0: 0 || Removed 0 examples != 0 but with missing value (<0) || sample 85737/5412(91149) ||-Notes:Participants who indicated they had breathing problems during a job were asked: Did you leave this job because of breathing problems? Question only asked if …
Bring up phlegm/sputum/mucus on most days	91787	7808	83979	UK Biobank	https://docs.google.com/spreadsheets/d/1kvPoupSzsSFBNSztMzl04xMoSC3Kcx3CrjVf4yBmESU/edit?ts=5b5f17db#gid=227859291	PHESANT Transformation:22504_0|| CAT-SINGLE || reassignments: 9=NA || Inc(>=10): 1(7808) || Inc(>=10): 0(83979) || CAT-SINGLE-BINARY || sample 83979/7808(91787) ||-Notes:Participant asked Do you bring up phlegm/sputum/mucus on most days?-Variable type:binary
Calcium	51453	NA	NA	UK Biobank	https://docs.google.com/spreadsheets/d/1kvPoupSzsSFBNSztMzl04xMoSC3Kcx3CrjVf4yBmESU/edit?ts=5b5f17db#gid=227859291	PHESANT Transformation:100024_0|| CONTINUOUS MAIN || CONTINUOUS || ||-Notes:Calcium. Estimated intake, based on food and beverage consumption yesterday, excluding any supplements.-Variable type:continuous_raw
Calcium	367050	367050	NA	UK Biobank (EUR)	https://pan-ukb-us-east-1.s3.amazonaws.com/sumstats_flat_files/biomarkers-30680-both_sexes-irnt.tsv.bgz	EUR: biomarkers : 30680 : Biological samples > Assay results > Blood assays > Blood biochemistry
Cancer code, self-reported: basal cell carcinoma	361141	3441	357700	UK Biobank	https://docs.google.com/spreadsheets/d/1kvPoupSzsSFBNSztMzl04xMoSC3Kcx3CrjVf4yBmESU/edit?ts=5b5f17db#gid=227859291	PHESANT Transformation:20001_0 || CAT-MUL-BINARY-VAR 1061 || Indicator name x134_0_0 || Remove indicator var NAs: 53 || Remove indicator var <0: 0 || Removed 0 examples != 1061 but with missing value (<0) || sample 357700/3441(361141) ||-Notes:Code for cancer. If the participant was uncertain of the type of cancer they had had, then they described it to the interviewer (a trained nurse) who attem…
Cancer code, self-reported: malignant melanoma	361141	2898	358243	UK Biobank	https://docs.google.com/spreadsheets/d/1kvPoupSzsSFBNSztMzl04xMoSC3Kcx3CrjVf4yBmESU/edit?ts=5b5f17db#gid=227859291	PHESANT Transformation:20001_0 || CAT-MUL-BINARY-VAR 1059 || Indicator name x134_0_0 || Remove indicator var NAs: 53 || Remove indicator var <0: 0 || Removed 0 examples != 1059 but with missing value (<0) || sample 358243/2898(361141) ||-Notes:Code for cancer. If the participant was uncertain of the type of cancer they had had, then they described it to the interviewer (a trained nurse) who attem…
Cancer code, self-reported: squamous cell carcinoma	361141	449	360692	UK Biobank	http://www.nealelab.is/uk-biobank/	20001_0 || CAT-MUL-BINARY-VAR 1062 || Indicator name x134_0_0 || Remove indicator var NAs: 53 || Remove indicator var <0: 0 || Removed 0 examples != 1062 but with missing value (<0) || sample 360692/449(361141) ||
Cancer diagnosed by doctor	359981	28509	331472	UK Biobank	https://docs.google.com/spreadsheets/d/1kvPoupSzsSFBNSztMzl04xMoSC3Kcx3CrjVf4yBmESU/edit?ts=5b5f17db#gid=227859291	PHESANT Transformation:2453_0|| CAT-SINGLE || Inc(>=10): 1(28509) || Inc(>=10): 0(331472) || CAT-SINGLE-BINARY || sample 331472/28509(359981) ||-Notes:ACE touchscreen question Has a doctor ever told you that you have had cancer? If the participant activated the Help button they were shown the message: If you are unsure if you have been told you had cancer, select Do not know and you will be asked…
Carbohydrate	51453	NA	NA	UK Biobank	https://docs.google.com/spreadsheets/d/1kvPoupSzsSFBNSztMzl04xMoSC3Kcx3CrjVf4yBmESU/edit?ts=5b5f17db#gid=227859291	PHESANT Transformation:100005_0|| CONTINUOUS MAIN || CONTINUOUS || ||-Notes:Carbohydrate. Estimated intake, based on food and beverage consumption yesterday, excluding any supplements.-Variable type:continuous_raw
Cardiac arrhytmias, COPD co-morbidities	361194	8801	352393	UK Biobank	https://docs.google.com/spreadsheets/d/1kvPoupSzsSFBNSztMzl04xMoSC3Kcx3CrjVf4yBmESU/edit?ts=5b5f17db#gid=227859291	PHESANT Transformation:NA-Notes:NA-Variable type:categorical-Phenotype ID:CARDIAC_ARRHYTM
Cardiomyopathies, Primary/intrinsic	361194	360	360834	UK Biobank	https://docs.google.com/spreadsheets/d/1kvPoupSzsSFBNSztMzl04xMoSC3Kcx3CrjVf4yBmESU/edit?ts=5b5f17db#gid=227859291	PHESANT Transformation:NA-Notes:NA-Variable type:categorical-Phenotype ID:I9_CARDMPRI
Cardiomyopathy(hypertrophic, obstructive) (HCM) (All Biobanks)	1193060	2993	1190067	Global Biobank Meta-analysis Initiative Meta-analysis Initiative: powering genetic discovery across human diseases. 2034	https://www.globalbiobankmeta.org/resources	https://www.sciencedirect.com/science/article/pii/S2666979X22001410?via%3Dihub
Carpal tunnel syndrome	361194	7973	353221	UK Biobank	https://docs.google.com/spreadsheets/d/1kvPoupSzsSFBNSztMzl04xMoSC3Kcx3CrjVf4yBmESU/edit?ts=5b5f17db#gid=227859291	PHESANT Transformation:NA-Notes:NA-Variable type:categorical-Phenotype ID:G6_CARPTU
Caudate volume	30720	NA	NA	ENIGMA	http://enigma.ini.usc.edu/	GWAS of subcortical volumes (ENIGMA2)
Cereal type: Biscuit cereal (e.g. Weetabix)	299898	53310	246588	UK Biobank	https://docs.google.com/spreadsheets/d/1kvPoupSzsSFBNSztMzl04xMoSC3Kcx3CrjVf4yBmESU/edit?ts=5b5f17db#gid=227859291	PHESANT Transformation:1468_0 || CAT-SINGLE || CAT-SINGLE-BINARY-VAR: 2 || Inc(>=10): 2(53310) ||-Notes:ACE touchscreen question What type of cereal do you mainly eat? If the participant activated the Help button they were shown the message: If you eat more than one type of cereal, please select the one that you eat the most. If you are unsure, select Do not know. ~F1468~ was collected from all p…
Cereal type: Bran cereal (e.g. All Bran, Branflakes)	299898	50609	249289	UK Biobank	https://docs.google.com/spreadsheets/d/1kvPoupSzsSFBNSztMzl04xMoSC3Kcx3CrjVf4yBmESU/edit?ts=5b5f17db#gid=227859291	PHESANT Transformation:1468_0 || CAT-SINGLE || CAT-SINGLE-BINARY-VAR: 1 || Inc(>=10): 1(50609) ||-Notes:ACE touchscreen question What type of cereal do you mainly eat? If the participant activated the Help button they were shown the message: If you eat more than one type of cereal, please select the one that you eat the most. If you are unsure, select Do not know. ~F1468~ was collected from all p…
Cereal type: Muesli	299898	61523	238375	UK Biobank	https://docs.google.com/spreadsheets/d/1kvPoupSzsSFBNSztMzl04xMoSC3Kcx3CrjVf4yBmESU/edit?ts=5b5f17db#gid=227859291	PHESANT Transformation:1468_0 || CAT-SINGLE || CAT-SINGLE-BINARY-VAR: 4 || Inc(>=10): 4(61523) ||-Notes:ACE touchscreen question What type of cereal do you mainly eat? If the participant activated the Help button they were shown the message: If you eat more than one type of cereal, please select the one that you eat the most. If you are unsure, select Do not know. ~F1468~ was collected from all p…
Cereal type: Oat cereal (e.g. Ready Brek, porridge)	299898	76351	223547	UK Biobank	https://docs.google.com/spreadsheets/d/1kvPoupSzsSFBNSztMzl04xMoSC3Kcx3CrjVf4yBmESU/edit?ts=5b5f17db#gid=227859291	PHESANT Transformation:1468_0 || CAT-SINGLE || CAT-SINGLE-BINARY-VAR: 3 || Inc(>=10): 3(76351) ||-Notes:ACE touchscreen question What type of cereal do you mainly eat? If the participant activated the Help button they were shown the message: If you eat more than one type of cereal, please select the one that you eat the most. If you are unsure, select Do not know. ~F1468~ was collected from all p…
Cereal type: Other (e.g. Cornflakes, Frosties)	299898	58105	241793	UK Biobank	https://docs.google.com/spreadsheets/d/1kvPoupSzsSFBNSztMzl04xMoSC3Kcx3CrjVf4yBmESU/edit?ts=5b5f17db#gid=227859291	PHESANT Transformation:1468_0 || CAT-SINGLE || CAT-SINGLE-BINARY-VAR: 5 || Inc(>=10): 5(58105) ||-Notes:ACE touchscreen question What type of cereal do you mainly eat? If the participant activated the Help button they were shown the message: If you eat more than one type of cereal, please select the one that you eat the most. If you are unsure, select Do not know. ~F1468~ was collected from all p…
Certain infectious and parasitic diseases	361194	7530	353664	UK Biobank	https://docs.google.com/spreadsheets/d/1kvPoupSzsSFBNSztMzl04xMoSC3Kcx3CrjVf4yBmESU/edit?ts=5b5f17db#gid=227859291	PHESANT Transformation:NA-Notes:NA-Variable type:categorical-Phenotype ID:AB1_INFECTIONS
Cheese consumers	51427	23245	28182	UK Biobank	https://docs.google.com/spreadsheets/d/1kvPoupSzsSFBNSztMzl04xMoSC3Kcx3CrjVf4yBmESU/edit?ts=5b5f17db#gid=227859291	PHESANT Transformation:102800_0|| CAT-SINGLE || Inc(>=10): 0(28182) || Inc(>=10): 1(23245) || CAT-SINGLE-BINARY || sample 28182/23245(51427) ||-Notes:Question asked: Did you eat any cheese yesterday? Cheese in sandwiches, on burgers, on jacket potato, pasta dishes. If the participant activated the Help feature they were shown the message: Please do not include cheese sauce as this will be asked l…
Chest pain felt during physical activity	54011	52067	1944	UK Biobank	https://docs.google.com/spreadsheets/d/1kvPoupSzsSFBNSztMzl04xMoSC3Kcx3CrjVf4yBmESU/edit?ts=5b5f17db#gid=227859291	PHESANT Transformation:6015_0|| CAT-SINGLE || reassignments: 2=NA || reorder 0|2|1 || Inc(>=10): 1(52067) || Inc(>=10): 3(1944) || CAT-SINGLE-BINARY || sample 52067/1944(54011) ||-Notes:Exercise safety question 2, asked prior to fitness test Do you feel pain in your chest when you do physical activity-Variable type:binary
Chest pain or discomfort	357507	56233	301274	UK Biobank	https://docs.google.com/spreadsheets/d/1kvPoupSzsSFBNSztMzl04xMoSC3Kcx3CrjVf4yBmESU/edit?ts=5b5f17db#gid=227859291	PHESANT Transformation:2335_0|| CAT-SINGLE || Inc(>=10): 0(301274) || Inc(>=10): 1(56233) || CAT-SINGLE-BINARY || sample 301274/56233(357507) ||-Notes:ACE touchscreen question Do you ever have any pain or discomfort in your chest?-Variable type:binary
Chest pain or discomfort walking normally	55737	9617	46120	UK Biobank	https://docs.google.com/spreadsheets/d/1kvPoupSzsSFBNSztMzl04xMoSC3Kcx3CrjVf4yBmESU/edit?ts=5b5f17db#gid=227859291	PHESANT Transformation:3606_0|| CAT-SINGLE || Inc(>=10): 0(46120) || Inc(>=10): 1(9617) || CAT-SINGLE-BINARY || sample 46120/9617(55737) ||-Notes:ACE touchscreen question Do you get this pain or discomfort when you walk at an ordinary pace on the level? ~F3606~ was collected from participants who indicated that they get pain or discomfort in their chest, as defined by their answers to ~F2335~-Var…
Chest pain or discomfort when walking uphill or hurrying	44867	11938	32929	UK Biobank	https://docs.google.com/spreadsheets/d/1kvPoupSzsSFBNSztMzl04xMoSC3Kcx3CrjVf4yBmESU/edit?ts=5b5f17db#gid=227859291	PHESANT Transformation:3751_0|| CAT-SINGLE || Inc(>=10): 1(11938) || Inc(>=10): 0(32929) || CAT-SINGLE-BINARY || sample 32929/11938(44867) ||-Notes:ACE touchscreen question Do you get this pain or discomfort when you walk uphill or hurry? ~F3751~ was collected from participants who indicated that they get pain or discomfort in their chest, as defined by their answers to ~F2335~ but they do not ge…
Childhood asthma (age<16)	361194	1993	359201	UK Biobank	https://docs.google.com/spreadsheets/d/1kvPoupSzsSFBNSztMzl04xMoSC3Kcx3CrjVf4yBmESU/edit?ts=5b5f17db#gid=227859291	PHESANT Transformation:NA-Notes:NA-Variable type:categorical-Phenotype ID:ASTHMA_CHILD
Childhood sunburn occasions	269734	NA	NA	UK Biobank	https://docs.google.com/spreadsheets/d/1kvPoupSzsSFBNSztMzl04xMoSC3Kcx3CrjVf4yBmESU/edit?ts=5b5f17db#gid=227859291	PHESANT Transformation:1737_0|| INTEGER || reassignments: -1=NA|-3=NA || CONTINUOUS || >20% IN ONE CATEGORY || Split into three bins: 0: [0,0], 1: (0,2), 2: >=2 ||cat N: 139410, 40935, 89389 || CAT-ORD || order: 0|1|2 || num categories: 3 ||-Notes:ACE touchscreen question Before the age of 15, how many times did you suffer sunburn that was painful for at least 2 days or caused blistering? The fol…
Cholesterol	400963	400963	NA	UK Biobank (EUR)	https://pan-ukb-us-east-1.s3.amazonaws.com/sumstats_flat_files/biomarkers-30690-both_sexes-irnt.tsv.bgz	EUR: biomarkers : 30690 : Biological samples > Assay results > Blood assays > Blood biochemistry
Chron's disease NAS	361194	764	360430	UK Biobank	https://docs.google.com/spreadsheets/d/1kvPoupSzsSFBNSztMzl04xMoSC3Kcx3CrjVf4yBmESU/edit?ts=5b5f17db#gid=227859291	PHESANT Transformation:NA-Notes:NA-Variable type:categorical-Phenotype ID:CHRONNAS
Coeliac disease	361194	842	360352	UK Biobank	https://docs.google.com/spreadsheets/d/1kvPoupSzsSFBNSztMzl04xMoSC3Kcx3CrjVf4yBmESU/edit?ts=5b5f17db#gid=227859291	PHESANT Transformation:NA-Notes:NA-Variable type:categorical-Phenotype ID:K11_COELIAC
Coffee type: Decaffeinated coffee (any type)	283449	55310	228139	UK Biobank	https://docs.google.com/spreadsheets/d/1kvPoupSzsSFBNSztMzl04xMoSC3Kcx3CrjVf4yBmESU/edit?ts=5b5f17db#gid=227859291	PHESANT Transformation:1508_0 || CAT-SINGLE || CAT-SINGLE-BINARY-VAR: 1 || Inc(>=10): 1(55310) ||-Notes:ACE touchscreen question What type of coffee do you usually drink? If the participant activated the Help button they were shown the message: If you drink more than one type of coffee, please select the one that you drink the most. If you are unsure, select Do not know. ~F1508~ was collected fro…
Coffee type: Ground coffee (include espresso, filter etc)	283449	64962	218487	UK Biobank	https://docs.google.com/spreadsheets/d/1kvPoupSzsSFBNSztMzl04xMoSC3Kcx3CrjVf4yBmESU/edit?ts=5b5f17db#gid=227859291	PHESANT Transformation:1508_0 || CAT-SINGLE || CAT-SINGLE-BINARY-VAR: 3 || Inc(>=10): 3(64962) ||-Notes:ACE touchscreen question What type of coffee do you usually drink? If the participant activated the Help button they were shown the message: If you drink more than one type of coffee, please select the one that you drink the most. If you are unsure, select Do not know. ~F1508~ was collected fro…
Coffee type: Instant coffee	283449	158386	125063	UK Biobank	https://docs.google.com/spreadsheets/d/1kvPoupSzsSFBNSztMzl04xMoSC3Kcx3CrjVf4yBmESU/edit?ts=5b5f17db#gid=227859291	PHESANT Transformation:1508_0 || CAT-SINGLE || CAT-SINGLE-BINARY-VAR: 2 || Inc(>=10): 2(158386) ||-Notes:ACE touchscreen question What type of coffee do you usually drink? If the participant activated the Help button they were shown the message: If you drink more than one type of coffee, please select the one that you drink the most. If you are unsure, select Do not know. ~F1508~ was collected fr…
Coffee type: Other type of coffee	283449	4791	278658	UK Biobank	https://docs.google.com/spreadsheets/d/1kvPoupSzsSFBNSztMzl04xMoSC3Kcx3CrjVf4yBmESU/edit?ts=5b5f17db#gid=227859291	PHESANT Transformation:1508_0 || CAT-SINGLE || CAT-SINGLE-BINARY-VAR: 4 || Inc(>=10): 4(4791) ||-Notes:ACE touchscreen question What type of coffee do you usually drink? If the participant activated the Help button they were shown the message: If you drink more than one type of coffee, please select the one that you drink the most. If you are unsure, select Do not know. ~F1508~ was collected from…
Cognitive Performance	257841	NA	NA	SSGAC	https://www.thessgac.org/data	Cognitive Performance (CP) meta-analysis of all discovery cohorts.
Completion status of test: Fully completed	54007	50215	3792	UK Biobank	https://docs.google.com/spreadsheets/d/1kvPoupSzsSFBNSztMzl04xMoSC3Kcx3CrjVf4yBmESU/edit?ts=5b5f17db#gid=227859291	PHESANT Transformation:6020_0 || CAT-SINGLE || CAT-SINGLE-BINARY-VAR: 1 || Inc(>=10): 1(50215) ||-Notes:Completion status of test 1, Fully completed / 31, Participant wanted to stop early / 32, Participant reported chest-pain and/or other discomfort / 33, Heart rate reached safety level / 34, Incomplete - other reason-Variable type:binary
Completion status of test: Heart rate reached safety level	54007	2923	51084	UK Biobank	https://docs.google.com/spreadsheets/d/1kvPoupSzsSFBNSztMzl04xMoSC3Kcx3CrjVf4yBmESU/edit?ts=5b5f17db#gid=227859291	PHESANT Transformation:6020_0 || CAT-SINGLE || CAT-SINGLE-BINARY-VAR: 33 || Inc(>=10): 33(2923) ||-Notes:Completion status of test 1, Fully completed / 31, Participant wanted to stop early / 32, Participant reported chest-pain and/or other discomfort / 33, Heart rate reached safety level / 34, Incomplete - other reason-Variable type:binary
Consecutive night shifts during mixed shift periods	19344	NA	NA	UK Biobank	https://docs.google.com/spreadsheets/d/1kvPoupSzsSFBNSztMzl04xMoSC3Kcx3CrjVf4yBmESU/edit?ts=5b5f17db#gid=227859291	PHESANT Transformation:22644_0|| INTEGER || reassignments: -1=NA || CONTINUOUS || ||-Notes:Participants who worked a mix of day and night shifts were asked: Please tell us about the most common night shift pattern you had during this time: How many night shifts in a row did you usually work before a change of shift or rest day?-Variable type:continuous_raw
COPD (All Biobanks)	1392366	81568	1310798	Global Biobank Meta-analysis Initiative Meta-analysis Initiative: powering genetic discovery across human diseases. 2030	https://www.globalbiobankmeta.org/resources	https://www.sciencedirect.com/science/article/pii/S2666979X22001410?via%3Dihub
COPD (EUR Biobanks)	995917	58559	937358	Global Biobank Meta-analysis Initiative Meta-analysis Initiative: powering genetic discovery across human diseases. 2029	https://www.globalbiobankmeta.org/resources	https://www.sciencedirect.com/science/article/pii/S2666979X22001410?via%3Dihub
COPD differential diagnosis	361194	26710	334484	UK Biobank	https://docs.google.com/spreadsheets/d/1kvPoupSzsSFBNSztMzl04xMoSC3Kcx3CrjVf4yBmESU/edit?ts=5b5f17db#gid=227859291	PHESANT Transformation:NA-Notes:NA-Variable type:categorical-Phenotype ID:COPD_EXCL
COPD related to chronic (opportunist) infections	361194	477	360717	UK Biobank	https://docs.google.com/spreadsheets/d/1kvPoupSzsSFBNSztMzl04xMoSC3Kcx3CrjVf4yBmESU/edit?ts=5b5f17db#gid=227859291	PHESANT Transformation:NA-Notes:NA-Variable type:categorical-Phenotype ID:COPD_OPPORTUNIST_INFECTIONS
COPD, early/later onset	361194	1897	359297	UK Biobank	https://docs.google.com/spreadsheets/d/1kvPoupSzsSFBNSztMzl04xMoSC3Kcx3CrjVf4yBmESU/edit?ts=5b5f17db#gid=227859291	PHESANT Transformation:NA-Notes:NA-Variable type:categorical-Phenotype ID:COPD_EARLYANDLATER
Corneal hysteresis (left)	76510	NA	NA	UK Biobank	https://docs.google.com/spreadsheets/d/1kvPoupSzsSFBNSztMzl04xMoSC3Kcx3CrjVf4yBmESU/edit?ts=5b5f17db#gid=227859291	PHESANT Transformation:5264_0|| CONTINUOUS MAIN || CONTINUOUS || ||-Notes:corneal hysteresis for left eye (a measure of viscuous damping in the cornea)-Variable type:continuous_raw
Corneal hysteresis (right)	76630	NA	NA	UK Biobank	https://docs.google.com/spreadsheets/d/1kvPoupSzsSFBNSztMzl04xMoSC3Kcx3CrjVf4yBmESU/edit?ts=5b5f17db#gid=227859291	PHESANT Transformation:5256_0|| CONTINUOUS MAIN || CONTINUOUS || ||-Notes:corneal hysteresis for right eye (a measure of viscuous damping in the cornea)-Variable type:continuous_raw
Corneal resistance factor (left)	76510	NA	NA	UK Biobank	https://docs.google.com/spreadsheets/d/1kvPoupSzsSFBNSztMzl04xMoSC3Kcx3CrjVf4yBmESU/edit?ts=5b5f17db#gid=227859291	PHESANT Transformation:5265_0|| CONTINUOUS MAIN || CONTINUOUS || ||-Notes:corneal resistance factor for left eye-Variable type:continuous_raw
Corneal resistance factor (right)	76630	NA	NA	UK Biobank	https://docs.google.com/spreadsheets/d/1kvPoupSzsSFBNSztMzl04xMoSC3Kcx3CrjVf4yBmESU/edit?ts=5b5f17db#gid=227859291	PHESANT Transformation:5257_0|| CONTINUOUS MAIN || CONTINUOUS || ||-Notes:corneal resistance factor for right eye-Variable type:continuous_raw
Coronary atherosclerosis	361194	14334	346860	UK Biobank	https://docs.google.com/spreadsheets/d/1kvPoupSzsSFBNSztMzl04xMoSC3Kcx3CrjVf4yBmESU/edit?ts=5b5f17db#gid=227859291	PHESANT Transformation:NA-Notes:NA-Variable type:categorical-Phenotype ID:I9_CORATHER
Cough on most days	91787	12593	79194	UK Biobank	https://docs.google.com/spreadsheets/d/1kvPoupSzsSFBNSztMzl04xMoSC3Kcx3CrjVf4yBmESU/edit?ts=5b5f17db#gid=227859291	PHESANT Transformation:22502_0|| CAT-SINGLE || reassignments: 9=NA || Inc(>=10): 1(12593) || Inc(>=10): 0(79194) || CAT-SINGLE-BINARY || sample 79194/12593(91787) ||-Notes:Participant asked Do you cough on most days?-Variable type:binary
C-reactive protein	400094	400094	NA	UK Biobank (EUR)	https://pan-ukb-us-east-1.s3.amazonaws.com/sumstats_flat_files/biomarkers-30710-both_sexes-irnt.tsv.bgz	EUR: biomarkers : 30710 : Biological samples > Assay results > Blood assays > Blood biochemistry
Creatinine	400761	400761	NA	UK Biobank (EUR)	https://pan-ukb-us-east-1.s3.amazonaws.com/sumstats_flat_files/biomarkers-30700-both_sexes-irnt.tsv.bgz	EUR: biomarkers : 30700 : Biological samples > Assay results > Blood assays > Blood biochemistry
Crohn's disease (CD)	20883	5956	14927	IIBDGC	ftp://ftp.sanger.ac.uk/pub/consortia/ibdgenetics/iibdgc-trans-ancestry-filtered-summary-stats.tgz	https://www.nature.com/articles/ng.3359
Current employment status: Doing unpaid or voluntary work	359931	13308	346623	UK Biobank	https://docs.google.com/spreadsheets/d/1kvPoupSzsSFBNSztMzl04xMoSC3Kcx3CrjVf4yBmESU/edit?ts=5b5f17db#gid=227859291	PHESANT Transformation:6142_0 || CAT-MUL-BINARY-VAR 6 || NO_NAN Remove NA participants 177 || Removed 1086 examples != 6 but with missing value (<0) || sample 346623/13308(359931) ||-Notes:ACE touchscreen question Which of the following describes your current situation? (You can select more than one answer) The following checks were performed: If code -7 was selected, then no additional choices w…
Current employment status: In paid employment or self-employed	359931	205149	154782	UK Biobank	https://docs.google.com/spreadsheets/d/1kvPoupSzsSFBNSztMzl04xMoSC3Kcx3CrjVf4yBmESU/edit?ts=5b5f17db#gid=227859291	PHESANT Transformation:6142_0 || CAT-MUL-BINARY-VAR 1 || NO_NAN Remove NA participants 177 || Removed 1086 examples != 1 but with missing value (<0) || sample 154782/205149(359931) ||-Notes:ACE touchscreen question Which of the following describes your current situation? (You can select more than one answer) The following checks were performed: If code -7 was selected, then no additional choices …
Current employment status: Looking after home and/or family	359931	18014	341917	UK Biobank	https://docs.google.com/spreadsheets/d/1kvPoupSzsSFBNSztMzl04xMoSC3Kcx3CrjVf4yBmESU/edit?ts=5b5f17db#gid=227859291	PHESANT Transformation:6142_0 || CAT-MUL-BINARY-VAR 3 || NO_NAN Remove NA participants 177 || Removed 1086 examples != 3 but with missing value (<0) || sample 341917/18014(359931) || SKIP_val:-3 < 0 ||-Notes:ACE touchscreen question Which of the following describes your current situation? (You can select more than one answer) The following checks were performed: If code -7 was selected, then no a…
Current employment status: Retired	359931	132931	227000	UK Biobank	https://docs.google.com/spreadsheets/d/1kvPoupSzsSFBNSztMzl04xMoSC3Kcx3CrjVf4yBmESU/edit?ts=5b5f17db#gid=227859291	PHESANT Transformation:6142_0 || CAT-MUL-BINARY-VAR 2 || NO_NAN Remove NA participants 177 || Removed 1086 examples != 2 but with missing value (<0) || sample 227000/132931(359931) ||-Notes:ACE touchscreen question Which of the following describes your current situation? (You can select more than one answer) The following checks were performed: If code -7 was selected, then no additional choices …
Current employment status: Unable to work because of sickness or disability	359931	13756	346175	UK Biobank	https://docs.google.com/spreadsheets/d/1kvPoupSzsSFBNSztMzl04xMoSC3Kcx3CrjVf4yBmESU/edit?ts=5b5f17db#gid=227859291	PHESANT Transformation:6142_0 || CAT-MUL-BINARY-VAR 4 || NO_NAN Remove NA participants 177 || Removed 1086 examples != 4 but with missing value (<0) || sample 346175/13756(359931) ||-Notes:ACE touchscreen question Which of the following describes your current situation? (You can select more than one answer) The following checks were performed: If code -7 was selected, then no additional choices w…
Current employment status: Unemployed	359931	5694	354237	UK Biobank	https://docs.google.com/spreadsheets/d/1kvPoupSzsSFBNSztMzl04xMoSC3Kcx3CrjVf4yBmESU/edit?ts=5b5f17db#gid=227859291	PHESANT Transformation:6142_0 || CAT-MUL-BINARY-VAR 5 || NO_NAN Remove NA participants 177 || Removed 1086 examples != 5 but with missing value (<0) || sample 354237/5694(359931) ||-Notes:ACE touchscreen question Which of the following describes your current situation? (You can select more than one answer) The following checks were performed: If code -7 was selected, then no additional choices we…
Cutaneous T-cell-attracting chemokine	8293	NA	NA	Young Finns Study (YFS)	http://www.computationalmedicine.fi/data	Genome-wide Association Study Identifies 27 Loci Influencing Concentrations of Circulating Cytokines and Growth Factors
Cylindrical power (left)	77739	NA	NA	UK Biobank	https://docs.google.com/spreadsheets/d/1kvPoupSzsSFBNSztMzl04xMoSC3Kcx3CrjVf4yBmESU/edit?ts=5b5f17db#gid=227859291	PHESANT Transformation:5086_0|| CONTINUOUS MAIN || CONTINUOUS || ||-Notes:This is the cylindrical power of refractometry results for the left eye (0.00 indicates none)-Variable type:continuous_raw
Cylindrical power (right)	77983	NA	NA	UK Biobank	https://docs.google.com/spreadsheets/d/1kvPoupSzsSFBNSztMzl04xMoSC3Kcx3CrjVf4yBmESU/edit?ts=5b5f17db#gid=227859291	PHESANT Transformation:5087_0|| CONTINUOUS MAIN || CONTINUOUS || ||-Notes:This is the cylindrical power of refractometry results for the right eye (0.00 indicates none)-Variable type:continuous_raw
Cystatin C	400940	400940	NA	UK Biobank (EUR)	https://pan-ukb-us-east-1.s3.amazonaws.com/sumstats_flat_files/biomarkers-30720-both_sexes-irnt.tsv.bgz	EUR: biomarkers : 30720 : Biological samples > Assay results > Blood assays > Blood biochemistry
Death due to cardiac causes	361194	1597	359597	UK Biobank	https://docs.google.com/spreadsheets/d/1kvPoupSzsSFBNSztMzl04xMoSC3Kcx3CrjVf4yBmESU/edit?ts=5b5f17db#gid=227859291	PHESANT Transformation:NA-Notes:NA-Variable type:categorical-Phenotype ID:I9_K_CARDIAC
Decayed, Missing and Filled tooth Surfaces (DMFS) + Dentures	487823	104506	383317	UK Biobank + GLIDE	https://data.bris.ac.uk/data/dataset/2j2rqgzedxlq02oqbb4vmycnc2	Single-variant association statistics from GLIDE and UKB were combined using a z-score genome-wide meta-analysis weighted by effective sample size. There were two principal analyses; one combining DMFS (n = 26,792 from nine studies) and dentures (ncases = 77,714, ncontrols = 383,317)
Dentures	461031	77714	383317	UK Biobank	https://data.bris.ac.uk/data/dataset/2j2rqgzedxlq02oqbb4vmycnc2	UK Biobank GWAS on having dentures
Depression	361194	1145	360049	UK Biobank	https://docs.google.com/spreadsheets/d/1kvPoupSzsSFBNSztMzl04xMoSC3Kcx3CrjVf4yBmESU/edit?ts=5b5f17db#gid=227859291	PHESANT Transformation:NA-Notes:NA-Variable type:categorical-Phenotype ID:F5_DEPRESSIO
Depression possibly related to stressful or traumatic event	66334	48490	17844	UK Biobank	https://docs.google.com/spreadsheets/d/1kvPoupSzsSFBNSztMzl04xMoSC3Kcx3CrjVf4yBmESU/edit?ts=5b5f17db#gid=227859291	PHESANT Transformation:20447_0|| CAT-SINGLE || Inc(>=10): 1(48490) || Inc(>=10): 0(17844) || CAT-SINGLE-BINARY || sample 17844/48490(66334) ||-Notes:Question asked: Did this worst period start within two months of the death of someone close to you or after a stressful or traumatic event in your life? Question was asked when ~F20446~ was Yes or ~F20441~ was Yes.-Variable type:binary
Destinations on discharge from hospital (recoded): Transfer to other NHS provider	359437	438	358999	UK Biobank	https://docs.google.com/spreadsheets/d/1kvPoupSzsSFBNSztMzl04xMoSC3Kcx3CrjVf4yBmESU/edit?ts=5b5f17db#gid=227859291	PHESANT Transformation:41248_0 || CAT-MUL-BINARY-VAR 5000 || ALL || Removed 1757 examples != 5000 but with missing value (<0) || sample 358999/438(359437) ||-Notes:This field is a summary of the distinct destination on discharge codes a participant has had recorded across all their episodes in hospital. Destination on discharge identifies whether a patient was due to return to their usual place o…
Destinations on discharge from hospital (recoded): Transfer to other NHS provider: General ward, young physically disabled, A&E	359670	5240	354430	UK Biobank	https://docs.google.com/spreadsheets/d/1kvPoupSzsSFBNSztMzl04xMoSC3Kcx3CrjVf4yBmESU/edit?ts=5b5f17db#gid=227859291	PHESANT Transformation:41248_0 || CAT-MUL-BINARY-VAR 5001 || ALL || Removed 1524 examples != 5001 but with missing value (<0) || sample 354430/5240(359670) ||-Notes:This field is a summary of the distinct destination on discharge codes a participant has had recorded across all their episodes in hospital. Destination on discharge identifies whether a patient was due to return to their usual place …
Destinations on discharge from hospital (recoded): Usual Place of residence	361058	232634	128424	UK Biobank	https://docs.google.com/spreadsheets/d/1kvPoupSzsSFBNSztMzl04xMoSC3Kcx3CrjVf4yBmESU/edit?ts=5b5f17db#gid=227859291	PHESANT Transformation:41248_0 || CAT-MUL-BINARY-VAR 1000 || ALL || Removed 136 examples != 1000 but with missing value (<0) || sample 128424/232634(361058) ||-Notes:This field is a summary of the distinct destination on discharge codes a participant has had recorded across all their episodes in hospital. Destination on discharge identifies whether a patient was due to return to their usual place…
Destinations on discharge from hospital (recoded): Usual Place of residence: Living with relatives	359439	10386	349053	UK Biobank	https://docs.google.com/spreadsheets/d/1kvPoupSzsSFBNSztMzl04xMoSC3Kcx3CrjVf4yBmESU/edit?ts=5b5f17db#gid=227859291	PHESANT Transformation:41248_0 || CAT-MUL-BINARY-VAR 1001 || ALL || Removed 1755 examples != 1001 but with missing value (<0) || sample 349053/10386(359439) ||-Notes:This field is a summary of the distinct destination on discharge codes a participant has had recorded across all their episodes in hospital. Destination on discharge identifies whether a patient was due to return to their usual place…
Detention categories: Informal, not formally detained	361194	28228	332966	UK Biobank	https://docs.google.com/spreadsheets/d/1kvPoupSzsSFBNSztMzl04xMoSC3Kcx3CrjVf4yBmESU/edit?ts=5b5f17db#gid=227859291	PHESANT Transformation:41215_0 || CAT-MUL-BINARY-VAR 0 || ALL || Removed 0 examples != 0 but with missing value (<0) || sample 332966/28228(361194) ||-Notes:This field is a summary of the distinct detention category codes a participant has had recorded across all their episodes in hospital. Detention category identifies the legislation under which the person was detained. In order to conduct anal…
Diabetes diagnosed by doctor	360192	17275	342917	UK Biobank	https://docs.google.com/spreadsheets/d/1kvPoupSzsSFBNSztMzl04xMoSC3Kcx3CrjVf4yBmESU/edit?ts=5b5f17db#gid=227859291	PHESANT Transformation:2443_0|| CAT-SINGLE || Inc(>=10): 0(342917) || Inc(>=10): 1(17275) || CAT-SINGLE-BINARY || sample 342917/17275(360192) ||-Notes:ACE touchscreen question Has a doctor ever told you that you have diabetes? If the participant activated the Help button they were shown the message: If you are unsure if you have been told you had diabetes, select Do not know and you will be asked…
Diagnosed with life-threatening illness	117617	19291	98326	UK Biobank	https://docs.google.com/spreadsheets/d/1kvPoupSzsSFBNSztMzl04xMoSC3Kcx3CrjVf4yBmESU/edit?ts=5b5f17db#gid=227859291	PHESANT Transformation:20528_0|| CAT-SINGLE || reassignments: 2=1 || Inc(>=10): 0(98326) || Inc(>=10): 1(19291) || CAT-SINGLE-BINARY || sample 98326/19291(117617) ||-Notes:Question asked: In your life, have you...? Been diagnosed with a life-threatening illness-Variable type:binary
Diagnoses - main ICD10: C02 Malignant neoplasm of other and unspecified parts of tongue	361194	152	361042	UK Biobank	https://docs.google.com/spreadsheets/d/1kvPoupSzsSFBNSztMzl04xMoSC3Kcx3CrjVf4yBmESU/edit?ts=5b5f17db#gid=227859291	PHESANT Transformation:NA-Notes:NA-Variable type:categorical-Phenotype ID:C02
Diagnoses - main ICD10: C15 Malignant neoplasm of oesophagus	361194	519	360675	UK Biobank	https://docs.google.com/spreadsheets/d/1kvPoupSzsSFBNSztMzl04xMoSC3Kcx3CrjVf4yBmESU/edit?ts=5b5f17db#gid=227859291	PHESANT Transformation:NA-Notes:NA-Variable type:categorical-Phenotype ID:C15
Diagnoses - main ICD10: C18 Malignant neoplasm of colon	361194	2226	358968	UK Biobank	https://docs.google.com/spreadsheets/d/1kvPoupSzsSFBNSztMzl04xMoSC3Kcx3CrjVf4yBmESU/edit?ts=5b5f17db#gid=227859291	PHESANT Transformation:NA-Notes:NA-Variable type:categorical-Phenotype ID:C18
Diagnoses - main ICD10: C25 Malignant neoplasm of pancreas	361194	403	360791	UK Biobank	https://docs.google.com/spreadsheets/d/1kvPoupSzsSFBNSztMzl04xMoSC3Kcx3CrjVf4yBmESU/edit?ts=5b5f17db#gid=227859291	PHESANT Transformation:NA-Notes:NA-Variable type:categorical-Phenotype ID:C25
Diagnoses - main ICD10: C34 Malignant neoplasm of bronchus and lung	361194	1427	359767	UK Biobank	https://docs.google.com/spreadsheets/d/1kvPoupSzsSFBNSztMzl04xMoSC3Kcx3CrjVf4yBmESU/edit?ts=5b5f17db#gid=227859291	PHESANT Transformation:NA-Notes:NA-Variable type:categorical-Phenotype ID:C34
Diagnoses - main ICD10: C43 Malignant melanoma of skin	361194	1672	359522	UK Biobank	https://docs.google.com/spreadsheets/d/1kvPoupSzsSFBNSztMzl04xMoSC3Kcx3CrjVf4yBmESU/edit?ts=5b5f17db#gid=227859291	PHESANT Transformation:NA-Notes:NA-Variable type:categorical-Phenotype ID:C43
Diagnoses - main ICD10: C44 Other malignant neoplasms of skin	361194	9086	352108	UK Biobank	https://docs.google.com/spreadsheets/d/1kvPoupSzsSFBNSztMzl04xMoSC3Kcx3CrjVf4yBmESU/edit?ts=5b5f17db#gid=227859291	PHESANT Transformation:NA-Notes:NA-Variable type:categorical-Phenotype ID:C44
Diagnoses - main ICD10: C50 Malignant neoplasm of breast	361194	8304	352890	UK Biobank	https://docs.google.com/spreadsheets/d/1kvPoupSzsSFBNSztMzl04xMoSC3Kcx3CrjVf4yBmESU/edit?ts=5b5f17db#gid=227859291	PHESANT Transformation:NA-Notes:NA-Variable type:categorical-Phenotype ID:C50
Diagnoses - main ICD10: C61 Malignant neoplasm of prostate	361194	4342	356852	UK Biobank	https://docs.google.com/spreadsheets/d/1kvPoupSzsSFBNSztMzl04xMoSC3Kcx3CrjVf4yBmESU/edit?ts=5b5f17db#gid=227859291	PHESANT Transformation:NA-Notes:NA-Variable type:categorical-Phenotype ID:C61
Diagnoses - main ICD10: C67 Malignant neoplasm of bladder	361194	1554	359640	UK Biobank	https://docs.google.com/spreadsheets/d/1kvPoupSzsSFBNSztMzl04xMoSC3Kcx3CrjVf4yBmESU/edit?ts=5b5f17db#gid=227859291	PHESANT Transformation:NA-Notes:NA-Variable type:categorical-Phenotype ID:C67
Diagnoses - main ICD10: D12 Benign neoplasm of colon, rectum, anus and anal canal	361194	8877	352317	UK Biobank	https://docs.google.com/spreadsheets/d/1kvPoupSzsSFBNSztMzl04xMoSC3Kcx3CrjVf4yBmESU/edit?ts=5b5f17db#gid=227859291	PHESANT Transformation:NA-Notes:NA-Variable type:categorical-Phenotype ID:D12
Diagnoses - main ICD10: D17 Benign lipomatous neoplasm	361194	4314	356880	UK Biobank	https://docs.google.com/spreadsheets/d/1kvPoupSzsSFBNSztMzl04xMoSC3Kcx3CrjVf4yBmESU/edit?ts=5b5f17db#gid=227859291	PHESANT Transformation:NA-Notes:NA-Variable type:categorical-Phenotype ID:D17
Diagnoses - main ICD10: D22 Melanocytic naevi	361194	3501	357693	UK Biobank	http://www.nealelab.is/uk-biobank/	D22 UK Biobank
Diagnoses - main ICD10: D23 Other benign neoplasms of skin	361194	3085	358109	UK Biobank	https://docs.google.com/spreadsheets/d/1kvPoupSzsSFBNSztMzl04xMoSC3Kcx3CrjVf4yBmESU/edit?ts=5b5f17db#gid=227859291	PHESANT Transformation:NA-Notes:NA-Variable type:categorical-Phenotype ID:D23
Diagnoses - main ICD10: D25 Leiomyoma of uterus	361194	5507	355687	UK Biobank	https://docs.google.com/spreadsheets/d/1kvPoupSzsSFBNSztMzl04xMoSC3Kcx3CrjVf4yBmESU/edit?ts=5b5f17db#gid=227859291	PHESANT Transformation:NA-Notes:NA-Variable type:categorical-Phenotype ID:D25
Diagnoses - main ICD10: D50 Iron deficiency anaemia	361194	3222	357972	UK Biobank	https://docs.google.com/spreadsheets/d/1kvPoupSzsSFBNSztMzl04xMoSC3Kcx3CrjVf4yBmESU/edit?ts=5b5f17db#gid=227859291	PHESANT Transformation:NA-Notes:NA-Variable type:categorical-Phenotype ID:D50
Diagnoses - main ICD10: D86 Sarcoidosis	361194	170	361024	UK Biobank	https://docs.google.com/spreadsheets/d/1kvPoupSzsSFBNSztMzl04xMoSC3Kcx3CrjVf4yBmESU/edit?ts=5b5f17db#gid=227859291	PHESANT Transformation:NA-Notes:NA-Variable type:categorical-Phenotype ID:D86
Diagnoses - main ICD10: E04 Other non-toxic goitre	361194	1052	360142	UK Biobank	https://docs.google.com/spreadsheets/d/1kvPoupSzsSFBNSztMzl04xMoSC3Kcx3CrjVf4yBmESU/edit?ts=5b5f17db#gid=227859291	PHESANT Transformation:NA-Notes:NA-Variable type:categorical-Phenotype ID:E04
Diagnoses - main ICD10: E11 Non-insulin-dependent diabetes mellitus	361194	705	360489	UK Biobank	https://docs.google.com/spreadsheets/d/1kvPoupSzsSFBNSztMzl04xMoSC3Kcx3CrjVf4yBmESU/edit?ts=5b5f17db#gid=227859291	PHESANT Transformation:NA-Notes:NA-Variable type:categorical-Phenotype ID:E11
Diagnoses - main ICD10: E66 Obesity	361194	353	360841	UK Biobank	https://docs.google.com/spreadsheets/d/1kvPoupSzsSFBNSztMzl04xMoSC3Kcx3CrjVf4yBmESU/edit?ts=5b5f17db#gid=227859291	PHESANT Transformation:NA-Notes:NA-Variable type:categorical-Phenotype ID:E66
Diagnoses - main ICD10: E87 Other disorders of fluid, electrolyte and acid-base balance	361194	564	360630	UK Biobank	https://docs.google.com/spreadsheets/d/1kvPoupSzsSFBNSztMzl04xMoSC3Kcx3CrjVf4yBmESU/edit?ts=5b5f17db#gid=227859291	PHESANT Transformation:NA-Notes:NA-Variable type:categorical-Phenotype ID:E87
Diagnoses - main ICD10: F10 Mental and behavioural disorders due to use of alcohol	361194	786	360408	UK Biobank	https://docs.google.com/spreadsheets/d/1kvPoupSzsSFBNSztMzl04xMoSC3Kcx3CrjVf4yBmESU/edit?ts=5b5f17db#gid=227859291	PHESANT Transformation:NA-Notes:NA-Variable type:categorical-Phenotype ID:F10
Diagnoses - main ICD10: F31 Bipolar affective disorder	361194	371	360823	UK Biobank	https://docs.google.com/spreadsheets/d/1kvPoupSzsSFBNSztMzl04xMoSC3Kcx3CrjVf4yBmESU/edit?ts=5b5f17db#gid=227859291	PHESANT Transformation:NA-Notes:NA-Variable type:categorical-Phenotype ID:F31
Diagnoses - main ICD10: F32 Depressive episode	361194	776	360418	UK Biobank	https://docs.google.com/spreadsheets/d/1kvPoupSzsSFBNSztMzl04xMoSC3Kcx3CrjVf4yBmESU/edit?ts=5b5f17db#gid=227859291	PHESANT Transformation:NA-Notes:NA-Variable type:categorical-Phenotype ID:F32
Diagnoses - main ICD10: G37 Other demyelinating diseases of central nervous system	361194	200	360994	UK Biobank	https://docs.google.com/spreadsheets/d/1kvPoupSzsSFBNSztMzl04xMoSC3Kcx3CrjVf4yBmESU/edit?ts=5b5f17db#gid=227859291	PHESANT Transformation:NA-Notes:NA-Variable type:categorical-Phenotype ID:G37
Diagnoses - main ICD10: G47 Sleep disorders	361194	2723	358471	UK Biobank	https://docs.google.com/spreadsheets/d/1kvPoupSzsSFBNSztMzl04xMoSC3Kcx3CrjVf4yBmESU/edit?ts=5b5f17db#gid=227859291	PHESANT Transformation:NA-Notes:NA-Variable type:categorical-Phenotype ID:G47
Diagnoses - main ICD10: G56 Mononeuropathies of upper limb	361194	8130	353064	UK Biobank	https://docs.google.com/spreadsheets/d/1kvPoupSzsSFBNSztMzl04xMoSC3Kcx3CrjVf4yBmESU/edit?ts=5b5f17db#gid=227859291	PHESANT Transformation:NA-Notes:NA-Variable type:categorical-Phenotype ID:G56
Diagnoses - main ICD10: H25 Senile cataract	361194	6332	354862	UK Biobank	https://docs.google.com/spreadsheets/d/1kvPoupSzsSFBNSztMzl04xMoSC3Kcx3CrjVf4yBmESU/edit?ts=5b5f17db#gid=227859291	PHESANT Transformation:NA-Notes:NA-Variable type:categorical-Phenotype ID:H25
Diagnoses - main ICD10: H26 Other cataract	361194	11306	349888	UK Biobank	https://docs.google.com/spreadsheets/d/1kvPoupSzsSFBNSztMzl04xMoSC3Kcx3CrjVf4yBmESU/edit?ts=5b5f17db#gid=227859291	PHESANT Transformation:NA-Notes:NA-Variable type:categorical-Phenotype ID:H26
Diagnoses - main ICD10: H33 Retinal detachments and breaks	361194	2671	358523	UK Biobank	https://docs.google.com/spreadsheets/d/1kvPoupSzsSFBNSztMzl04xMoSC3Kcx3CrjVf4yBmESU/edit?ts=5b5f17db#gid=227859291	PHESANT Transformation:NA-Notes:NA-Variable type:categorical-Phenotype ID:H33
Diagnoses - main ICD10: H40 Glaucoma	361194	1715	359479	UK Biobank	https://docs.google.com/spreadsheets/d/1kvPoupSzsSFBNSztMzl04xMoSC3Kcx3CrjVf4yBmESU/edit?ts=5b5f17db#gid=227859291	PHESANT Transformation:NA-Notes:NA-Variable type:categorical-Phenotype ID:H40
Diagnoses - main ICD10: H53 Visual disturbances	361194	560	360634	UK Biobank	https://docs.google.com/spreadsheets/d/1kvPoupSzsSFBNSztMzl04xMoSC3Kcx3CrjVf4yBmESU/edit?ts=5b5f17db#gid=227859291	PHESANT Transformation:NA-Notes:NA-Variable type:categorical-Phenotype ID:H53
Diagnoses - main ICD10: H65 Nonsuppurative otitis media	361194	781	360413	UK Biobank	https://docs.google.com/spreadsheets/d/1kvPoupSzsSFBNSztMzl04xMoSC3Kcx3CrjVf4yBmESU/edit?ts=5b5f17db#gid=227859291	PHESANT Transformation:NA-Notes:NA-Variable type:categorical-Phenotype ID:H65
Diagnoses - main ICD10: H80 Otosclerosis	361194	221	360973	UK Biobank	https://docs.google.com/spreadsheets/d/1kvPoupSzsSFBNSztMzl04xMoSC3Kcx3CrjVf4yBmESU/edit?ts=5b5f17db#gid=227859291	PHESANT Transformation:NA-Notes:NA-Variable type:categorical-Phenotype ID:H80
Diagnoses - main ICD10: I10 Essential (primary) hypertension	361194	787	360407	UK Biobank	https://docs.google.com/spreadsheets/d/1kvPoupSzsSFBNSztMzl04xMoSC3Kcx3CrjVf4yBmESU/edit?ts=5b5f17db#gid=227859291	PHESANT Transformation:NA-Notes:NA-Variable type:categorical-Phenotype ID:I10
Diagnoses - main ICD10: I12 Hypertensive renal disease	361194	176	361018	UK Biobank	https://docs.google.com/spreadsheets/d/1kvPoupSzsSFBNSztMzl04xMoSC3Kcx3CrjVf4yBmESU/edit?ts=5b5f17db#gid=227859291	PHESANT Transformation:NA-Notes:NA-Variable type:categorical-Phenotype ID:I12
Diagnoses - main ICD10: I20 Angina pectoris	361194	6246	354948	UK Biobank	https://docs.google.com/spreadsheets/d/1kvPoupSzsSFBNSztMzl04xMoSC3Kcx3CrjVf4yBmESU/edit?ts=5b5f17db#gid=227859291	PHESANT Transformation:NA-Notes:NA-Variable type:categorical-Phenotype ID:I20
Diagnoses - main ICD10: I21 Acute myocardial infarction	361194	5948	355246	UK Biobank	https://docs.google.com/spreadsheets/d/1kvPoupSzsSFBNSztMzl04xMoSC3Kcx3CrjVf4yBmESU/edit?ts=5b5f17db#gid=227859291	PHESANT Transformation:NA-Notes:NA-Variable type:categorical-Phenotype ID:I21
Diagnoses - main ICD10: I25 Chronic ischaemic heart disease	361194	12769	348425	UK Biobank	https://docs.google.com/spreadsheets/d/1kvPoupSzsSFBNSztMzl04xMoSC3Kcx3CrjVf4yBmESU/edit?ts=5b5f17db#gid=227859291	PHESANT Transformation:NA-Notes:NA-Variable type:categorical-Phenotype ID:I25
Diagnoses - main ICD10: I26 Pulmonary embolism	361194	2118	359076	UK Biobank	https://docs.google.com/spreadsheets/d/1kvPoupSzsSFBNSztMzl04xMoSC3Kcx3CrjVf4yBmESU/edit?ts=5b5f17db#gid=227859291	PHESANT Transformation:NA-Notes:NA-Variable type:categorical-Phenotype ID:I26
Diagnoses - main ICD10: I35 Nonrheumatic aortic valve disorders	361194	901	360293	UK Biobank	https://docs.google.com/spreadsheets/d/1kvPoupSzsSFBNSztMzl04xMoSC3Kcx3CrjVf4yBmESU/edit?ts=5b5f17db#gid=227859291	PHESANT Transformation:NA-Notes:NA-Variable type:categorical-Phenotype ID:I35
Diagnoses - main ICD10: I42 Cardiomyopathy	361194	479	360715	UK Biobank	https://docs.google.com/spreadsheets/d/1kvPoupSzsSFBNSztMzl04xMoSC3Kcx3CrjVf4yBmESU/edit?ts=5b5f17db#gid=227859291	PHESANT Transformation:NA-Notes:NA-Variable type:categorical-Phenotype ID:I42
Diagnoses - main ICD10: I48 Atrial fibrillation and flutter	361194	6356	354838	UK Biobank	https://docs.google.com/spreadsheets/d/1kvPoupSzsSFBNSztMzl04xMoSC3Kcx3CrjVf4yBmESU/edit?ts=5b5f17db#gid=227859291	PHESANT Transformation:NA-Notes:NA-Variable type:categorical-Phenotype ID:I48
Diagnoses - main ICD10: I50 Heart failure	361194	1088	360106	UK Biobank	https://docs.google.com/spreadsheets/d/1kvPoupSzsSFBNSztMzl04xMoSC3Kcx3CrjVf4yBmESU/edit?ts=5b5f17db#gid=227859291	PHESANT Transformation:NA-Notes:NA-Variable type:categorical-Phenotype ID:I50
Diagnoses - main ICD10: I71 Aortic aneurysm and dissection	361194	564	360630	UK Biobank	https://docs.google.com/spreadsheets/d/1kvPoupSzsSFBNSztMzl04xMoSC3Kcx3CrjVf4yBmESU/edit?ts=5b5f17db#gid=227859291	PHESANT Transformation:NA-Notes:NA-Variable type:categorical-Phenotype ID:I71
Diagnoses - main ICD10: I80 Phlebitis and thrombophlebitis	361194	2289	358905	UK Biobank	https://docs.google.com/spreadsheets/d/1kvPoupSzsSFBNSztMzl04xMoSC3Kcx3CrjVf4yBmESU/edit?ts=5b5f17db#gid=227859291	PHESANT Transformation:NA-Notes:NA-Variable type:categorical-Phenotype ID:I80
Diagnoses - main ICD10: I83 Varicose veins of lower extremities	361194	8763	352431	UK Biobank	https://docs.google.com/spreadsheets/d/1kvPoupSzsSFBNSztMzl04xMoSC3Kcx3CrjVf4yBmESU/edit?ts=5b5f17db#gid=227859291	PHESANT Transformation:NA-Notes:NA-Variable type:categorical-Phenotype ID:I83
Diagnoses - main ICD10: I84 Haemorrhoids	361194	12102	349092	UK Biobank	https://docs.google.com/spreadsheets/d/1kvPoupSzsSFBNSztMzl04xMoSC3Kcx3CrjVf4yBmESU/edit?ts=5b5f17db#gid=227859291	PHESANT Transformation:NA-Notes:NA-Variable type:categorical-Phenotype ID:I84
Diagnoses - main ICD10: J18 Pneumonia, organism unspecified	361194	4630	356564	UK Biobank	https://docs.google.com/spreadsheets/d/1kvPoupSzsSFBNSztMzl04xMoSC3Kcx3CrjVf4yBmESU/edit?ts=5b5f17db#gid=227859291	PHESANT Transformation:NA-Notes:NA-Variable type:categorical-Phenotype ID:J18
Diagnoses - main ICD10: J33 Nasal polyp	361194	2207	358987	UK Biobank	https://docs.google.com/spreadsheets/d/1kvPoupSzsSFBNSztMzl04xMoSC3Kcx3CrjVf4yBmESU/edit?ts=5b5f17db#gid=227859291	PHESANT Transformation:NA-Notes:NA-Variable type:categorical-Phenotype ID:J33
Diagnoses - main ICD10: J34 Other disorders of nose and nasal sinuses	361194	4438	356756	UK Biobank	https://docs.google.com/spreadsheets/d/1kvPoupSzsSFBNSztMzl04xMoSC3Kcx3CrjVf4yBmESU/edit?ts=5b5f17db#gid=227859291	PHESANT Transformation:NA-Notes:NA-Variable type:categorical-Phenotype ID:J34
Diagnoses - main ICD10: J44 Other chronic obstructive pulmonary disease	361194	1531	359663	UK Biobank	https://docs.google.com/spreadsheets/d/1kvPoupSzsSFBNSztMzl04xMoSC3Kcx3CrjVf4yBmESU/edit?ts=5b5f17db#gid=227859291	PHESANT Transformation:NA-Notes:NA-Variable type:categorical-Phenotype ID:J44
Diagnoses - main ICD10: J45 Asthma	361194	1693	359501	UK Biobank	https://docs.google.com/spreadsheets/d/1kvPoupSzsSFBNSztMzl04xMoSC3Kcx3CrjVf4yBmESU/edit?ts=5b5f17db#gid=227859291	PHESANT Transformation:NA-Notes:NA-Variable type:categorical-Phenotype ID:J45
Diagnoses - main ICD10: J47 Bronchiectasis	361194	393	360801	UK Biobank	https://docs.google.com/spreadsheets/d/1kvPoupSzsSFBNSztMzl04xMoSC3Kcx3CrjVf4yBmESU/edit?ts=5b5f17db#gid=227859291	PHESANT Transformation:NA-Notes:NA-Variable type:categorical-Phenotype ID:J47
Diagnoses - main ICD10: J84 Other interstitial pulmonary diseases	361194	342	360852	UK Biobank	https://docs.google.com/spreadsheets/d/1kvPoupSzsSFBNSztMzl04xMoSC3Kcx3CrjVf4yBmESU/edit?ts=5b5f17db#gid=227859291	PHESANT Transformation:NA-Notes:NA-Variable type:categorical-Phenotype ID:J84
Diagnoses - main ICD10: K20 Oesophagitis	361194	4799	356395	UK Biobank	https://docs.google.com/spreadsheets/d/1kvPoupSzsSFBNSztMzl04xMoSC3Kcx3CrjVf4yBmESU/edit?ts=5b5f17db#gid=227859291	PHESANT Transformation:NA-Notes:NA-Variable type:categorical-Phenotype ID:K20
Diagnoses - main ICD10: K21 Gastro-oesophageal reflux disease	361194	10743	350451	UK Biobank	https://docs.google.com/spreadsheets/d/1kvPoupSzsSFBNSztMzl04xMoSC3Kcx3CrjVf4yBmESU/edit?ts=5b5f17db#gid=227859291	PHESANT Transformation:NA-Notes:NA-Variable type:categorical-Phenotype ID:K21
Diagnoses - main ICD10: K22 Other diseases of oesophagus	361194	5494	355700	UK Biobank	https://docs.google.com/spreadsheets/d/1kvPoupSzsSFBNSztMzl04xMoSC3Kcx3CrjVf4yBmESU/edit?ts=5b5f17db#gid=227859291	PHESANT Transformation:NA-Notes:NA-Variable type:categorical-Phenotype ID:K22
Diagnoses - main ICD10: K29 Gastritis and duodenitis	361194	12678	348516	UK Biobank	https://docs.google.com/spreadsheets/d/1kvPoupSzsSFBNSztMzl04xMoSC3Kcx3CrjVf4yBmESU/edit?ts=5b5f17db#gid=227859291	PHESANT Transformation:NA-Notes:NA-Variable type:categorical-Phenotype ID:K29
Diagnoses - main ICD10: K30 Dyspepsia	361194	7586	353608	UK Biobank	https://docs.google.com/spreadsheets/d/1kvPoupSzsSFBNSztMzl04xMoSC3Kcx3CrjVf4yBmESU/edit?ts=5b5f17db#gid=227859291	PHESANT Transformation:NA-Notes:NA-Variable type:categorical-Phenotype ID:K30
Diagnoses - main ICD10: K35 Acute appendicitis	361194	2404	358790	UK Biobank	https://docs.google.com/spreadsheets/d/1kvPoupSzsSFBNSztMzl04xMoSC3Kcx3CrjVf4yBmESU/edit?ts=5b5f17db#gid=227859291	PHESANT Transformation:NA-Notes:NA-Variable type:categorical-Phenotype ID:K35
Diagnoses - main ICD10: K40 Inguinal hernia	361194	13147	348047	UK Biobank	https://docs.google.com/spreadsheets/d/1kvPoupSzsSFBNSztMzl04xMoSC3Kcx3CrjVf4yBmESU/edit?ts=5b5f17db#gid=227859291	PHESANT Transformation:NA-Notes:NA-Variable type:categorical-Phenotype ID:K40
Diagnoses - main ICD10: K42 Umbilical hernia	361194	2528	358666	UK Biobank	https://docs.google.com/spreadsheets/d/1kvPoupSzsSFBNSztMzl04xMoSC3Kcx3CrjVf4yBmESU/edit?ts=5b5f17db#gid=227859291	PHESANT Transformation:NA-Notes:NA-Variable type:categorical-Phenotype ID:K42
Diagnoses - main ICD10: K43 Ventral hernia	361194	2249	358945	UK Biobank	https://docs.google.com/spreadsheets/d/1kvPoupSzsSFBNSztMzl04xMoSC3Kcx3CrjVf4yBmESU/edit?ts=5b5f17db#gid=227859291	PHESANT Transformation:NA-Notes:NA-Variable type:categorical-Phenotype ID:K43
Diagnoses - main ICD10: K44 Diaphragmatic hernia	361194	8042	353152	UK Biobank	https://docs.google.com/spreadsheets/d/1kvPoupSzsSFBNSztMzl04xMoSC3Kcx3CrjVf4yBmESU/edit?ts=5b5f17db#gid=227859291	PHESANT Transformation:NA-Notes:NA-Variable type:categorical-Phenotype ID:K44
Diagnoses - main ICD10: K50 Crohn's disease [regional enteritis]	361194	968	360226	UK Biobank	https://docs.google.com/spreadsheets/d/1kvPoupSzsSFBNSztMzl04xMoSC3Kcx3CrjVf4yBmESU/edit?ts=5b5f17db#gid=227859291	PHESANT Transformation:NA-Notes:NA-Variable type:categorical-Phenotype ID:K50
Diagnoses - main ICD10: K51 Ulcerative colitis	361194	2143	359051	UK Biobank	https://docs.google.com/spreadsheets/d/1kvPoupSzsSFBNSztMzl04xMoSC3Kcx3CrjVf4yBmESU/edit?ts=5b5f17db#gid=227859291	PHESANT Transformation:NA-Notes:NA-Variable type:categorical-Phenotype ID:K51
Diagnoses - main ICD10: K52 Other non-infective gastro-enteritis and colitis	361194	8757	352437	UK Biobank	https://docs.google.com/spreadsheets/d/1kvPoupSzsSFBNSztMzl04xMoSC3Kcx3CrjVf4yBmESU/edit?ts=5b5f17db#gid=227859291	PHESANT Transformation:NA-Notes:NA-Variable type:categorical-Phenotype ID:K52
Diagnoses - main ICD10: K57 Diverticular disease of intestine	361194	12662	348532	UK Biobank	https://docs.google.com/spreadsheets/d/1kvPoupSzsSFBNSztMzl04xMoSC3Kcx3CrjVf4yBmESU/edit?ts=5b5f17db#gid=227859291	PHESANT Transformation:NA-Notes:NA-Variable type:categorical-Phenotype ID:K57
Diagnoses - main ICD10: K60 Fissure and fistula of anal and rectal regions	361194	2109	359085	UK Biobank	https://docs.google.com/spreadsheets/d/1kvPoupSzsSFBNSztMzl04xMoSC3Kcx3CrjVf4yBmESU/edit?ts=5b5f17db#gid=227859291	PHESANT Transformation:NA-Notes:NA-Variable type:categorical-Phenotype ID:K60
Diagnoses - main ICD10: K62 Other diseases of anus and rectum	361194	13882	347312	UK Biobank	https://docs.google.com/spreadsheets/d/1kvPoupSzsSFBNSztMzl04xMoSC3Kcx3CrjVf4yBmESU/edit?ts=5b5f17db#gid=227859291	PHESANT Transformation:NA-Notes:NA-Variable type:categorical-Phenotype ID:K62
Diagnoses - main ICD10: K63 Other diseases of intestine	361194	8041	353153	UK Biobank	https://docs.google.com/spreadsheets/d/1kvPoupSzsSFBNSztMzl04xMoSC3Kcx3CrjVf4yBmESU/edit?ts=5b5f17db#gid=227859291	PHESANT Transformation:NA-Notes:NA-Variable type:categorical-Phenotype ID:K63
Diagnoses - main ICD10: K76 Other diseases of liver	361194	576	360618	UK Biobank	https://docs.google.com/spreadsheets/d/1kvPoupSzsSFBNSztMzl04xMoSC3Kcx3CrjVf4yBmESU/edit?ts=5b5f17db#gid=227859291	PHESANT Transformation:NA-Notes:NA-Variable type:categorical-Phenotype ID:K76
Diagnoses - main ICD10: K80 Cholelithiasis	361194	10520	350674	UK Biobank	https://docs.google.com/spreadsheets/d/1kvPoupSzsSFBNSztMzl04xMoSC3Kcx3CrjVf4yBmESU/edit?ts=5b5f17db#gid=227859291	PHESANT Transformation:NA-Notes:NA-Variable type:categorical-Phenotype ID:K80
Diagnoses - main ICD10: K81 Cholecystitis	361194	1930	359264	UK Biobank	https://docs.google.com/spreadsheets/d/1kvPoupSzsSFBNSztMzl04xMoSC3Kcx3CrjVf4yBmESU/edit?ts=5b5f17db#gid=227859291	PHESANT Transformation:NA-Notes:NA-Variable type:categorical-Phenotype ID:K81
Diagnoses - main ICD10: K85 Acute pancreatitis	361194	1292	359902	UK Biobank	https://docs.google.com/spreadsheets/d/1kvPoupSzsSFBNSztMzl04xMoSC3Kcx3CrjVf4yBmESU/edit?ts=5b5f17db#gid=227859291	PHESANT Transformation:NA-Notes:NA-Variable type:categorical-Phenotype ID:K85
Diagnoses - main ICD10: K90 Intestinal malabsorption	361194	922	360272	UK Biobank	https://docs.google.com/spreadsheets/d/1kvPoupSzsSFBNSztMzl04xMoSC3Kcx3CrjVf4yBmESU/edit?ts=5b5f17db#gid=227859291	PHESANT Transformation:NA-Notes:NA-Variable type:categorical-Phenotype ID:K90
Diagnoses - main ICD10: L03 Cellulitis	361194	4247	356947	UK Biobank	https://docs.google.com/spreadsheets/d/1kvPoupSzsSFBNSztMzl04xMoSC3Kcx3CrjVf4yBmESU/edit?ts=5b5f17db#gid=227859291	PHESANT Transformation:NA-Notes:NA-Variable type:categorical-Phenotype ID:L03
Diagnoses - main ICD10: L40 Psoriasis	361194	474	360720	UK Biobank	https://docs.google.com/spreadsheets/d/1kvPoupSzsSFBNSztMzl04xMoSC3Kcx3CrjVf4yBmESU/edit?ts=5b5f17db#gid=227859291	PHESANT Transformation:NA-Notes:NA-Variable type:categorical-Phenotype ID:L40
Diagnoses - main ICD10: L57 Skin changes due to chronic exposure to nonionising radiation	361194	1447	359747	UK Biobank	https://docs.google.com/spreadsheets/d/1kvPoupSzsSFBNSztMzl04xMoSC3Kcx3CrjVf4yBmESU/edit?ts=5b5f17db#gid=227859291	PHESANT Transformation:NA-Notes:NA-Variable type:categorical-Phenotype ID:L57
Diagnoses - main ICD10: L72 Follicular cysts of skin and subcutaneous tissue	361194	6644	354550	UK Biobank	https://docs.google.com/spreadsheets/d/1kvPoupSzsSFBNSztMzl04xMoSC3Kcx3CrjVf4yBmESU/edit?ts=5b5f17db#gid=227859291	PHESANT Transformation:NA-Notes:NA-Variable type:categorical-Phenotype ID:L72
Diagnoses - main ICD10: M20 Acquired deformities of fingers and toes	361194	7773	353421	UK Biobank	https://docs.google.com/spreadsheets/d/1kvPoupSzsSFBNSztMzl04xMoSC3Kcx3CrjVf4yBmESU/edit?ts=5b5f17db#gid=227859291	PHESANT Transformation:NA-Notes:NA-Variable type:categorical-Phenotype ID:M20
Diagnoses - main ICD10: M23 Internal derangement of knee	361194	11831	349363	UK Biobank	https://docs.google.com/spreadsheets/d/1kvPoupSzsSFBNSztMzl04xMoSC3Kcx3CrjVf4yBmESU/edit?ts=5b5f17db#gid=227859291	PHESANT Transformation:NA-Notes:NA-Variable type:categorical-Phenotype ID:M23
Diagnoses - main ICD10: M25 Other joint disorders, not elsewhere classified	361194	7218	353976	UK Biobank	https://docs.google.com/spreadsheets/d/1kvPoupSzsSFBNSztMzl04xMoSC3Kcx3CrjVf4yBmESU/edit?ts=5b5f17db#gid=227859291	PHESANT Transformation:NA-Notes:NA-Variable type:categorical-Phenotype ID:M25
Diagnoses - main ICD10: M47 Spondylosis	361194	2004	359190	UK Biobank	https://docs.google.com/spreadsheets/d/1kvPoupSzsSFBNSztMzl04xMoSC3Kcx3CrjVf4yBmESU/edit?ts=5b5f17db#gid=227859291	PHESANT Transformation:NA-Notes:NA-Variable type:categorical-Phenotype ID:M47
Diagnoses - main ICD10: M48 Other spondylopathies	361194	1890	359304	UK Biobank	https://docs.google.com/spreadsheets/d/1kvPoupSzsSFBNSztMzl04xMoSC3Kcx3CrjVf4yBmESU/edit?ts=5b5f17db#gid=227859291	PHESANT Transformation:NA-Notes:NA-Variable type:categorical-Phenotype ID:M48
Diagnoses - main ICD10: M51 Other intervertebral disk disorders	361194	4690	356504	UK Biobank	https://docs.google.com/spreadsheets/d/1kvPoupSzsSFBNSztMzl04xMoSC3Kcx3CrjVf4yBmESU/edit?ts=5b5f17db#gid=227859291	PHESANT Transformation:NA-Notes:NA-Variable type:categorical-Phenotype ID:M51
Diagnoses - main ICD10: M53 Other dorsopathies, not elsewhere classified	361194	342	360852	UK Biobank	https://docs.google.com/spreadsheets/d/1kvPoupSzsSFBNSztMzl04xMoSC3Kcx3CrjVf4yBmESU/edit?ts=5b5f17db#gid=227859291	PHESANT Transformation:NA-Notes:NA-Variable type:categorical-Phenotype ID:M53
Diagnoses - main ICD10: M54 Dorsalgia	361194	8361	352833	UK Biobank	https://docs.google.com/spreadsheets/d/1kvPoupSzsSFBNSztMzl04xMoSC3Kcx3CrjVf4yBmESU/edit?ts=5b5f17db#gid=227859291	PHESANT Transformation:NA-Notes:NA-Variable type:categorical-Phenotype ID:M54
Diagnoses - main ICD10: M65 Synovitis and tenosynovitis	361194	2812	358382	UK Biobank	https://docs.google.com/spreadsheets/d/1kvPoupSzsSFBNSztMzl04xMoSC3Kcx3CrjVf4yBmESU/edit?ts=5b5f17db#gid=227859291	PHESANT Transformation:NA-Notes:NA-Variable type:categorical-Phenotype ID:M65
Diagnoses - main ICD10: M67 Other disorders of synovium and tendon	361194	2613	358581	UK Biobank	https://docs.google.com/spreadsheets/d/1kvPoupSzsSFBNSztMzl04xMoSC3Kcx3CrjVf4yBmESU/edit?ts=5b5f17db#gid=227859291	PHESANT Transformation:NA-Notes:NA-Variable type:categorical-Phenotype ID:M67
Diagnoses - main ICD10: M72 Fibroblastic disorders	361194	3193	358001	UK Biobank	https://docs.google.com/spreadsheets/d/1kvPoupSzsSFBNSztMzl04xMoSC3Kcx3CrjVf4yBmESU/edit?ts=5b5f17db#gid=227859291	PHESANT Transformation:NA-Notes:NA-Variable type:categorical-Phenotype ID:M72
Diagnoses - main ICD10: M75 Shoulder lesions	361194	7040	354154	UK Biobank	https://docs.google.com/spreadsheets/d/1kvPoupSzsSFBNSztMzl04xMoSC3Kcx3CrjVf4yBmESU/edit?ts=5b5f17db#gid=227859291	PHESANT Transformation:NA-Notes:NA-Variable type:categorical-Phenotype ID:M75
Diagnoses - main ICD10: M79 Other soft tissue disorders, not elsewhere classified	361194	6946	354248	UK Biobank	https://docs.google.com/spreadsheets/d/1kvPoupSzsSFBNSztMzl04xMoSC3Kcx3CrjVf4yBmESU/edit?ts=5b5f17db#gid=227859291	PHESANT Transformation:NA-Notes:NA-Variable type:categorical-Phenotype ID:M79
Diagnoses - main ICD10: M81 Osteoporosis without pathological fracture	361194	737	360457	UK Biobank	https://docs.google.com/spreadsheets/d/1kvPoupSzsSFBNSztMzl04xMoSC3Kcx3CrjVf4yBmESU/edit?ts=5b5f17db#gid=227859291	PHESANT Transformation:NA-Notes:NA-Variable type:categorical-Phenotype ID:M81
Diagnoses - main ICD10: N20 Calculus of kidney and ureter	361194	3540	357654	UK Biobank	https://docs.google.com/spreadsheets/d/1kvPoupSzsSFBNSztMzl04xMoSC3Kcx3CrjVf4yBmESU/edit?ts=5b5f17db#gid=227859291	PHESANT Transformation:NA-Notes:NA-Variable type:categorical-Phenotype ID:N20
Diagnoses - main ICD10: N32 Other disorders of bladder	361194	4238	356956	UK Biobank	https://docs.google.com/spreadsheets/d/1kvPoupSzsSFBNSztMzl04xMoSC3Kcx3CrjVf4yBmESU/edit?ts=5b5f17db#gid=227859291	PHESANT Transformation:NA-Notes:NA-Variable type:categorical-Phenotype ID:N32
Diagnoses - main ICD10: N39 Other disorders of urinary system	361194	10551	350643	UK Biobank	https://docs.google.com/spreadsheets/d/1kvPoupSzsSFBNSztMzl04xMoSC3Kcx3CrjVf4yBmESU/edit?ts=5b5f17db#gid=227859291	PHESANT Transformation:NA-Notes:NA-Variable type:categorical-Phenotype ID:N39
Diagnoses - main ICD10: N40 Hyperplasia of prostate	361194	5109	356085	UK Biobank	https://docs.google.com/spreadsheets/d/1kvPoupSzsSFBNSztMzl04xMoSC3Kcx3CrjVf4yBmESU/edit?ts=5b5f17db#gid=227859291	PHESANT Transformation:NA-Notes:NA-Variable type:categorical-Phenotype ID:N40
Diagnoses - main ICD10: N43 Hydrocele and spermatocele	361194	884	360310	UK Biobank	https://docs.google.com/spreadsheets/d/1kvPoupSzsSFBNSztMzl04xMoSC3Kcx3CrjVf4yBmESU/edit?ts=5b5f17db#gid=227859291	PHESANT Transformation:NA-Notes:NA-Variable type:categorical-Phenotype ID:N43
Diagnoses - main ICD10: N47 Redundant prepuce, phimosis and paraphimosis	361194	1543	359651	UK Biobank	https://docs.google.com/spreadsheets/d/1kvPoupSzsSFBNSztMzl04xMoSC3Kcx3CrjVf4yBmESU/edit?ts=5b5f17db#gid=227859291	PHESANT Transformation:NA-Notes:NA-Variable type:categorical-Phenotype ID:N47
Diagnoses - main ICD10: N60 Benign mammary dysplasia	361194	1157	360037	UK Biobank	https://docs.google.com/spreadsheets/d/1kvPoupSzsSFBNSztMzl04xMoSC3Kcx3CrjVf4yBmESU/edit?ts=5b5f17db#gid=227859291	PHESANT Transformation:NA-Notes:NA-Variable type:categorical-Phenotype ID:N60
Diagnoses - main ICD10: N80 Endometriosis	361194	1496	359698	UK Biobank	https://docs.google.com/spreadsheets/d/1kvPoupSzsSFBNSztMzl04xMoSC3Kcx3CrjVf4yBmESU/edit?ts=5b5f17db#gid=227859291	PHESANT Transformation:NA-Notes:NA-Variable type:categorical-Phenotype ID:N80
Diagnoses - main ICD10: N81 Female genital prolapse	361194	7511	353683	UK Biobank	https://docs.google.com/spreadsheets/d/1kvPoupSzsSFBNSztMzl04xMoSC3Kcx3CrjVf4yBmESU/edit?ts=5b5f17db#gid=227859291	PHESANT Transformation:NA-Notes:NA-Variable type:categorical-Phenotype ID:N81
Diagnoses - main ICD10: N84 Polyp of female genital tract	361194	6986	354208	UK Biobank	https://docs.google.com/spreadsheets/d/1kvPoupSzsSFBNSztMzl04xMoSC3Kcx3CrjVf4yBmESU/edit?ts=5b5f17db#gid=227859291	PHESANT Transformation:NA-Notes:NA-Variable type:categorical-Phenotype ID:N84
Diagnoses - main ICD10: N92 Excessive, frequent and irregular menstruation	361194	8475	352719	UK Biobank	https://docs.google.com/spreadsheets/d/1kvPoupSzsSFBNSztMzl04xMoSC3Kcx3CrjVf4yBmESU/edit?ts=5b5f17db#gid=227859291	PHESANT Transformation:NA-Notes:NA-Variable type:categorical-Phenotype ID:N92
Diagnoses - main ICD10: R04 Haemorrhage from respiratory passages	361194	2836	358358	UK Biobank	https://docs.google.com/spreadsheets/d/1kvPoupSzsSFBNSztMzl04xMoSC3Kcx3CrjVf4yBmESU/edit?ts=5b5f17db#gid=227859291	PHESANT Transformation:NA-Notes:NA-Variable type:categorical-Phenotype ID:R04
Diagnoses - main ICD10: R07 Pain in throat and chest	361194	24530	336664	UK Biobank	https://docs.google.com/spreadsheets/d/1kvPoupSzsSFBNSztMzl04xMoSC3Kcx3CrjVf4yBmESU/edit?ts=5b5f17db#gid=227859291	PHESANT Transformation:NA-Notes:NA-Variable type:categorical-Phenotype ID:R07
Diagnoses - main ICD10: R10 Abdominal and pelvic pain	361194	20240	340954	UK Biobank	https://docs.google.com/spreadsheets/d/1kvPoupSzsSFBNSztMzl04xMoSC3Kcx3CrjVf4yBmESU/edit?ts=5b5f17db#gid=227859291	PHESANT Transformation:NA-Notes:NA-Variable type:categorical-Phenotype ID:R10
Diagnoses - main ICD10: R14 Flatulence and related conditions	361194	331	360863	UK Biobank	https://docs.google.com/spreadsheets/d/1kvPoupSzsSFBNSztMzl04xMoSC3Kcx3CrjVf4yBmESU/edit?ts=5b5f17db#gid=227859291	PHESANT Transformation:NA-Notes:NA-Variable type:categorical-Phenotype ID:R14
Diagnoses - main ICD10: R19 Other symptoms and signs involving the digestive system and abdomen	361194	8796	352398	UK Biobank	https://docs.google.com/spreadsheets/d/1kvPoupSzsSFBNSztMzl04xMoSC3Kcx3CrjVf4yBmESU/edit?ts=5b5f17db#gid=227859291	PHESANT Transformation:NA-Notes:NA-Variable type:categorical-Phenotype ID:R19
Diagnoses - main ICD10: R31 Unspecified haematuria	361194	11283	349911	UK Biobank	https://docs.google.com/spreadsheets/d/1kvPoupSzsSFBNSztMzl04xMoSC3Kcx3CrjVf4yBmESU/edit?ts=5b5f17db#gid=227859291	PHESANT Transformation:NA-Notes:NA-Variable type:categorical-Phenotype ID:R31
Diagnoses - main ICD10: R32 Unspecified urinary incontinence	361194	871	360323	UK Biobank	https://docs.google.com/spreadsheets/d/1kvPoupSzsSFBNSztMzl04xMoSC3Kcx3CrjVf4yBmESU/edit?ts=5b5f17db#gid=227859291	PHESANT Transformation:NA-Notes:NA-Variable type:categorical-Phenotype ID:R32
Diagnoses - main ICD10: R35 Polyuria	361194	1773	359421	UK Biobank	https://docs.google.com/spreadsheets/d/1kvPoupSzsSFBNSztMzl04xMoSC3Kcx3CrjVf4yBmESU/edit?ts=5b5f17db#gid=227859291	PHESANT Transformation:NA-Notes:NA-Variable type:categorical-Phenotype ID:R35
Diagnoses - main ICD10: R51 Headache	361194	4271	356923	UK Biobank	https://docs.google.com/spreadsheets/d/1kvPoupSzsSFBNSztMzl04xMoSC3Kcx3CrjVf4yBmESU/edit?ts=5b5f17db#gid=227859291	PHESANT Transformation:NA-Notes:NA-Variable type:categorical-Phenotype ID:R51
Diagnoses - main ICD10: R53 Malaise and fatigue	361194	818	360376	UK Biobank	https://docs.google.com/spreadsheets/d/1kvPoupSzsSFBNSztMzl04xMoSC3Kcx3CrjVf4yBmESU/edit?ts=5b5f17db#gid=227859291	PHESANT Transformation:NA-Notes:NA-Variable type:categorical-Phenotype ID:R53
Diagnoses - main ICD10: R55 Syncope and collapse	361194	5183	356011	UK Biobank	https://docs.google.com/spreadsheets/d/1kvPoupSzsSFBNSztMzl04xMoSC3Kcx3CrjVf4yBmESU/edit?ts=5b5f17db#gid=227859291	PHESANT Transformation:NA-Notes:NA-Variable type:categorical-Phenotype ID:R55
Diagnoses - main ICD10: R69 Unknown and unspecified causes of morbidity	361194	8280	352914	UK Biobank	https://docs.google.com/spreadsheets/d/1kvPoupSzsSFBNSztMzl04xMoSC3Kcx3CrjVf4yBmESU/edit?ts=5b5f17db#gid=227859291	PHESANT Transformation:NA-Notes:NA-Variable type:categorical-Phenotype ID:R69
Diagnoses - main ICD10: R79 Other abnormal findings of blood chemistry	361194	2622	358572	UK Biobank	https://docs.google.com/spreadsheets/d/1kvPoupSzsSFBNSztMzl04xMoSC3Kcx3CrjVf4yBmESU/edit?ts=5b5f17db#gid=227859291	PHESANT Transformation:NA-Notes:NA-Variable type:categorical-Phenotype ID:R79
Diagnoses - main ICD10: R91 Abnormal findings on diagnostic imaging of lung	361194	1130	360064	UK Biobank	https://docs.google.com/spreadsheets/d/1kvPoupSzsSFBNSztMzl04xMoSC3Kcx3CrjVf4yBmESU/edit?ts=5b5f17db#gid=227859291	PHESANT Transformation:NA-Notes:NA-Variable type:categorical-Phenotype ID:R91
Diagnoses - main ICD10: S01 Open wound of head	361194	1694	359500	UK Biobank	https://docs.google.com/spreadsheets/d/1kvPoupSzsSFBNSztMzl04xMoSC3Kcx3CrjVf4yBmESU/edit?ts=5b5f17db#gid=227859291	PHESANT Transformation:NA-Notes:NA-Variable type:categorical-Phenotype ID:S01
Diagnoses - main ICD10: S09 Other and unspecified injuries of head	361194	1333	359861	UK Biobank	https://docs.google.com/spreadsheets/d/1kvPoupSzsSFBNSztMzl04xMoSC3Kcx3CrjVf4yBmESU/edit?ts=5b5f17db#gid=227859291	PHESANT Transformation:NA-Notes:NA-Variable type:categorical-Phenotype ID:S09
Diagnoses - main ICD10: S42 Fracture of shoulder and upper arm	361194	1791	359403	UK Biobank	https://docs.google.com/spreadsheets/d/1kvPoupSzsSFBNSztMzl04xMoSC3Kcx3CrjVf4yBmESU/edit?ts=5b5f17db#gid=227859291	PHESANT Transformation:NA-Notes:NA-Variable type:categorical-Phenotype ID:S42
Diagnoses - main ICD10: S52 Fracture of forearm	361194	5080	356114	UK Biobank	https://docs.google.com/spreadsheets/d/1kvPoupSzsSFBNSztMzl04xMoSC3Kcx3CrjVf4yBmESU/edit?ts=5b5f17db#gid=227859291	PHESANT Transformation:NA-Notes:NA-Variable type:categorical-Phenotype ID:S52
Diagnoses - main ICD10: S62 Fracture at wrist and hand level	361194	1763	359431	UK Biobank	https://docs.google.com/spreadsheets/d/1kvPoupSzsSFBNSztMzl04xMoSC3Kcx3CrjVf4yBmESU/edit?ts=5b5f17db#gid=227859291	PHESANT Transformation:NA-Notes:NA-Variable type:categorical-Phenotype ID:S62
Diagnoses - main ICD10: S66 Injury of muscle and tendon at wrist and hand level	361194	789	360405	UK Biobank	https://docs.google.com/spreadsheets/d/1kvPoupSzsSFBNSztMzl04xMoSC3Kcx3CrjVf4yBmESU/edit?ts=5b5f17db#gid=227859291	PHESANT Transformation:NA-Notes:NA-Variable type:categorical-Phenotype ID:S66
Diagnoses - main ICD10: S82 Fracture of lower leg, including ankle	361194	4557	356637	UK Biobank	https://docs.google.com/spreadsheets/d/1kvPoupSzsSFBNSztMzl04xMoSC3Kcx3CrjVf4yBmESU/edit?ts=5b5f17db#gid=227859291	PHESANT Transformation:NA-Notes:NA-Variable type:categorical-Phenotype ID:S82
Diagnoses - main ICD10: T39 Poisoning by nonopioid analgesics, antipyretics and antirheumatics	361194	1161	360033	UK Biobank	https://docs.google.com/spreadsheets/d/1kvPoupSzsSFBNSztMzl04xMoSC3Kcx3CrjVf4yBmESU/edit?ts=5b5f17db#gid=227859291	PHESANT Transformation:NA-Notes:NA-Variable type:categorical-Phenotype ID:T39
Diagnoses - main ICD10: T50 Poisoning by diuretics and other and unspecified drugs, medicaments and biological substances	361194	231	360963	UK Biobank	https://docs.google.com/spreadsheets/d/1kvPoupSzsSFBNSztMzl04xMoSC3Kcx3CrjVf4yBmESU/edit?ts=5b5f17db#gid=227859291	PHESANT Transformation:NA-Notes:NA-Variable type:categorical-Phenotype ID:T50
Diagnoses - main ICD10: T81 Complications of procedures, not elsewhere classified	361194	5550	355644	UK Biobank	https://docs.google.com/spreadsheets/d/1kvPoupSzsSFBNSztMzl04xMoSC3Kcx3CrjVf4yBmESU/edit?ts=5b5f17db#gid=227859291	PHESANT Transformation:NA-Notes:NA-Variable type:categorical-Phenotype ID:T81
Diagnoses - main ICD10: T84 Complications of internal orthopaedic prosthetic devices, implants and grafts	361194	3719	357475	UK Biobank	https://docs.google.com/spreadsheets/d/1kvPoupSzsSFBNSztMzl04xMoSC3Kcx3CrjVf4yBmESU/edit?ts=5b5f17db#gid=227859291	PHESANT Transformation:NA-Notes:NA-Variable type:categorical-Phenotype ID:T84
Diagnoses - main ICD10: T86 Failure and rejection of transplanted organs and tissues	361194	163	361031	UK Biobank	https://docs.google.com/spreadsheets/d/1kvPoupSzsSFBNSztMzl04xMoSC3Kcx3CrjVf4yBmESU/edit?ts=5b5f17db#gid=227859291	PHESANT Transformation:NA-Notes:NA-Variable type:categorical-Phenotype ID:T86
Diagnoses - main ICD10: Z03 Medical observation and evaluation for suspected diseases and conditions	361194	4951	356243	UK Biobank	https://docs.google.com/spreadsheets/d/1kvPoupSzsSFBNSztMzl04xMoSC3Kcx3CrjVf4yBmESU/edit?ts=5b5f17db#gid=227859291	PHESANT Transformation:NA-Notes:NA-Variable type:categorical-Phenotype ID:Z03
Diagnoses - main ICD10: Z09 Follow-up examination after treatment for conditions other than malignant neoplasms	361194	8464	352730	UK Biobank	https://docs.google.com/spreadsheets/d/1kvPoupSzsSFBNSztMzl04xMoSC3Kcx3CrjVf4yBmESU/edit?ts=5b5f17db#gid=227859291	PHESANT Transformation:NA-Notes:NA-Variable type:categorical-Phenotype ID:Z09
Diagnoses - main ICD10: Z36 Antenatal screening	361194	841	360353	UK Biobank	https://docs.google.com/spreadsheets/d/1kvPoupSzsSFBNSztMzl04xMoSC3Kcx3CrjVf4yBmESU/edit?ts=5b5f17db#gid=227859291	PHESANT Transformation:NA-Notes:NA-Variable type:categorical-Phenotype ID:Z36
Diagnoses - main ICD10: Z42 Follow-up care involving plastic surgery	361194	1963	359231	UK Biobank	https://docs.google.com/spreadsheets/d/1kvPoupSzsSFBNSztMzl04xMoSC3Kcx3CrjVf4yBmESU/edit?ts=5b5f17db#gid=227859291	PHESANT Transformation:NA-Notes:NA-Variable type:categorical-Phenotype ID:Z42
Diagnoses - main ICD10: Z47 Other orthopaedic follow-up care	361194	2774	358420	UK Biobank	https://docs.google.com/spreadsheets/d/1kvPoupSzsSFBNSztMzl04xMoSC3Kcx3CrjVf4yBmESU/edit?ts=5b5f17db#gid=227859291	PHESANT Transformation:NA-Notes:NA-Variable type:categorical-Phenotype ID:Z47
Diastolic blood pressure, automated reading	340162	NA	NA	UK Biobank	https://docs.google.com/spreadsheets/d/1kvPoupSzsSFBNSztMzl04xMoSC3Kcx3CrjVf4yBmESU/edit?ts=5b5f17db#gid=227859291	PHESANT Transformation:4079_0|| INTEGER || CONTINUOUS || ||-Notes:Blood pressure, automated reading, diastolic. Two measures of blood pressure were taken a few moments apart. Range returned by the Omron device is is 0-255-Variable type:continuous_raw
Did your sleep change?	57086	45540	11546	UK Biobank	https://docs.google.com/spreadsheets/d/1kvPoupSzsSFBNSztMzl04xMoSC3Kcx3CrjVf4yBmESU/edit?ts=5b5f17db#gid=227859291	PHESANT Transformation:20532_0|| CAT-SINGLE || Inc(>=10): 1(45540) || Inc(>=10): 0(11546) || CAT-SINGLE-BINARY || sample 11546/45540(57086) ||-Notes:Question asked: Did your sleep change? Question was asked when ~F20446~ was Yes or ~F20441~ was Yes.-Variable type:binary
Difficulty concentrating during worst depression	58750	46278	12472	UK Biobank	https://docs.google.com/spreadsheets/d/1kvPoupSzsSFBNSztMzl04xMoSC3Kcx3CrjVf4yBmESU/edit?ts=5b5f17db#gid=227859291	PHESANT Transformation:20435_0|| CAT-SINGLE || Inc(>=10): 1(46278) || Inc(>=10): 0(12472) || CAT-SINGLE-BINARY || sample 12472/46278(58750) ||-Notes:Question asked: Did you have a lot more trouble concentrating than usual? Question was asked when ~F20446~ was Yes or ~F20441~ was Yes.-Variable type:binary
Difficulty concentrating during worst period of anxiety	34879	26400	8479	UK Biobank	https://docs.google.com/spreadsheets/d/1kvPoupSzsSFBNSztMzl04xMoSC3Kcx3CrjVf4yBmESU/edit?ts=5b5f17db#gid=227859291	PHESANT Transformation:20419_0|| CAT-SINGLE || Inc(>=10): 1(26400) || Inc(>=10): 0(8479) || CAT-SINGLE-BINARY || sample 8479/26400(34879) ||-Notes:Question asked: When you were worried or anxious, were you also: Having difficulty keeping your mind on what you were doing? Question was asked when ~F20425~ was Yes or ~F20420~ was at least 6 months.-Variable type:binary
Difficulty stopping worrying during worst period of anxiety	35523	33466	2057	UK Biobank	https://docs.google.com/spreadsheets/d/1kvPoupSzsSFBNSztMzl04xMoSC3Kcx3CrjVf4yBmESU/edit?ts=5b5f17db#gid=227859291	PHESANT Transformation:20541_0|| CAT-SINGLE || Inc(>=10): 1(33466) || Inc(>=10): 0(2057) || CAT-SINGLE-BINARY || sample 2057/33466(35523) ||-Notes:Question asked: Please think of the period in your life when you have felt worried, tense, anxious, or more worried than most people would in your situation. This could be in the past, or it could be continuing now. Did you find it difficult to stop wo…
Direct bilirubin	340934	340934	NA	UK Biobank (EUR)	https://pan-ukb-us-east-1.s3.amazonaws.com/sumstats_flat_files/biomarkers-30660-both_sexes-irnt.tsv.bgz	EUR: biomarkers : 30660 : Biological samples > Assay results > Blood assays > Blood biochemistry
Diseases of appendix	361194	2953	358241	UK Biobank	https://docs.google.com/spreadsheets/d/1kvPoupSzsSFBNSztMzl04xMoSC3Kcx3CrjVf4yBmESU/edit?ts=5b5f17db#gid=227859291	PHESANT Transformation:NA-Notes:NA-Variable type:categorical-Phenotype ID:K11_APPENDIX
Diseases of the blood and blood-forming organs and certain disorders involving the immune mechanism	361194	10095	351099	UK Biobank	https://docs.google.com/spreadsheets/d/1kvPoupSzsSFBNSztMzl04xMoSC3Kcx3CrjVf4yBmESU/edit?ts=5b5f17db#gid=227859291	PHESANT Transformation:NA-Notes:NA-Variable type:categorical-Phenotype ID:III_BLOOD_IMMUN
Diseases of the circulatory system	361194	60504	300690	UK Biobank	https://docs.google.com/spreadsheets/d/1kvPoupSzsSFBNSztMzl04xMoSC3Kcx3CrjVf4yBmESU/edit?ts=5b5f17db#gid=227859291	PHESANT Transformation:NA-Notes:NA-Variable type:categorical-Phenotype ID:IX_CIRCULATORY
Diseases of the ear and mastoid process	361194	5252	355942	UK Biobank	https://docs.google.com/spreadsheets/d/1kvPoupSzsSFBNSztMzl04xMoSC3Kcx3CrjVf4yBmESU/edit?ts=5b5f17db#gid=227859291	PHESANT Transformation:NA-Notes:NA-Variable type:categorical-Phenotype ID:VIII_EAR_MASTOID
Diseases of the eye and adnexa	361194	29878	331316	UK Biobank	https://docs.google.com/spreadsheets/d/1kvPoupSzsSFBNSztMzl04xMoSC3Kcx3CrjVf4yBmESU/edit?ts=5b5f17db#gid=227859291	PHESANT Transformation:NA-Notes:NA-Variable type:categorical-Phenotype ID:VII_EYE_ADNEXA
Diseases of the genitourinary system	361194	71620	289574	UK Biobank	https://docs.google.com/spreadsheets/d/1kvPoupSzsSFBNSztMzl04xMoSC3Kcx3CrjVf4yBmESU/edit?ts=5b5f17db#gid=227859291	PHESANT Transformation:NA-Notes:NA-Variable type:categorical-Phenotype ID:XIV_GENITOURINARY
Diseases of the musculoskeletal system and connective tissue	361194	77099	284095	UK Biobank	https://docs.google.com/spreadsheets/d/1kvPoupSzsSFBNSztMzl04xMoSC3Kcx3CrjVf4yBmESU/edit?ts=5b5f17db#gid=227859291	PHESANT Transformation:NA-Notes:NA-Variable type:categorical-Phenotype ID:XIII_MUSCULOSKELET
Diseases of the nervous system	361194	21323	339871	UK Biobank	https://docs.google.com/spreadsheets/d/1kvPoupSzsSFBNSztMzl04xMoSC3Kcx3CrjVf4yBmESU/edit?ts=5b5f17db#gid=227859291	PHESANT Transformation:NA-Notes:NA-Variable type:categorical-Phenotype ID:VI_NERVOUS
Diseases of the respiratory system	361194	25381	335813	UK Biobank	https://docs.google.com/spreadsheets/d/1kvPoupSzsSFBNSztMzl04xMoSC3Kcx3CrjVf4yBmESU/edit?ts=5b5f17db#gid=227859291	PHESANT Transformation:NA-Notes:NA-Variable type:categorical-Phenotype ID:X_RESPIRATORY
Diseases of the skin and subcutaneous tissue	361194	27074	334120	UK Biobank	https://docs.google.com/spreadsheets/d/1kvPoupSzsSFBNSztMzl04xMoSC3Kcx3CrjVf4yBmESU/edit?ts=5b5f17db#gid=227859291	PHESANT Transformation:NA-Notes:NA-Variable type:categorical-Phenotype ID:XII_SKIN_SUBCUTAN
Diseases of veins, lymphatic vessels and lymph nodes, not elsewhere classified	361194	11867	349327	UK Biobank	https://docs.google.com/spreadsheets/d/1kvPoupSzsSFBNSztMzl04xMoSC3Kcx3CrjVf4yBmESU/edit?ts=5b5f17db#gid=227859291	PHESANT Transformation:NA-Notes:NA-Variable type:categorical-Phenotype ID:I9_DISVEINLYMPH
Disorders of brain, other and unspecified	361194	127	361067	UK Biobank	https://docs.google.com/spreadsheets/d/1kvPoupSzsSFBNSztMzl04xMoSC3Kcx3CrjVf4yBmESU/edit?ts=5b5f17db#gid=227859291	PHESANT Transformation:NA-Notes:NA-Variable type:categorical-Phenotype ID:G6_DISBROTHUNS
Disorders of gallbladder, biliary tract and pancreas	361194	13922	347272	UK Biobank	https://docs.google.com/spreadsheets/d/1kvPoupSzsSFBNSztMzl04xMoSC3Kcx3CrjVf4yBmESU/edit?ts=5b5f17db#gid=227859291	PHESANT Transformation:NA-Notes:NA-Variable type:categorical-Phenotype ID:K11_GALLBILPANC
Disorders of lens	361194	17076	344118	UK Biobank	https://docs.google.com/spreadsheets/d/1kvPoupSzsSFBNSztMzl04xMoSC3Kcx3CrjVf4yBmESU/edit?ts=5b5f17db#gid=227859291	PHESANT Transformation:NA-Notes:NA-Variable type:categorical-Phenotype ID:H7_LENS
Disorders of muscles	361194	487	360707	UK Biobank	https://docs.google.com/spreadsheets/d/1kvPoupSzsSFBNSztMzl04xMoSC3Kcx3CrjVf4yBmESU/edit?ts=5b5f17db#gid=227859291	PHESANT Transformation:NA-Notes:NA-Variable type:categorical-Phenotype ID:M13_MUSCLE
Disorders of synovium and tendon	361194	5894	355300	UK Biobank	https://docs.google.com/spreadsheets/d/1kvPoupSzsSFBNSztMzl04xMoSC3Kcx3CrjVf4yBmESU/edit?ts=5b5f17db#gid=227859291	PHESANT Transformation:NA-Notes:NA-Variable type:categorical-Phenotype ID:M13_SYNOTEND
Dissection of aorta	361194	129	361065	UK Biobank	https://docs.google.com/spreadsheets/d/1kvPoupSzsSFBNSztMzl04xMoSC3Kcx3CrjVf4yBmESU/edit?ts=5b5f17db#gid=227859291	PHESANT Transformation:NA-Notes:NA-Variable type:categorical-Phenotype ID:I9_AORTDIS
Doctor diagnosed asthma	91787	11717	80070	UK Biobank	https://docs.google.com/spreadsheets/d/1kvPoupSzsSFBNSztMzl04xMoSC3Kcx3CrjVf4yBmESU/edit?ts=5b5f17db#gid=227859291	PHESANT Transformation:22127_0|| CAT-SINGLE || reassignments: 9=NA || Inc(>=10): 0(80070) || Inc(>=10): 1(11717) || CAT-SINGLE-BINARY || sample 80070/11717(91787) ||-Notes:User asked Has a doctor ever told you that you have had any of the conditions below? asthma was one of the options listed.-Variable type:binary
Doctor diagnosed hayfever or allergic rhinitis	91787	20904	70883	UK Biobank	https://docs.google.com/spreadsheets/d/1kvPoupSzsSFBNSztMzl04xMoSC3Kcx3CrjVf4yBmESU/edit?ts=5b5f17db#gid=227859291	PHESANT Transformation:22126_0|| CAT-SINGLE || reassignments: 9=NA || Inc(>=10): 0(70883) || Inc(>=10): 1(20904) || CAT-SINGLE-BINARY || sample 70883/20904(91787) ||-Notes:User asked Has a doctor ever told you that you have had any of the conditions below? hayfever or allergic rhinitis was one of the options listed.-Variable type:binary
Doctor diagnosed sarcoidosis	91787	395	91392	UK Biobank	https://docs.google.com/spreadsheets/d/1kvPoupSzsSFBNSztMzl04xMoSC3Kcx3CrjVf4yBmESU/edit?ts=5b5f17db#gid=227859291	PHESANT Transformation:22133_0|| CAT-SINGLE || reassignments: 9=NA || Inc(>=10): 0(91392) || Inc(>=10): 1(395) || CAT-SINGLE-BINARY || sample 91392/395(91787) ||-Notes:User asked Has a doctor ever told you that you have had any of the conditions below? sarcoidosis was one of the options listed.-Variable type:binary
Dorsalgia	361194	8799	352395	UK Biobank	https://docs.google.com/spreadsheets/d/1kvPoupSzsSFBNSztMzl04xMoSC3Kcx3CrjVf4yBmESU/edit?ts=5b5f17db#gid=227859291	PHESANT Transformation:NA-Notes:NA-Variable type:categorical-Phenotype ID:M13_DORSALGIA
Duration screen displayed	119729	NA	NA	UK Biobank	https://docs.google.com/spreadsheets/d/1kvPoupSzsSFBNSztMzl04xMoSC3Kcx3CrjVf4yBmESU/edit?ts=5b5f17db#gid=227859291	PHESANT Transformation:4290_0|| INTEGER || CONTINUOUS || ||-Notes:Time for which screen was visible.-Variable type:continuous_raw
Duration to first press of snap-button in each round	358500	NA	NA	UK Biobank	https://docs.google.com/spreadsheets/d/1kvPoupSzsSFBNSztMzl04xMoSC3Kcx3CrjVf4yBmESU/edit?ts=5b5f17db#gid=227859291	PHESANT Transformation:404_0|| INTEGER || CONTINUOUS || ||-Notes:This gives the interval between the cards being displayed and the participant pressing the snap-button to indicate a match. Note that the time is recorded regardless of whether the cards shown formed a matching pair. ~F401~ and ~F402~ need to be compared to determine if the cards were the same. Each pair was displayed for 2 seconds,…
DVT of lower extremities	361194	2116	359078	UK Biobank	https://docs.google.com/spreadsheets/d/1kvPoupSzsSFBNSztMzl04xMoSC3Kcx3CrjVf4yBmESU/edit?ts=5b5f17db#gid=227859291	PHESANT Transformation:NA-Notes:NA-Variable type:categorical-Phenotype ID:I9_PHLETHROMBDVTLOW
DVT of lower extremities and pulmonary embolism	361194	4319	356875	UK Biobank	https://docs.google.com/spreadsheets/d/1kvPoupSzsSFBNSztMzl04xMoSC3Kcx3CrjVf4yBmESU/edit?ts=5b5f17db#gid=227859291	PHESANT Transformation:NA-Notes:NA-Variable type:categorical-Phenotype ID:I9_DVTANDPULM
Ease of skin tanning	353697	NA	NA	UK Biobank	https://docs.google.com/spreadsheets/d/1kvPoupSzsSFBNSztMzl04xMoSC3Kcx3CrjVf4yBmESU/edit?ts=5b5f17db#gid=227859291	PHESANT Transformation:1727_0|| CAT-SINGLE || Inc(>=10): 3(76520) || Inc(>=10): 4(63175) || Inc(>=10): 2(142944) || Inc(>=10): 1(71058) || ordered || CAT-ORD || order: 1|2|3|4 || num categories: 4 ||-Notes:ACE touchscreen question What would happen to your skin if it was repeatedly exposed to bright sunlight without any protection?-Variable type:ordinal-Phenotype ID:1727
Easily tired during worst period of anxiety	34121	24544	9577	UK Biobank	https://docs.google.com/spreadsheets/d/1kvPoupSzsSFBNSztMzl04xMoSC3Kcx3CrjVf4yBmESU/edit?ts=5b5f17db#gid=227859291	PHESANT Transformation:20429_0|| CAT-SINGLE || Inc(>=10): 1(24544) || Inc(>=10): 0(9577) || CAT-SINGLE-BINARY || sample 9577/24544(34121) ||-Notes:Question asked: When you were worried or anxious, were you also: Easily tired? uestion was asked when ~F20425~ was Yes or ~F20420~ was at least 6 months.-Variable type:binary
ECG, heart rate	53777	NA	NA	UK Biobank	https://docs.google.com/spreadsheets/d/1kvPoupSzsSFBNSztMzl04xMoSC3Kcx3CrjVf4yBmESU/edit?ts=5b5f17db#gid=227859291	PHESANT Transformation:5983_0|| INTEGER || CONTINUOUS || ||-Notes:ECG, heart rate The Bike Test consists of many phases. A phase is generally divided into number of stages. At various points during the test, called trends, readings about heart rate, workload etc are recorded. This field contains heart rate (beats per minute) at the time of the trend entry-Variable type:continuous_raw
ECG, load	53843	NA	NA	UK Biobank	https://docs.google.com/spreadsheets/d/1kvPoupSzsSFBNSztMzl04xMoSC3Kcx3CrjVf4yBmESU/edit?ts=5b5f17db#gid=227859291	PHESANT Transformation:5984_0|| INTEGER || CONTINUOUS || ||-Notes:ECG, load The Bike Test consists of many phases. A phase is generally divided into number of stages. At various points during the test, called trends, readings about heart rate, workload etc are recorded. This field contains load in Watts at the time of the trend entry.-Variable type:continuous_raw
ECG, phase duration	53998	42709	11289	UK Biobank	https://docs.google.com/spreadsheets/d/1kvPoupSzsSFBNSztMzl04xMoSC3Kcx3CrjVf4yBmESU/edit?ts=5b5f17db#gid=227859291	PHESANT Transformation:5992_0|| INTEGER || CONTINUOUS || >20% IN ONE CATEGORY || Split into three bins: 0: <145, 1: [145,145], 2: >145 ||cat N: 11289, 42702, 7 || Combine last two bins and treat as binary || sample 11289/42709(53998) ||-Notes:ECG, phase duration The exercise test consists of many phases. This field contains the duration of a phase in seconds in an exercise test.-Variable type:bin…
ECG, phase time	53998	NA	NA	UK Biobank	https://docs.google.com/spreadsheets/d/1kvPoupSzsSFBNSztMzl04xMoSC3Kcx3CrjVf4yBmESU/edit?ts=5b5f17db#gid=227859291	PHESANT Transformation:5986_0|| INTEGER || CONTINUOUS || ||-Notes:ECG, phase time The Bike Test consists of many phases. A phase is generally divided into number of stages. At various points during the test, called trends, readings about heart rate, workload etc are recorded. This field contains the time spent within the phase of the trend entry.-Variable type:continuous_raw
Educational Attainment	766000	NA	NA	SSGAC	https://www.thessgac.org/data	Educational attainment (EA) meta-analysis of all discovery cohorts except 23andMe.
Endocrine, nutritional and metabolic diseases	361194	7218	353976	UK Biobank	https://docs.google.com/spreadsheets/d/1kvPoupSzsSFBNSztMzl04xMoSC3Kcx3CrjVf4yBmESU/edit?ts=5b5f17db#gid=227859291	PHESANT Transformation:NA-Notes:NA-Variable type:categorical-Phenotype ID:IV_ENDOCRIN_NUTRIT
Endometriosis, IBD co-morbidity	361194	1516	359678	UK Biobank	https://docs.google.com/spreadsheets/d/1kvPoupSzsSFBNSztMzl04xMoSC3Kcx3CrjVf4yBmESU/edit?ts=5b5f17db#gid=227859291	PHESANT Transformation:NA-Notes:NA-Variable type:categorical-Phenotype ID:IBD_ENDOMETRIOSIS
Energy	51453	NA	NA	UK Biobank	https://docs.google.com/spreadsheets/d/1kvPoupSzsSFBNSztMzl04xMoSC3Kcx3CrjVf4yBmESU/edit?ts=5b5f17db#gid=227859291	PHESANT Transformation:100002_0|| CONTINUOUS MAIN || CONTINUOUS || ||-Notes:Total energy. Estimated intake, based on food and beverage consumption yesterday, excluding any supplements.-Variable type:continuous_raw
Englyst dietary fibre	51453	NA	NA	UK Biobank	https://docs.google.com/spreadsheets/d/1kvPoupSzsSFBNSztMzl04xMoSC3Kcx3CrjVf4yBmESU/edit?ts=5b5f17db#gid=227859291	PHESANT Transformation:100009_0|| CONTINUOUS MAIN || CONTINUOUS || ||-Notes:Englyst dietary fibre. Estimated intake, based on food and beverage consumption yesterday, excluding any supplements.-Variable type:continuous_raw
Entropion and trichiasis of eyelid	361194	552	360642	UK Biobank	https://docs.google.com/spreadsheets/d/1kvPoupSzsSFBNSztMzl04xMoSC3Kcx3CrjVf4yBmESU/edit?ts=5b5f17db#gid=227859291	PHESANT Transformation:NA-Notes:NA-Variable type:categorical-Phenotype ID:H7_ENTROPION
Eosinophil count	173481	NA	NA	UK Biobank and INTERVAL	http://www.bloodcellgenetics.org/	Count of eosinophils per unit volume of blood
Eosinophil percentage of granulocytes	173482	NA	NA	UK Biobank and INTERVAL	http://www.bloodcellgenetics.org/	Percentage of granulocytes that are eosinophils
Eosinophil percentage of white cells	173483	NA	NA	UK Biobank and INTERVAL	http://www.bloodcellgenetics.org/	Percentage of white cells that are eosinophils
Eosinophill percentage	349861	NA	NA	UK Biobank	https://docs.google.com/spreadsheets/d/1kvPoupSzsSFBNSztMzl04xMoSC3Kcx3CrjVf4yBmESU/edit?ts=5b5f17db#gid=227859291	PHESANT Transformation:30210_0|| CONTINUOUS MAIN || CONTINUOUS || ||-Notes:Result of Eosinophils Percentage assay, performed on blood sample, obtained from UK Biobank assessment centre visit. Eosinophils (Percentage) is calculated as the proportion of eosinophils in the leukocytes.-Variable type:continuous_raw
Eotaxin	8293	NA	NA	Young Finns Study (YFS)	http://www.computationalmedicine.fi/data	Genome-wide Association Study Identifies 27 Loci Influencing Concentrations of Circulating Cytokines and Growth Factors
Episodal and paroxysmal disorders	361194	5418	355776	UK Biobank	https://docs.google.com/spreadsheets/d/1kvPoupSzsSFBNSztMzl04xMoSC3Kcx3CrjVf4yBmESU/edit?ts=5b5f17db#gid=227859291	PHESANT Transformation:NA-Notes:NA-Variable type:categorical-Phenotype ID:G6_EPIPAROX
Ever addicted to alcohol	6514	2778	3736	UK Biobank	https://docs.google.com/spreadsheets/d/1kvPoupSzsSFBNSztMzl04xMoSC3Kcx3CrjVf4yBmESU/edit?ts=5b5f17db#gid=227859291	PHESANT Transformation:20406_0|| CAT-SINGLE || Inc(>=10): 1(2778) || Inc(>=10): 0(3736) || CAT-SINGLE-BINARY || sample 3736/2778(6514) ||-Notes:Question asked: Have you been addicted to alcohol? Question was asked when ~F20401~ was Yes.-Variable type:binary
Ever addicted to any substance or behaviour	116746	7023	109723	UK Biobank	https://docs.google.com/spreadsheets/d/1kvPoupSzsSFBNSztMzl04xMoSC3Kcx3CrjVf4yBmESU/edit?ts=5b5f17db#gid=227859291	PHESANT Transformation:20401_0|| CAT-SINGLE || Inc(>=10): 0(109723) || Inc(>=10): 1(7023) || CAT-SINGLE-BINARY || sample 109723/7023(116746) ||-Notes:Question asked: Have you been addicted to or dependent on one or more things, including substances (not cigarettes/coffee) or behaviours (such as gambling)?-Variable type:binary
Ever been injured or injured someone else through drinking alcohol: No	118002	112909	5093	UK Biobank	https://docs.google.com/spreadsheets/d/1kvPoupSzsSFBNSztMzl04xMoSC3Kcx3CrjVf4yBmESU/edit?ts=5b5f17db#gid=227859291	PHESANT Transformation:20411_0 || CAT-SINGLE || CAT-SINGLE-BINARY-VAR: 0 || Inc(>=10): 0(112909) ||-Notes:Question asked: Have you or someone else been injured as a result of your drinking?-Variable type:binary
Ever depressed for a whole week	117705	63119	54586	UK Biobank	https://docs.google.com/spreadsheets/d/1kvPoupSzsSFBNSztMzl04xMoSC3Kcx3CrjVf4yBmESU/edit?ts=5b5f17db#gid=227859291	PHESANT Transformation:4598_0|| CAT-SINGLE || Inc(>=10): 0(54586) || Inc(>=10): 1(63119) || CAT-SINGLE-BINARY || sample 54586/63119(117705) ||-Notes:ACE touchscreen question Looking back over your life, have you ever had a time when you were feeling depressed or down for at least a whole week?-Variable type:binary
Ever felt worried, tense, or anxious for most of a month or longer	110315	29351	80964	UK Biobank	https://docs.google.com/spreadsheets/d/1kvPoupSzsSFBNSztMzl04xMoSC3Kcx3CrjVf4yBmESU/edit?ts=5b5f17db#gid=227859291	PHESANT Transformation:20421_0|| CAT-SINGLE || Inc(>=10): 1(29351) || Inc(>=10): 0(80964) || CAT-SINGLE-BINARY || sample 80964/29351(110315) ||-Notes:Question asked: Have you ever had a period lasting one month or longer when most of the time you felt worried, tense, or anxious?-Variable type:binary
Ever had bowel cancer screening	355353	114475	240878	UK Biobank	https://docs.google.com/spreadsheets/d/1kvPoupSzsSFBNSztMzl04xMoSC3Kcx3CrjVf4yBmESU/edit?ts=5b5f17db#gid=227859291	PHESANT Transformation:2345_0|| CAT-SINGLE || Inc(>=10): 1(114475) || Inc(>=10): 0(240878) || CAT-SINGLE-BINARY || sample 240878/114475(355353) ||-Notes:ACE touchscreen question Have you ever had a screening test for bowel (colorectal) cancer? (Please include tests for blood in the stool/faeces or a colonoscopy or a sigmoidoscopy) If the participant activated the Help button they were shown the m…
Ever had eye surgery	79912	5825	74087	UK Biobank	https://docs.google.com/spreadsheets/d/1kvPoupSzsSFBNSztMzl04xMoSC3Kcx3CrjVf4yBmESU/edit?ts=5b5f17db#gid=227859291	PHESANT Transformation:5181_0|| CAT-SINGLE || reassignments: 2=1|3=NA || Inc(>=10): 0(74087) || Inc(>=10): 1(5825) || CAT-SINGLE-BINARY || sample 74087/5825(79912) ||-Notes:Participant asked Ever had eye surgery?-Variable type:binary
Ever had hysterectomy (womb removed)	171413	13973	157440	UK Biobank	https://docs.google.com/spreadsheets/d/1kvPoupSzsSFBNSztMzl04xMoSC3Kcx3CrjVf4yBmESU/edit?ts=5b5f17db#gid=227859291	PHESANT Transformation:3591_0|| CAT-SINGLE || Inc(>=10): 0(157440) || Inc(>=10): 1(13973) || CAT-SINGLE-BINARY || sample 157440/13973(171413) ||-Notes:ACE touchscreen question Have you had a hysterectomy (womb removed)? ~F3591~ was collected from all women except those who indicated they have had a hysterectomy (womb removed), as defined by their answers to ~F2724~-Variable type:binary
Ever had known person concerned about, or recommend reduction of, alcohol consumption: No	117880	107474	10406	UK Biobank	https://docs.google.com/spreadsheets/d/1kvPoupSzsSFBNSztMzl04xMoSC3Kcx3CrjVf4yBmESU/edit?ts=5b5f17db#gid=227859291	PHESANT Transformation:20405_0 || CAT-SINGLE || CAT-SINGLE-BINARY-VAR: 0 || Inc(>=10): 0(107474) ||-Notes:Question asked: Has a relative or friend or a doctor or another health worker been concerned about your drinking or suggested you cut down?-Variable type:binary
Ever had known person concerned about, or recommend reduction of, alcohol consumption: Yes, but not in the last year	117880	5482	112398	UK Biobank	https://docs.google.com/spreadsheets/d/1kvPoupSzsSFBNSztMzl04xMoSC3Kcx3CrjVf4yBmESU/edit?ts=5b5f17db#gid=227859291	PHESANT Transformation:20405_0 || CAT-SINGLE || CAT-SINGLE-BINARY-VAR: 1 || Inc(>=10): 1(5482) ||-Notes:Question asked: Has a relative or friend or a doctor or another health worker been concerned about your drinking or suggested you cut down?-Variable type:binary
Ever had known person concerned about, or recommend reduction of, alcohol consumption: Yes, during the last year	117880	4924	112956	UK Biobank	https://docs.google.com/spreadsheets/d/1kvPoupSzsSFBNSztMzl04xMoSC3Kcx3CrjVf4yBmESU/edit?ts=5b5f17db#gid=227859291	PHESANT Transformation:20405_0 || CAT-SINGLE || CAT-SINGLE-BINARY-VAR: 2 || Inc(>=10): 2(4924) ||-Notes:Question asked: Has a relative or friend or a doctor or another health worker been concerned about your drinking or suggested you cut down?-Variable type:binary
Ever had period extreme irritability	114422	29747	84675	UK Biobank	https://docs.google.com/spreadsheets/d/1kvPoupSzsSFBNSztMzl04xMoSC3Kcx3CrjVf4yBmESU/edit?ts=5b5f17db#gid=227859291	PHESANT Transformation:20502_0|| CAT-SINGLE || Inc(>=10): 1(29747) || Inc(>=10): 0(84675) || CAT-SINGLE-BINARY || sample 84675/29747(114422) ||-Notes:Question asked: Have you ever had a period of time when you were so irritable that you found yourself shouting at people or starting fights or arguments?-Variable type:binary
Ever had period of mania / excitability	115338	4816	110522	UK Biobank	https://docs.google.com/spreadsheets/d/1kvPoupSzsSFBNSztMzl04xMoSC3Kcx3CrjVf4yBmESU/edit?ts=5b5f17db#gid=227859291	PHESANT Transformation:20501_0|| CAT-SINGLE || Inc(>=10): 0(110522) || Inc(>=10): 1(4816) || CAT-SINGLE-BINARY || sample 110522/4816(115338) ||-Notes:Question asked: Have you ever had a period of time when you were feeling so good, high, excited, or hyper that other people thought you were not your normal self or you were so hyper that you got into trouble?-Variable type:binary
Ever had prolonged feelings of sadness or depression	117763	64374	53389	UK Biobank	https://docs.google.com/spreadsheets/d/1kvPoupSzsSFBNSztMzl04xMoSC3Kcx3CrjVf4yBmESU/edit?ts=5b5f17db#gid=227859291	PHESANT Transformation:20446_0|| CAT-SINGLE || Inc(>=10): 1(64374) || Inc(>=10): 0(53389) || CAT-SINGLE-BINARY || sample 53389/64374(117763) ||-Notes:Question asked: Have you ever had a time in your life when you felt sad, blue, or depressed for two weeks or more in a row?-Variable type:binary
Ever had prolonged loss of interest in normal activities	117727	46330	71397	UK Biobank	https://docs.google.com/spreadsheets/d/1kvPoupSzsSFBNSztMzl04xMoSC3Kcx3CrjVf4yBmESU/edit?ts=5b5f17db#gid=227859291	PHESANT Transformation:20441_0|| CAT-SINGLE || Inc(>=10): 1(46330) || Inc(>=10): 0(71397) || CAT-SINGLE-BINARY || sample 71397/46330(117727) ||-Notes:Question asked: Have you ever had a time in your life lasting two weeks or more when you lost interest in most things like hobbies, work, or activities that usually give you pleasure?-Variable type:binary
Ever had prostate specific antigen (PSA) test	158108	49459	108649	UK Biobank	https://docs.google.com/spreadsheets/d/1kvPoupSzsSFBNSztMzl04xMoSC3Kcx3CrjVf4yBmESU/edit?ts=5b5f17db#gid=227859291	PHESANT Transformation:2365_0|| CAT-SINGLE || Inc(>=10): 0(108649) || Inc(>=10): 1(49459) || CAT-SINGLE-BINARY || sample 108649/49459(158108) ||-Notes:ACE touchscreen question Have you ever had a blood test for prostate cancer (prostate specific antigen or PSA test)? If the participant activated the Help button they were shown the message: If you are unsure, select Do not know.-Variable type:bina…
Ever had same-sex intercourse	326849	11109	315740	UK Biobank	https://docs.google.com/spreadsheets/d/1kvPoupSzsSFBNSztMzl04xMoSC3Kcx3CrjVf4yBmESU/edit?ts=5b5f17db#gid=227859291	PHESANT Transformation:2159_0|| CAT-SINGLE || Inc(>=10): 0(315740) || Inc(>=10): 1(11109) || CAT-SINGLE-BINARY || sample 315740/11109(326849) ||-Notes:ACE touchscreen question Have you ever had sexual intercourse with someone of the same sex? If the participant activated the Help button they were shown the message: Sexual intercourse includes vaginal, oral or anal intercourse. ~F2159~ was collect…
Ever heard an un-real voice	117503	2009	115494	UK Biobank	https://docs.google.com/spreadsheets/d/1kvPoupSzsSFBNSztMzl04xMoSC3Kcx3CrjVf4yBmESU/edit?ts=5b5f17db#gid=227859291	PHESANT Transformation:20463_0|| CAT-SINGLE || Inc(>=10): 0(115494) || Inc(>=10): 1(2009) || CAT-SINGLE-BINARY || sample 115494/2009(117503) ||-Notes:Question asked: Did you ever hear things that other people said did not exist, like strange voices coming from inside your head talking to you or about you, or voices coming out of the air when there was no one around?-Variable type:binary
Ever highly irritable/argumentative for 2 days	117359	20930	96429	UK Biobank	https://docs.google.com/spreadsheets/d/1kvPoupSzsSFBNSztMzl04xMoSC3Kcx3CrjVf4yBmESU/edit?ts=5b5f17db#gid=227859291	PHESANT Transformation:4653_0|| CAT-SINGLE || Inc(>=10): 0(96429) || Inc(>=10): 1(20930) || CAT-SINGLE-BINARY || sample 96429/20930(117359) ||-Notes:ACE touchscreen question Have you ever had a period of time lasting at least two days when you were so irritable that you found yourself shouting at people or starting fights or arguments?-Variable type:binary
Ever manic/hyper for 2 days	117155	6569	110586	UK Biobank	https://docs.google.com/spreadsheets/d/1kvPoupSzsSFBNSztMzl04xMoSC3Kcx3CrjVf4yBmESU/edit?ts=5b5f17db#gid=227859291	PHESANT Transformation:4642_0|| CAT-SINGLE || Inc(>=10): 0(110586) || Inc(>=10): 1(6569) || CAT-SINGLE-BINARY || sample 110586/6569(117155) ||-Notes:ACE touchscreen question Have you ever had a period of time lasting at least two days when you were feeling so good, high, excited or hyper that other people thought you were not your normal self or you were so hyper that you got into trouble?-Variab…
Ever seen an un-real vision	116787	3768	113019	UK Biobank	https://docs.google.com/spreadsheets/d/1kvPoupSzsSFBNSztMzl04xMoSC3Kcx3CrjVf4yBmESU/edit?ts=5b5f17db#gid=227859291	PHESANT Transformation:20471_0|| CAT-SINGLE || Inc(>=10): 0(113019) || Inc(>=10): 1(3768) || CAT-SINGLE-BINARY || sample 113019/3768(116787) ||-Notes:Question asked: Did you ever see something that wasn't really there that other people could not see?-Variable type:binary
Ever self-harmed	117733	5099	112634	UK Biobank	https://docs.google.com/spreadsheets/d/1kvPoupSzsSFBNSztMzl04xMoSC3Kcx3CrjVf4yBmESU/edit?ts=5b5f17db#gid=227859291	PHESANT Transformation:20480_0|| CAT-SINGLE || Inc(>=10): 0(112634) || Inc(>=10): 1(5099) || CAT-SINGLE-BINARY || sample 112634/5099(117733) ||-Notes:Question asked: Have you deliberately harmed yourself, whether or not you meant to end your life?-Variable type:binary
Ever smoked	359751	218191	141560	UK Biobank	https://docs.google.com/spreadsheets/d/1kvPoupSzsSFBNSztMzl04xMoSC3Kcx3CrjVf4yBmESU/edit?ts=5b5f17db#gid=227859291	PHESANT Transformation:20160_0|| CAT-SINGLE || reassignments: 9=NA || Inc(>=10): 1(218191) || Inc(>=10): 0(141560) || CAT-SINGLE-BINARY || sample 141560/218191(359751) ||-Notes:Derived using variables Current tobacco smoking (~F1239~) and Past tobacco smoking (~F1249~). Individual classed as Eversmoker if Current tobacco smoking= most days (1) or occasionally (2) OR Past tobacco smoking= most day…
Ever sought or received professional help for mental distress	117677	46020	71657	UK Biobank	https://docs.google.com/spreadsheets/d/1kvPoupSzsSFBNSztMzl04xMoSC3Kcx3CrjVf4yBmESU/edit?ts=5b5f17db#gid=227859291	PHESANT Transformation:20499_0|| CAT-SINGLE || Inc(>=10): 0(71657) || Inc(>=10): 1(46020) || CAT-SINGLE-BINARY || sample 71657/46020(117677) ||-Notes:Question asked: In your life, did you seek or receive help from a professional (medical doctor, psychologist, social worker, counsellor, nurse, clergy, or other helping professional) for mental distress, psychological problems or unusual experiences…
Ever stopped smoking for 6+ months	87937	37903	50034	UK Biobank	https://docs.google.com/spreadsheets/d/1kvPoupSzsSFBNSztMzl04xMoSC3Kcx3CrjVf4yBmESU/edit?ts=5b5f17db#gid=227859291	PHESANT Transformation:2907_0|| CAT-SINGLE || Inc(>=10): 1(37903) || Inc(>=10): 0(50034) || CAT-SINGLE-BINARY || sample 50034/37903(87937) ||-Notes:ACE touchscreen question In the time that you smoked, did you ever stop for more than 6 months? ~F2907~ was collected from participants who indicated that in the past they smoked tobacco on most or all days, as defined by their answers to ~F1249~-Vari…
Ever suffered mental distress preventing usual activities	116527	38681	77846	UK Biobank	https://docs.google.com/spreadsheets/d/1kvPoupSzsSFBNSztMzl04xMoSC3Kcx3CrjVf4yBmESU/edit?ts=5b5f17db#gid=227859291	PHESANT Transformation:20500_0|| CAT-SINGLE || Inc(>=10): 0(77846) || Inc(>=10): 1(38681) || CAT-SINGLE-BINARY || sample 77846/38681(116527) ||-Notes:Question asked: In your life, have you suffered from a period of mental distress that prevented you from doing your usual activities?-Variable type:binary
Ever unenthusiastic/disinterested for a whole week	115145	42374	72771	UK Biobank	https://docs.google.com/spreadsheets/d/1kvPoupSzsSFBNSztMzl04xMoSC3Kcx3CrjVf4yBmESU/edit?ts=5b5f17db#gid=227859291	PHESANT Transformation:4631_0|| CAT-SINGLE || Inc(>=10): 0(72771) || Inc(>=10): 1(42374) || CAT-SINGLE-BINARY || sample 72771/42374(115145) ||-Notes:ACE touchscreen question Have you ever had a time when you were uninterested in things or unable to enjoy the things you used to for at least a whole week?-Variable type:binary
Ever used hormone-replacement therapy (HRT)	193606	76179	117427	UK Biobank	https://docs.google.com/spreadsheets/d/1kvPoupSzsSFBNSztMzl04xMoSC3Kcx3CrjVf4yBmESU/edit?ts=5b5f17db#gid=227859291	PHESANT Transformation:2814_0|| CAT-SINGLE || Inc(>=10): 1(76179) || Inc(>=10): 0(117427) || CAT-SINGLE-BINARY || sample 117427/76179(193606) ||-Notes:ACE touchscreen question Have you ever used hormone replacement therapy (HRT)?-Variable type:binary
Ever worried more than most people would in similar situation	98990	25623	73367	UK Biobank	https://docs.google.com/spreadsheets/d/1kvPoupSzsSFBNSztMzl04xMoSC3Kcx3CrjVf4yBmESU/edit?ts=5b5f17db#gid=227859291	PHESANT Transformation:20425_0|| CAT-SINGLE || Inc(>=10): 0(73367) || Inc(>=10): 1(25623) || CAT-SINGLE-BINARY || sample 73367/25623(98990) ||-Notes:Question asked: People differ a lot in how much they worry about things. Did you ever have a time when you worried a lot more than most people would in your situation?-Variable type:binary
Eye problems/disorders: Cataract	117890	11194	106696	UK Biobank	https://docs.google.com/spreadsheets/d/1kvPoupSzsSFBNSztMzl04xMoSC3Kcx3CrjVf4yBmESU/edit?ts=5b5f17db#gid=227859291	PHESANT Transformation:6148_0 || CAT-MUL-BINARY-VAR 4 || NO_NAN Remove NA participants 240412 || Removed 2892 examples != 4 but with missing value (<0) || sample 106696/11194(117890) || SKIP_val:-1 < 0 ||-Notes:ACE touchscreen question Has a doctor told you that you have any of the following problems with your eyes? (You can select more than one answer) The following checks were performed: If cod…
Eye problems/disorders: Diabetes related eye disease	117890	2249	115641	UK Biobank	https://docs.google.com/spreadsheets/d/1kvPoupSzsSFBNSztMzl04xMoSC3Kcx3CrjVf4yBmESU/edit?ts=5b5f17db#gid=227859291	PHESANT Transformation:6148_0 || CAT-MUL-BINARY-VAR 1 || NO_NAN Remove NA participants 240412 || Removed 2892 examples != 1 but with missing value (<0) || sample 115641/2249(117890) ||-Notes:ACE touchscreen question Has a doctor told you that you have any of the following problems with your eyes? (You can select more than one answer) The following checks were performed: If code -7 was selected, t…
Eye problems/disorders: Glaucoma	117890	5092	112798	UK Biobank	https://docs.google.com/spreadsheets/d/1kvPoupSzsSFBNSztMzl04xMoSC3Kcx3CrjVf4yBmESU/edit?ts=5b5f17db#gid=227859291	PHESANT Transformation:6148_0 || CAT-MUL-BINARY-VAR 2 || NO_NAN Remove NA participants 240412 || Removed 2892 examples != 2 but with missing value (<0) || sample 112798/5092(117890) ||-Notes:ACE touchscreen question Has a doctor told you that you have any of the following problems with your eyes? (You can select more than one answer) The following checks were performed: If code -7 was selected, t…
Eye problems/disorders: None of the above	117890	91941	25949	UK Biobank	https://docs.google.com/spreadsheets/d/1kvPoupSzsSFBNSztMzl04xMoSC3Kcx3CrjVf4yBmESU/edit?ts=5b5f17db#gid=227859291	PHESANT Transformation:6148_0 || CAT-MUL-BINARY-VAR 100 || NO_NAN Remove NA participants 240412 || Removed 2892 examples != 100 but with missing value (<0) || sample 25949/91941(117890) ||-Notes:ACE touchscreen question Has a doctor told you that you have any of the following problems with your eyes? (You can select more than one answer) The following checks were performed: If code -7 was selecte…
Factors influencing health status and contact with health services	361194	45947	315247	UK Biobank	https://docs.google.com/spreadsheets/d/1kvPoupSzsSFBNSztMzl04xMoSC3Kcx3CrjVf4yBmESU/edit?ts=5b5f17db#gid=227859291	PHESANT Transformation:NA-Notes:NA-Variable type:categorical-Phenotype ID:XXI_HEALTHFACTORS
Fat	51453	NA	NA	UK Biobank	https://docs.google.com/spreadsheets/d/1kvPoupSzsSFBNSztMzl04xMoSC3Kcx3CrjVf4yBmESU/edit?ts=5b5f17db#gid=227859291	PHESANT Transformation:100004_0|| CONTINUOUS MAIN || CONTINUOUS || ||-Notes:Total fat. Estimated intake, based on food and beverage consumption yesterday, excluding any supplements.-Variable type:continuous_raw
Father still alive	351538	81229	270309	UK Biobank	https://docs.google.com/spreadsheets/d/1kvPoupSzsSFBNSztMzl04xMoSC3Kcx3CrjVf4yBmESU/edit?ts=5b5f17db#gid=227859291	PHESANT Transformation:1797_0|| CAT-SINGLE || Inc(>=10): 0(270309) || Inc(>=10): 1(81229) || CAT-SINGLE-BINARY || sample 270309/81229(351538) ||-Notes:ACE touchscreen question Is your father still alive? ~F1797~ was collected from all participants except those who indicated they were adopted as a child, as defined by their answers to ~F1767~-Variable type:binary
Father's age at death	266231	NA	NA	UK Biobank	https://docs.google.com/spreadsheets/d/1kvPoupSzsSFBNSztMzl04xMoSC3Kcx3CrjVf4yBmESU/edit?ts=5b5f17db#gid=227859291	PHESANT Transformation:1807_0|| INTEGER || reassignments: -1=NA|-3=NA || CONTINUOUS || ||-Notes:ACE touchscreen question What was his age when he died? The following checks were performed: If answer If answer > 122 then rejected If answer If answer > 105 then participant asked to confirm ~F1807~ was collected from participants who indicated their father has died, as defined by their answers to ~F…
Fed-up feelings	353764	143332	210432	UK Biobank	https://docs.google.com/spreadsheets/d/1kvPoupSzsSFBNSztMzl04xMoSC3Kcx3CrjVf4yBmESU/edit?ts=5b5f17db#gid=227859291	PHESANT Transformation:1960_0|| CAT-SINGLE || Inc(>=10): 0(210432) || Inc(>=10): 1(143332) || CAT-SINGLE-BINARY || sample 210432/143332(353764) ||-Notes:ACE touchscreen question Do you often feel 'fed-up'? If the participant activated the Help button they were shown the message: Work through these questions quickly and do not think about the exact meaning of the question-Variable type:binary
Feelings of tiredness during worst episode of depression	59774	48952	10822	UK Biobank	https://docs.google.com/spreadsheets/d/1kvPoupSzsSFBNSztMzl04xMoSC3Kcx3CrjVf4yBmESU/edit?ts=5b5f17db#gid=227859291	PHESANT Transformation:20449_0|| CAT-SINGLE || Inc(>=10): 1(48952) || Inc(>=10): 0(10822) || CAT-SINGLE-BINARY || sample 10822/48952(59774) ||-Notes:Question asked: Did you feel more tired out or low on energy than is usual for you? Question was asked when ~F20446~ was Yes or ~F20441~ was Yes.-Variable type:binary
Feelings of worthlessness during worst period of depression	62128	31593	30535	UK Biobank	https://docs.google.com/spreadsheets/d/1kvPoupSzsSFBNSztMzl04xMoSC3Kcx3CrjVf4yBmESU/edit?ts=5b5f17db#gid=227859291	PHESANT Transformation:20450_0|| CAT-SINGLE || Inc(>=10): 0(30535) || Inc(>=10): 1(31593) || CAT-SINGLE-BINARY || sample 30535/31593(62128) ||-Notes:Question asked: People sometimes feel down on themselves, no good, worthless. Did you feel this way? Question was asked when ~F20446~ was Yes or ~F20441~ was Yes.-Variable type:binary
FI1 : numeric addition test	116723	111965	4758	UK Biobank	https://docs.google.com/spreadsheets/d/1kvPoupSzsSFBNSztMzl04xMoSC3Kcx3CrjVf4yBmESU/edit?ts=5b5f17db#gid=227859291	PHESANT Transformation:4935_0|| CAT-SINGLE || reassignments: 13=0|14=0|15=1|16=0|17=0|-1=0 || Inc(>=10): 1(111965) || Inc(>=10): 0(4758) || CAT-SINGLE-BINARY || sample 4758/111965(116723) ||-Notes:ACE touchscreen question Add the following numbers together: 1 2 3 4 5 - is the answer?. Part 1 of Fluid Intelligence test. Asked to choose from 13, 14, 15, 16 or 17.-Variable type:binary
FI10 : arithmetic sequence recognition	20880	16721	4159	UK Biobank	https://docs.google.com/spreadsheets/d/1kvPoupSzsSFBNSztMzl04xMoSC3Kcx3CrjVf4yBmESU/edit?ts=5b5f17db#gid=227859291	PHESANT Transformation:5699_0|| CAT-SINGLE || reassignments: 96=0|95=1|94=0|93=0|92=0 || Inc(>=10): 1(16721) || Inc(>=10): 0(4159) || CAT-SINGLE-BINARY || sample 4159/16721(20880) ||-Notes:ACE touchscreen question 150 ... 137 ... 125 ... 114 ... 104 ... What comes next?. Part 10 of Fluid Intelligence test. Offered choice from 92, 93, 94, 95 or 96.-Variable type:binary
FI11 : antonym	12493	8943	3550	UK Biobank	https://docs.google.com/spreadsheets/d/1kvPoupSzsSFBNSztMzl04xMoSC3Kcx3CrjVf4yBmESU/edit?ts=5b5f17db#gid=227859291	PHESANT Transformation:5779_0|| CAT-SINGLE || reassignments: 1=0|2=0|3=0|4=0|5=1|-1=0 || Inc(>=10): 1(8943) || Inc(>=10): 0(3550) || CAT-SINGLE-BINARY || sample 3550/8943(12493) ||-Notes:ACE touchscreen question Relaxed means the opposite of?. Part 11 of Fluid Intelligence test. Offered choice from Calm, Anxious, Cool, Worried, Tense.-Variable type:binary
FI3 : word interpolation	116815	98753	18062	UK Biobank	https://docs.google.com/spreadsheets/d/1kvPoupSzsSFBNSztMzl04xMoSC3Kcx3CrjVf4yBmESU/edit?ts=5b5f17db#gid=227859291	PHESANT Transformation:4957_0|| CAT-SINGLE || reassignments: 1=0|2=0|3=0|4=1|5=0|-1=0 || Inc(>=10): 1(98753) || Inc(>=10): 0(18062) || CAT-SINGLE-BINARY || sample 18062/98753(116815) ||-Notes:ACE touchscreen question Bud is to Flower as Child is to?. Part 3 of Fluid Intelligence test. Offered choice from Grow, Develop, Improve, Adult and Old.-Variable type:binary
FI4 : positional arithmetic	115690	98344	17346	UK Biobank	https://docs.google.com/spreadsheets/d/1kvPoupSzsSFBNSztMzl04xMoSC3Kcx3CrjVf4yBmESU/edit?ts=5b5f17db#gid=227859291	PHESANT Transformation:4968_0|| CAT-SINGLE || reassignments: 5=0|6=1|7=0|8=0|-1=0 || Inc(>=10): 1(98344) || Inc(>=10): 0(17346) || CAT-SINGLE-BINARY || sample 17346/98344(115690) ||-Notes:ACE touchscreen question 11 12 13 14 15 16 17 18 Divide the sixth number to the right of twelve by three. Is the answer?. Part 4 of Fluid Intelligence test. Offered choice from 5, 6, 7, or 8.-Variable type:binary
FI5 : family relationship calculation	113356	55922	57434	UK Biobank	https://docs.google.com/spreadsheets/d/1kvPoupSzsSFBNSztMzl04xMoSC3Kcx3CrjVf4yBmESU/edit?ts=5b5f17db#gid=227859291	PHESANT Transformation:4979_0|| CAT-SINGLE || reassignments: 1=0|2=0|3=0|4=1|5=0|-1=0 || Inc(>=10): 1(55922) || Inc(>=10): 0(57434) || CAT-SINGLE-BINARY || sample 57434/55922(113356) ||-Notes:ACE touchscreen question If Truda's mother's brother is Tim's sister's father, what relation is Truda to Tim?. Part 5 of Fluid Intelligence test. Offered choice from Aunt, Sister, Niece, Cousin, No-relation.…
FI6 : conditional arithmetic	102181	69944	32237	UK Biobank	https://docs.google.com/spreadsheets/d/1kvPoupSzsSFBNSztMzl04xMoSC3Kcx3CrjVf4yBmESU/edit?ts=5b5f17db#gid=227859291	PHESANT Transformation:4990_0|| CAT-SINGLE || reassignments: 68=0|69=1|70=0|71=0|72=0|-1=0 || Inc(>=10): 0(32237) || Inc(>=10): 1(69944) || CAT-SINGLE-BINARY || sample 32237/69944(102181) ||-Notes:ACE touchscreen question If sixty is more than half of seventy-five, multiply twenty-three by three. If not subtract 15 from eighty-five. Is the answer?. Part 6 of Fluid Intelligence test. Offered choic…
FI7 : synonym	84560	74026	10534	UK Biobank	https://docs.google.com/spreadsheets/d/1kvPoupSzsSFBNSztMzl04xMoSC3Kcx3CrjVf4yBmESU/edit?ts=5b5f17db#gid=227859291	PHESANT Transformation:5001_0|| CAT-SINGLE || reassignments: 1=0|2=0|3=1|4=0|5=0|-1=0 || Inc(>=10): 1(74026) || Inc(>=10): 0(10534) || CAT-SINGLE-BINARY || sample 10534/74026(84560) ||-Notes:ACE touchscreen question Stop means the same as?. Part 7 of Fluid Intelligence test. Offered choice from Pause, Close, Cease, Break or Rest.-Variable type:binary
FI8 : chained arithmetic	75692	49086	26606	UK Biobank	https://docs.google.com/spreadsheets/d/1kvPoupSzsSFBNSztMzl04xMoSC3Kcx3CrjVf4yBmESU/edit?ts=5b5f17db#gid=227859291	PHESANT Transformation:5012_0|| CAT-SINGLE || reassignments: 25=0|26=1|27=0|28=0|29=0|-1=0 || Inc(>=10): 1(49086) || Inc(>=10): 0(26606) || CAT-SINGLE-BINARY || sample 26606/49086(75692) ||-Notes:ACE touchscreen question If David is twenty-one and Owen is nineteen and Daniel is nine years younger than David, what is half their combined age?. Part 8 of Fluid Intelligence test. Offered choice from …
FI9 : concept interpolation	35147	19701	15446	UK Biobank	https://docs.google.com/spreadsheets/d/1kvPoupSzsSFBNSztMzl04xMoSC3Kcx3CrjVf4yBmESU/edit?ts=5b5f17db#gid=227859291	PHESANT Transformation:5556_0|| CAT-SINGLE || reassignments: 1=0|2=0|3=0|4=1|5=0|-1=0 || Inc(>=10): 1(19701) || Inc(>=10): 0(15446) || CAT-SINGLE-BINARY || sample 15446/19701(35147) ||-Notes:ACE touchscreen question Age is to Years as Height is to?. Part 9 of Fluid Intelligence test. Offered choice from Long, Deep, Top, Metres or Tall.-Variable type:binary
Fibroblastic disorders	361194	3190	358004	UK Biobank	https://docs.google.com/spreadsheets/d/1kvPoupSzsSFBNSztMzl04xMoSC3Kcx3CrjVf4yBmESU/edit?ts=5b5f17db#gid=227859291	PHESANT Transformation:NA-Notes:NA-Variable type:categorical-Phenotype ID:M13_FIBROBLASTIC
Fibromyalgia related co-morbidities	361194	2305	358889	UK Biobank	https://docs.google.com/spreadsheets/d/1kvPoupSzsSFBNSztMzl04xMoSC3Kcx3CrjVf4yBmESU/edit?ts=5b5f17db#gid=227859291	PHESANT Transformation:NA-Notes:NA-Variable type:categorical-Phenotype ID:FIBRO_COMORB
Final attempt correct: no	119729	4581	115148	UK Biobank	https://docs.google.com/spreadsheets/d/1kvPoupSzsSFBNSztMzl04xMoSC3Kcx3CrjVf4yBmESU/edit?ts=5b5f17db#gid=227859291	PHESANT Transformation:4294_0 || CAT-SINGLE || CAT-SINGLE-BINARY-VAR: 0 || Inc(>=10): 0(4581) ||-Notes:True if final answer given was correct.-Variable type:binary
Final attempt correct: yes	119729	115007	4722	UK Biobank	https://docs.google.com/spreadsheets/d/1kvPoupSzsSFBNSztMzl04xMoSC3Kcx3CrjVf4yBmESU/edit?ts=5b5f17db#gid=227859291	PHESANT Transformation:4294_0 || CAT-SINGLE || CAT-SINGLE-BINARY-VAR: 1 || Inc(>=10): 1(115007) ||-Notes:True if final answer given was correct.-Variable type:binary
Fluid intelligence score	117131	NA	NA	UK Biobank	https://docs.google.com/spreadsheets/d/1kvPoupSzsSFBNSztMzl04xMoSC3Kcx3CrjVf4yBmESU/edit?ts=5b5f17db#gid=227859291	PHESANT Transformation:20016_0|| INTEGER || CONTINUOUS || ||-Notes:This is a simple unweighted sum of the number of correct answers given to the 13 fluid intelligence questions. Participants who did not answer all of the questions within the allotted 2 minute limit are scored as zero for each of the unattempted questions.-Variable type:continuous_raw
Folate	51453	NA	NA	UK Biobank	https://docs.google.com/spreadsheets/d/1kvPoupSzsSFBNSztMzl04xMoSC3Kcx3CrjVf4yBmESU/edit?ts=5b5f17db#gid=227859291	PHESANT Transformation:100014_0|| CONTINUOUS MAIN || CONTINUOUS || ||-Notes:Folate. Estimated intake, based on food and beverage consumption yesterday, excluding any supplements.-Variable type:continuous_raw
Food weight	51453	NA	NA	UK Biobank	https://docs.google.com/spreadsheets/d/1kvPoupSzsSFBNSztMzl04xMoSC3Kcx3CrjVf4yBmESU/edit?ts=5b5f17db#gid=227859291	PHESANT Transformation:100001_0|| CONTINUOUS MAIN || CONTINUOUS || ||-Notes:Total food weight. Estimated intake, based on food and beverage consumption yesterday, excluding any supplements.-Variable type:continuous_raw
Forced expiratory volume in 1-second (FEV1)	329404	NA	NA	UK Biobank	https://docs.google.com/spreadsheets/d/1kvPoupSzsSFBNSztMzl04xMoSC3Kcx3CrjVf4yBmESU/edit?ts=5b5f17db#gid=227859291	PHESANT Transformation:3063_0|| CONTINUOUS MAIN || CONTINUOUS || ||-Notes:FEV1 value calculated from blow-Variable type:continuous_raw
Forced expiratory volume in 1-second (FEV1), Best measure	272338	NA	NA	UK Biobank	https://docs.google.com/spreadsheets/d/1kvPoupSzsSFBNSztMzl04xMoSC3Kcx3CrjVf4yBmESU/edit?ts=5b5f17db#gid=227859291	PHESANT Transformation:20150_0|| CONTINUOUS MAIN || CONTINUOUS || ||-Notes:Highest measure from the array of values for Forced Expiratory Volume in 1-second (FEV1) ~F3063~, which was acceptable according to corresponding acceptability field (~F3061~). A blow was deemed acceptable if recorded as 0 (no problems) or 32 (0x20 - USER_ACCEPTED). This derived data field has come from Professor Martin To…
Forced expiratory volume in 1-second (FEV1), predicted	117241	NA	NA	UK Biobank	https://docs.google.com/spreadsheets/d/1kvPoupSzsSFBNSztMzl04xMoSC3Kcx3CrjVf4yBmESU/edit?ts=5b5f17db#gid=227859291	PHESANT Transformation:20153_0|| CONTINUOUS MAIN || CONTINUOUS || ||-Notes:Predicted Forced Expiratory Volume in 1-second (FEV1), was calculated using a subset of healthy never smokers from UK Biobank. Healthy never smokers, were selected as individuals with Ever Smoking Status=0 and with Reproducible measure using the European Respiratory Society/American Thoracic Society (ERS/ATS) Criteria=YES …
Forced expiratory volume in 1-second (FEV1), predicted percentage	117241	NA	NA	UK Biobank	https://docs.google.com/spreadsheets/d/1kvPoupSzsSFBNSztMzl04xMoSC3Kcx3CrjVf4yBmESU/edit?ts=5b5f17db#gid=227859291	PHESANT Transformation:20154_0|| CONTINUOUS MAIN || CONTINUOUS || ||-Notes:This value was only calculated for samples with non-missing predicted Forced Expiratory Volume in 1-second, using derived variables Force Expiratory Volume in 1-second (FEV1) and predicted Forced Expiratory Volume in 1-second (pred.FEV1). It is defined as the Force Expiratory Volume in 1-second divided by the Percent predi…
Forced vital capacity (FVC)	329404	NA	NA	UK Biobank	https://docs.google.com/spreadsheets/d/1kvPoupSzsSFBNSztMzl04xMoSC3Kcx3CrjVf4yBmESU/edit?ts=5b5f17db#gid=227859291	PHESANT Transformation:3062_0|| CONTINUOUS MAIN || CONTINUOUS || ||-Notes:FVC value calculated from blow-Variable type:continuous_raw
Forced vital capacity (FVC), Best measure	272338	NA	NA	UK Biobank	https://docs.google.com/spreadsheets/d/1kvPoupSzsSFBNSztMzl04xMoSC3Kcx3CrjVf4yBmESU/edit?ts=5b5f17db#gid=227859291	PHESANT Transformation:20151_0|| CONTINUOUS MAIN || CONTINUOUS || ||-Notes:Highest measure from the array of values for Forced Vital Capacity (FVC) (~F3062~), which was acceptable according to corresponding acceptability field (~F3061~). A blow was deemed acceptable if recorded as 0 (no problems) or 32 (0x20 - USER_ACCEPTED). This derived data field has come from Professor Martin Tobin at the Uni…
Former alcohol drinker	23745	12564	11181	UK Biobank	https://docs.google.com/spreadsheets/d/1kvPoupSzsSFBNSztMzl04xMoSC3Kcx3CrjVf4yBmESU/edit?ts=5b5f17db#gid=227859291	PHESANT Transformation:3731_0|| CAT-SINGLE || Inc(>=10): 1(12564) || Inc(>=10): 0(11181) || CAT-SINGLE-BINARY || sample 11181/12564(23745) ||-Notes:ACE touchscreen question Did you previously drink alcohol? ~F3731~ was collected from participants who indicated they never drink alcohol, as defined by their answers to ~F1558~-Variable type:binary
Fracture resulting from simple fall	34310	20384	13926	UK Biobank	https://docs.google.com/spreadsheets/d/1kvPoupSzsSFBNSztMzl04xMoSC3Kcx3CrjVf4yBmESU/edit?ts=5b5f17db#gid=227859291	PHESANT Transformation:3005_0|| CAT-SINGLE || Inc(>=10): 1(20384) || Inc(>=10): 0(13926) || CAT-SINGLE-BINARY || sample 13926/20384(34310) ||-Notes:ACE touchscreen question Did the fracture result from a simple fall (i.e. from standing height)? If the participant activated the Help button they were shown the message: A simple fall is any fall from standing height or lower. For example if you trip…
Fractured bone site(s): Ankle	359241	5068	354173	UK Biobank	https://docs.google.com/spreadsheets/d/1kvPoupSzsSFBNSztMzl04xMoSC3Kcx3CrjVf4yBmESU/edit?ts=5b5f17db#gid=227859291	PHESANT Transformation:6151_0 || CAT-MUL-BINARY-VAR 1 || Indicator name x2463_0_0 || Remove indicator var NAs: 181 || Remove indicator var <0: 1772 || Removed 0 examples != 1 but with missing value (<0) || sample 354173/5068(359241) ||-Notes:ACE touchscreen question Which bones did you fracture/break? (You can select more than one answer) The following checks were performed: If code -1 was select…
Fractured bone site(s): Arm	359241	3676	355565	UK Biobank	https://docs.google.com/spreadsheets/d/1kvPoupSzsSFBNSztMzl04xMoSC3Kcx3CrjVf4yBmESU/edit?ts=5b5f17db#gid=227859291	PHESANT Transformation:6151_0 || CAT-MUL-BINARY-VAR 6 || Indicator name x2463_0_0 || Remove indicator var NAs: 181 || Remove indicator var <0: 1772 || Removed 0 examples != 6 but with missing value (<0) || sample 355565/3676(359241) ||-Notes:ACE touchscreen question Which bones did you fracture/break? (You can select more than one answer) The following checks were performed: If code -1 was select…
Fractured bone site(s): Leg	359241	2311	356930	UK Biobank	https://docs.google.com/spreadsheets/d/1kvPoupSzsSFBNSztMzl04xMoSC3Kcx3CrjVf4yBmESU/edit?ts=5b5f17db#gid=227859291	PHESANT Transformation:6151_0 || CAT-MUL-BINARY-VAR 2 || Indicator name x2463_0_0 || Remove indicator var NAs: 181 || Remove indicator var <0: 1772 || Removed 0 examples != 2 but with missing value (<0) || sample 356930/2311(359241) ||-Notes:ACE touchscreen question Which bones did you fracture/break? (You can select more than one answer) The following checks were performed: If code -1 was select…
Fractured bone site(s): Other bones	359241	18787	340454	UK Biobank	https://docs.google.com/spreadsheets/d/1kvPoupSzsSFBNSztMzl04xMoSC3Kcx3CrjVf4yBmESU/edit?ts=5b5f17db#gid=227859291	PHESANT Transformation:6151_0 || CAT-MUL-BINARY-VAR 7 || Indicator name x2463_0_0 || Remove indicator var NAs: 181 || Remove indicator var <0: 1772 || Removed 0 examples != 7 but with missing value (<0) || sample 340454/18787(359241) ||-Notes:ACE touchscreen question Which bones did you fracture/break? (You can select more than one answer) The following checks were performed: If code -1 was selec…
Fractured bone site(s): Wrist	359241	7200	352041	UK Biobank	https://docs.google.com/spreadsheets/d/1kvPoupSzsSFBNSztMzl04xMoSC3Kcx3CrjVf4yBmESU/edit?ts=5b5f17db#gid=227859291	PHESANT Transformation:6151_0 || CAT-MUL-BINARY-VAR 5 || Indicator name x2463_0_0 || Remove indicator var NAs: 181 || Remove indicator var <0: 1772 || Removed 0 examples != 5 but with missing value (<0) || sample 352041/7200(359241) ||-Notes:ACE touchscreen question Which bones did you fracture/break? (You can select more than one answer) The following checks were performed: If code -1 was select…
Fractured/broken bones in last 5 years	359241	34780	324461	UK Biobank	https://docs.google.com/spreadsheets/d/1kvPoupSzsSFBNSztMzl04xMoSC3Kcx3CrjVf4yBmESU/edit?ts=5b5f17db#gid=227859291	PHESANT Transformation:2463_0|| CAT-SINGLE || Inc(>=10): 0(324461) || Inc(>=10): 1(34780) || CAT-SINGLE-BINARY || sample 324461/34780(359241) ||-Notes:ACE touchscreen question Have you fractured/broken any bones in the last 5 years?-Variable type:binary
Frequency of solarium/sunlamp use	340643	NA	NA	UK Biobank	https://docs.google.com/spreadsheets/d/1kvPoupSzsSFBNSztMzl04xMoSC3Kcx3CrjVf4yBmESU/edit?ts=5b5f17db#gid=227859291	PHESANT Transformation:2277_0|| INTEGER || reassignments: -1=NA|-3=NA|-10=NA || CONTINUOUS || >20% IN ONE CATEGORY || Split into three bins: 0: [0,0], 1: (0,6), 2: >=6 ||cat N: 324579, 6805, 9259 || CAT-ORD || order: 0|1|2 || num categories: 3 ||-Notes:ACE touchscreen question How many times a year would you use a solarium or sunlamp? The following checks were performed: If answer > 9999 then rej…
Frequent trouble falling or staying asleep during worst period of anxiety	35584	29129	6455	UK Biobank	https://docs.google.com/spreadsheets/d/1kvPoupSzsSFBNSztMzl04xMoSC3Kcx3CrjVf4yBmESU/edit?ts=5b5f17db#gid=227859291	PHESANT Transformation:20427_0|| CAT-SINGLE || Inc(>=10): 1(29129) || Inc(>=10): 0(6455) || CAT-SINGLE-BINARY || sample 6455/29129(35584) ||-Notes:Question asked: When you were worried or anxious, were you also: Often having trouble falling or staying asleep? Question was asked when ~F20425~ was Yes or ~F20420~ was at least 6 months.-Variable type:binary
Fruit consumers	51427	41921	9506	UK Biobank	https://docs.google.com/spreadsheets/d/1kvPoupSzsSFBNSztMzl04xMoSC3Kcx3CrjVf4yBmESU/edit?ts=5b5f17db#gid=227859291	PHESANT Transformation:104400_0|| CAT-SINGLE || Inc(>=10): 1(41921) || Inc(>=10): 0(9506) || CAT-SINGLE-BINARY || sample 9506/41921(51427) ||-Notes:Question asked: Did you eat any fruit yesterday? If the participant activated the Help feature they were shown the message: Include fresh, frozen, dried, canned or cooked. Help section: Please include all fruit, whether eaten by itself or as part of a…
Gamma glutamyltransferase	400751	400751	NA	UK Biobank (EUR)	https://pan-ukb-us-east-1.s3.amazonaws.com/sumstats_flat_files/biomarkers-30730-both_sexes-irnt.tsv.bgz	EUR: biomarkers : 30730 : Biological samples > Assay results > Blood assays > Blood biochemistry
Ganglion	361194	2239	358955	UK Biobank	https://docs.google.com/spreadsheets/d/1kvPoupSzsSFBNSztMzl04xMoSC3Kcx3CrjVf4yBmESU/edit?ts=5b5f17db#gid=227859291	PHESANT Transformation:NA-Notes:NA-Variable type:categorical-Phenotype ID:M13_GANGLION
Gap coding: Full-time or part-time education	68899	12489	56410	UK Biobank	https://docs.google.com/spreadsheets/d/1kvPoupSzsSFBNSztMzl04xMoSC3Kcx3CrjVf4yBmESU/edit?ts=5b5f17db#gid=227859291	PHESANT Transformation:22660_0 || CAT-MUL-BINARY-VAR 103 || NO_NAN Remove NA participants 288425 || Removed 3874 examples != 103 but with missing value (<0) || sample 56410/12489(68899) ||-Notes:Participants were asked what they did in any periods when they were not working in paid employment for at least 20 hours each week. These periods were called gaps.-Variable type:binary
Gap coding: Looking after the home and/or family	69370	24577	44793	UK Biobank	https://docs.google.com/spreadsheets/d/1kvPoupSzsSFBNSztMzl04xMoSC3Kcx3CrjVf4yBmESU/edit?ts=5b5f17db#gid=227859291	PHESANT Transformation:22660_0 || CAT-MUL-BINARY-VAR 105 || NO_NAN Remove NA participants 288425 || Removed 3401 examples != 105 but with missing value (<0) || sample 44793/24577(69370) || SKIP_val:-717 < 0 ||-Notes:Participants were asked what they did in any periods when they were not working in paid employment for at least 20 hours each week. These periods were called gaps.-Variable type:binary
Gap coding: Unable to work due to sickness or disability	67892	2028	65864	UK Biobank	https://docs.google.com/spreadsheets/d/1kvPoupSzsSFBNSztMzl04xMoSC3Kcx3CrjVf4yBmESU/edit?ts=5b5f17db#gid=227859291	PHESANT Transformation:22660_0 || CAT-MUL-BINARY-VAR 106 || NO_NAN Remove NA participants 288425 || Removed 4880 examples != 106 but with missing value (<0) || sample 65864/2028(67892) ||-Notes:Participants were asked what they did in any periods when they were not working in paid employment for at least 20 hours each week. These periods were called gaps.-Variable type:binary
Gas or solid-fuel cooking/heating: A gas fire that you use regularly in winter time	360066	145315	214751	UK Biobank	https://docs.google.com/spreadsheets/d/1kvPoupSzsSFBNSztMzl04xMoSC3Kcx3CrjVf4yBmESU/edit?ts=5b5f17db#gid=227859291	PHESANT Transformation:6139_0 || CAT-MUL-BINARY-VAR 2 || NO_NAN Remove NA participants 510 || Removed 618 examples != 2 but with missing value (<0) || sample 214751/145315(360066) || SKIP_val:-3 < 0 || SKIP_val:-1 < 0 ||-Notes:ACE touchscreen question Do you have any of the following in your home? (You can select more than one answer) The following checks were performed: If code -7 was selected, …
Gas or solid-fuel cooking/heating: A gas hob or gas cooker	360066	251680	108386	UK Biobank	https://docs.google.com/spreadsheets/d/1kvPoupSzsSFBNSztMzl04xMoSC3Kcx3CrjVf4yBmESU/edit?ts=5b5f17db#gid=227859291	PHESANT Transformation:6139_0 || CAT-MUL-BINARY-VAR 1 || NO_NAN Remove NA participants 510 || Removed 618 examples != 1 but with missing value (<0) || sample 108386/251680(360066) ||-Notes:ACE touchscreen question Do you have any of the following in your home? (You can select more than one answer) The following checks were performed: If code -7 was selected, then no additional choices were allowe…
Gas or solid-fuel cooking/heating: An open solid fuel fire that you use regularly in winter time	360066	32662	327404	UK Biobank	https://docs.google.com/spreadsheets/d/1kvPoupSzsSFBNSztMzl04xMoSC3Kcx3CrjVf4yBmESU/edit?ts=5b5f17db#gid=227859291	PHESANT Transformation:6139_0 || CAT-MUL-BINARY-VAR 3 || NO_NAN Remove NA participants 510 || Removed 618 examples != 3 but with missing value (<0) || sample 327404/32662(360066) ||-Notes:ACE touchscreen question Do you have any of the following in your home? (You can select more than one answer) The following checks were performed: If code -7 was selected, then no additional choices were allowed…
Gas or solid-fuel cooking/heating: None of the above	360066	63653	296413	UK Biobank	https://docs.google.com/spreadsheets/d/1kvPoupSzsSFBNSztMzl04xMoSC3Kcx3CrjVf4yBmESU/edit?ts=5b5f17db#gid=227859291	PHESANT Transformation:6139_0 || CAT-MUL-BINARY-VAR 100 || NO_NAN Remove NA participants 510 || Removed 618 examples != 100 but with missing value (<0) || sample 296413/63653(360066) ||-Notes:ACE touchscreen question Do you have any of the following in your home? (You can select more than one answer) The following checks were performed: If code -7 was selected, then no additional choices were all…
Glomerulonephritis	361194	629	360565	UK Biobank	https://docs.google.com/spreadsheets/d/1kvPoupSzsSFBNSztMzl04xMoSC3Kcx3CrjVf4yBmESU/edit?ts=5b5f17db#gid=227859291	PHESANT Transformation:NA-Notes:NA-Variable type:categorical-Phenotype ID:GLOMER_NEPHRITIS
Glucose	366759	366759	NA	UK Biobank (EUR)	https://pan-ukb-us-east-1.s3.amazonaws.com/sumstats_flat_files/biomarkers-30740-both_sexes-irnt.tsv.bgz	EUR: biomarkers : 30740 : Biological samples > Assay results > Blood assays > Blood biochemistry
Glycated haemoglobin (HbA1c)	400825	400825	NA	UK Biobank (EUR)	https://pan-ukb-us-east-1.s3.amazonaws.com/sumstats_flat_files/biomarkers-30750-both_sexes-irnt.tsv.bgz	EUR: biomarkers : 30750 : Biological samples > Assay results > Blood assays > Blood biochemistry
Gout (All Biobanks)	1485233	37105	1448128	Global Biobank Meta-analysis Initiative Meta-analysis Initiative: powering genetic discovery across human diseases. 2032	https://www.globalbiobankmeta.org/resources	https://www.sciencedirect.com/science/article/pii/S2666979X22001410?via%3Dihub
Gout (EUR Biobanks)	1051653	24278	1027375	Global Biobank Meta-analysis Initiative Meta-analysis Initiative: powering genetic discovery across human diseases. 2031	https://www.globalbiobankmeta.org/resources	https://www.sciencedirect.com/science/article/pii/S2666979X22001410?via%3Dihub
Granulocyte count	173484	NA	NA	UK Biobank and INTERVAL	http://www.bloodcellgenetics.org/	Aggregate count of granulocytes per unit volume of blood
Granulocyte percentage of myeloid white cells	173485	NA	NA	UK Biobank and INTERVAL	http://www.bloodcellgenetics.org/	Percentage of myeloid white cells that are granulocytes
Guilty feelings	351907	100128	251779	UK Biobank	https://docs.google.com/spreadsheets/d/1kvPoupSzsSFBNSztMzl04xMoSC3Kcx3CrjVf4yBmESU/edit?ts=5b5f17db#gid=227859291	PHESANT Transformation:2030_0|| CAT-SINGLE || Inc(>=10): 0(251779) || Inc(>=10): 1(100128) || CAT-SINGLE-BINARY || sample 251779/100128(351907) ||-Notes:ACE touchscreen question Are you often troubled by feelings of guilt? If the participant activated the Help button they were shown the message: Work through these questions quickly and do not think about the exact meaning of the question-Variable…
Had major operations	165737	106506	59231	UK Biobank	https://docs.google.com/spreadsheets/d/1kvPoupSzsSFBNSztMzl04xMoSC3Kcx3CrjVf4yBmESU/edit?ts=5b5f17db#gid=227859291	PHESANT Transformation:2415_0|| CAT-SINGLE || Inc(>=10): 1(106506) || Inc(>=10): 0(59231) || CAT-SINGLE-BINARY || sample 59231/106506(165737) ||-Notes:ACE touchscreen question Have you had any major operations? (For example, operations that required an overnight stay in hospital) If the participant activated the Help button they were shown the message: If you are unsure if you have had a 'major' …
Had menopause	163184	119355	43829	UK Biobank	https://docs.google.com/spreadsheets/d/1kvPoupSzsSFBNSztMzl04xMoSC3Kcx3CrjVf4yBmESU/edit?ts=5b5f17db#gid=227859291	PHESANT Transformation:2724_0|| CAT-SINGLE || reassignments: 2=-1|3=-2 || Inc(>=10): 1(119355) || Inc(>=10): 0(43829) || CAT-SINGLE-BINARY || sample 43829/119355(163184) ||-Notes:ACE touchscreen question Have you had your menopause (periods stopped)?-Variable type:binary
Had other major operations	192470	129435	63035	UK Biobank	https://docs.google.com/spreadsheets/d/1kvPoupSzsSFBNSztMzl04xMoSC3Kcx3CrjVf4yBmESU/edit?ts=5b5f17db#gid=227859291	PHESANT Transformation:2844_0|| CAT-SINGLE || Inc(>=10): 1(129435) || Inc(>=10): 0(63035) || CAT-SINGLE-BINARY || sample 63035/129435(192470) ||-Notes:ACE touchscreen question Have you had any other major operations? (for example, operations that required an overnight stay in hospital) If the participant activated the Help button they were shown the message: If you are unsure if you have had a 'm…
Haematocrit percentage	350475	NA	NA	UK Biobank	https://docs.google.com/spreadsheets/d/1kvPoupSzsSFBNSztMzl04xMoSC3Kcx3CrjVf4yBmESU/edit?ts=5b5f17db#gid=227859291	PHESANT Transformation:30030_0|| CONTINUOUS MAIN || CONTINUOUS || ||-Notes:Result of Haematocrit assay, performed on blood sample, obtained from UK Biobank assessment centre visit. Haematocrit Percentage is the relative volume of packed erythrocytes to whole blood, computed by the formula: (red blood cells x mean corpuscular volume) / 10. Analyser operating range was 0 to 99.9% Typical reference …
Haemoglobin concentration	350474	NA	NA	UK Biobank	https://docs.google.com/spreadsheets/d/1kvPoupSzsSFBNSztMzl04xMoSC3Kcx3CrjVf4yBmESU/edit?ts=5b5f17db#gid=227859291	PHESANT Transformation:30020_0|| CONTINUOUS MAIN || CONTINUOUS || ||-Notes:Result of Haemoglobin Concentration assay, performed on blood sample, obtained from UK Biobank assessment centre visit. Analyser operating range was 0 to 99.9g/dL Typical reference range is 12.1 to 16.3g/dL-Variable type:continuous_raw
Hair colour (natural, before greying): Black	360270	15809	344461	UK Biobank	https://docs.google.com/spreadsheets/d/1kvPoupSzsSFBNSztMzl04xMoSC3Kcx3CrjVf4yBmESU/edit?ts=5b5f17db#gid=227859291	PHESANT Transformation:1747_0 || CAT-SINGLE || CAT-SINGLE-BINARY-VAR: 5 || Inc(>=10): 5(15809) ||-Notes:ACE touchscreen question What best describes your natural hair colour? (If your hair colour is grey, the colour before you went grey) If the participant activated the Help button they were shown the message: If you are unsure, please select the colour closest to your natural adult hair colour o…
Hair colour (natural, before greying): Blonde	360270	41178	319092	UK Biobank	https://docs.google.com/spreadsheets/d/1kvPoupSzsSFBNSztMzl04xMoSC3Kcx3CrjVf4yBmESU/edit?ts=5b5f17db#gid=227859291	PHESANT Transformation:1747_0 || CAT-SINGLE || CAT-SINGLE-BINARY-VAR: 1 || Inc(>=10): 1(41178) ||-Notes:ACE touchscreen question What best describes your natural hair colour? (If your hair colour is grey, the colour before you went grey) If the participant activated the Help button they were shown the message: If you are unsure, please select the colour closest to your natural adult hair colour o…
Hair colour (natural, before greying): Dark brown	360270	134627	225643	UK Biobank	https://docs.google.com/spreadsheets/d/1kvPoupSzsSFBNSztMzl04xMoSC3Kcx3CrjVf4yBmESU/edit?ts=5b5f17db#gid=227859291	PHESANT Transformation:1747_0 || CAT-SINGLE || CAT-SINGLE-BINARY-VAR: 4 || Inc(>=10): 4(134627) ||-Notes:ACE touchscreen question What best describes your natural hair colour? (If your hair colour is grey, the colour before you went grey) If the participant activated the Help button they were shown the message: If you are unsure, please select the colour closest to your natural adult hair colour …
Hair colour (natural, before greying): Light brown	360270	147560	212710	UK Biobank	https://docs.google.com/spreadsheets/d/1kvPoupSzsSFBNSztMzl04xMoSC3Kcx3CrjVf4yBmESU/edit?ts=5b5f17db#gid=227859291	PHESANT Transformation:1747_0 || CAT-SINGLE || CAT-SINGLE-BINARY-VAR: 3 || Inc(>=10): 3(147560) ||-Notes:ACE touchscreen question What best describes your natural hair colour? (If your hair colour is grey, the colour before you went grey) If the participant activated the Help button they were shown the message: If you are unsure, please select the colour closest to your natural adult hair colour …
Hair colour (natural, before greying): Other	360270	4481	355789	UK Biobank	https://docs.google.com/spreadsheets/d/1kvPoupSzsSFBNSztMzl04xMoSC3Kcx3CrjVf4yBmESU/edit?ts=5b5f17db#gid=227859291	PHESANT Transformation:1747_0 || CAT-SINGLE || CAT-SINGLE-BINARY-VAR: 6 || Inc(>=10): 6(4481) ||-Notes:ACE touchscreen question What best describes your natural hair colour? (If your hair colour is grey, the colour before you went grey) If the participant activated the Help button they were shown the message: If you are unsure, please select the colour closest to your natural adult hair colour or…
Hair/balding pattern: Pattern 1	165649	53076	112573	UK Biobank	https://docs.google.com/spreadsheets/d/1kvPoupSzsSFBNSztMzl04xMoSC3Kcx3CrjVf4yBmESU/edit?ts=5b5f17db#gid=227859291	PHESANT Transformation:2395_0 || CAT-SINGLE || CAT-SINGLE-BINARY-VAR: 1 || Inc(>=10): 1(53076) ||-Notes:ACE touchscreen question Which of the following best describes your hair/balding pattern? If the participant activated the Help button they were shown the message: If you are unsure, please provide an estimate or select Do not know. [Illustrations presented in this question have been adapted fr…
Hair/balding pattern: Pattern 2	165649	38044	127605	UK Biobank	https://docs.google.com/spreadsheets/d/1kvPoupSzsSFBNSztMzl04xMoSC3Kcx3CrjVf4yBmESU/edit?ts=5b5f17db#gid=227859291	PHESANT Transformation:2395_0 || CAT-SINGLE || CAT-SINGLE-BINARY-VAR: 2 || Inc(>=10): 2(38044) ||-Notes:ACE touchscreen question Which of the following best describes your hair/balding pattern? If the participant activated the Help button they were shown the message: If you are unsure, please provide an estimate or select Do not know. [Illustrations presented in this question have been adapted fr…
Hair/balding pattern: Pattern 3	165649	44304	121345	UK Biobank	https://docs.google.com/spreadsheets/d/1kvPoupSzsSFBNSztMzl04xMoSC3Kcx3CrjVf4yBmESU/edit?ts=5b5f17db#gid=227859291	PHESANT Transformation:2395_0 || CAT-SINGLE || CAT-SINGLE-BINARY-VAR: 3 || Inc(>=10): 3(44304) ||-Notes:ACE touchscreen question Which of the following best describes your hair/balding pattern? If the participant activated the Help button they were shown the message: If you are unsure, please provide an estimate or select Do not know. [Illustrations presented in this question have been adapted fr…
Hair/balding pattern: Pattern 4	165649	30225	135424	UK Biobank	https://docs.google.com/spreadsheets/d/1kvPoupSzsSFBNSztMzl04xMoSC3Kcx3CrjVf4yBmESU/edit?ts=5b5f17db#gid=227859291	PHESANT Transformation:2395_0 || CAT-SINGLE || CAT-SINGLE-BINARY-VAR: 4 || Inc(>=10): 4(30225) ||-Notes:ACE touchscreen question Which of the following best describes your hair/balding pattern? If the participant activated the Help button they were shown the message: If you are unsure, please provide an estimate or select Do not know. [Illustrations presented in this question have been adapted fr…
Hallux rigidus	361194	1130	360064	UK Biobank	https://docs.google.com/spreadsheets/d/1kvPoupSzsSFBNSztMzl04xMoSC3Kcx3CrjVf4yBmESU/edit?ts=5b5f17db#gid=227859291	PHESANT Transformation:NA-Notes:NA-Variable type:categorical-Phenotype ID:M13_HALLUXRIGIDUS
Hallux valgus (acquired)	361194	5370	355824	UK Biobank	https://docs.google.com/spreadsheets/d/1kvPoupSzsSFBNSztMzl04xMoSC3Kcx3CrjVf4yBmESU/edit?ts=5b5f17db#gid=227859291	PHESANT Transformation:NA-Notes:NA-Variable type:categorical-Phenotype ID:M13_HALLUXVALGUS
Hand grip strength (left)	359704	NA	NA	UK Biobank	https://docs.google.com/spreadsheets/d/1kvPoupSzsSFBNSztMzl04xMoSC3Kcx3CrjVf4yBmESU/edit?ts=5b5f17db#gid=227859291	PHESANT Transformation:46_0|| INTEGER || CONTINUOUS || ||-Notes:Left grip strength-Variable type:continuous_raw
Hand grip strength (right)	359729	NA	NA	UK Biobank	https://docs.google.com/spreadsheets/d/1kvPoupSzsSFBNSztMzl04xMoSC3Kcx3CrjVf4yBmESU/edit?ts=5b5f17db#gid=227859291	PHESANT Transformation:47_0|| INTEGER || CONTINUOUS || ||-Notes:Right grip strength-Variable type:continuous_raw
Handedness (chirality/laterality): Left-handed	360913	34585	326328	UK Biobank	https://docs.google.com/spreadsheets/d/1kvPoupSzsSFBNSztMzl04xMoSC3Kcx3CrjVf4yBmESU/edit?ts=5b5f17db#gid=227859291	PHESANT Transformation:1707_0 || CAT-SINGLE || CAT-SINGLE-BINARY-VAR: 2 || Inc(>=10): 2(34585) ||-Notes:ACE touchscreen question Are you right or left handed?-Variable type:binary
Handedness (chirality/laterality): Right-handed	360913	320242	40671	UK Biobank	https://docs.google.com/spreadsheets/d/1kvPoupSzsSFBNSztMzl04xMoSC3Kcx3CrjVf4yBmESU/edit?ts=5b5f17db#gid=227859291	PHESANT Transformation:1707_0 || CAT-SINGLE || CAT-SINGLE-BINARY-VAR: 1 || Inc(>=10): 1(320242) ||-Notes:ACE touchscreen question Are you right or left handed?-Variable type:binary
Handedness (chirality/laterality): Use both right and left hands equally	360913	6086	354827	UK Biobank	https://docs.google.com/spreadsheets/d/1kvPoupSzsSFBNSztMzl04xMoSC3Kcx3CrjVf4yBmESU/edit?ts=5b5f17db#gid=227859291	PHESANT Transformation:1707_0 || CAT-SINGLE || CAT-SINGLE-BINARY-VAR: 3 || Inc(>=10): 3(6086) ||-Notes:ACE touchscreen question Are you right or left handed?-Variable type:binary
HDL cholesterol	367021	367021	NA	UK Biobank (EUR)	https://pan-ukb-us-east-1.s3.amazonaws.com/sumstats_flat_files/biomarkers-30760-both_sexes-irnt.tsv.bgz	EUR: biomarkers : 30760 : Biological samples > Assay results > Blood assays > Blood biochemistry
Headaches for 3+ months	70181	32075	38106	UK Biobank	https://docs.google.com/spreadsheets/d/1kvPoupSzsSFBNSztMzl04xMoSC3Kcx3CrjVf4yBmESU/edit?ts=5b5f17db#gid=227859291	PHESANT Transformation:3799_0|| CAT-SINGLE || Inc(>=10): 1(32075) || Inc(>=10): 0(38106) || CAT-SINGLE-BINARY || sample 38106/32075(70181) ||-Notes:ACE touchscreen question Have you had headaches for more than 3 months? ~F3799~ was collected from participants who indicated that in the last month they experienced headache that interfered with their usual activities, as defined by their answers to …
Hearing aid user	219358	10942	208416	UK Biobank	https://docs.google.com/spreadsheets/d/1kvPoupSzsSFBNSztMzl04xMoSC3Kcx3CrjVf4yBmESU/edit?ts=5b5f17db#gid=227859291	PHESANT Transformation:3393_0|| CAT-SINGLE || Inc(>=10): 0(208416) || Inc(>=10): 1(10942) || CAT-SINGLE-BINARY || sample 208416/10942(219358) ||-Notes:ACE touchscreen question Do you use a hearing aid most of the time? Initially this information was collected from all participants answering Yes to either ~F2247~ (~F10793~ in the pilot) or ~F2257~. When the speech-in-noise hearing test was introdu…
Hearing difficulty/problems with background noise	353983	134141	219842	UK Biobank	https://docs.google.com/spreadsheets/d/1kvPoupSzsSFBNSztMzl04xMoSC3Kcx3CrjVf4yBmESU/edit?ts=5b5f17db#gid=227859291	PHESANT Transformation:2257_0|| CAT-SINGLE || Inc(>=10): 0(219842) || Inc(>=10): 1(134141) || CAT-SINGLE-BINARY || sample 219842/134141(353983) ||-Notes:ACE touchscreen question Do you find it difficult to follow a conversation if there is background noise (such as TV, radio, children playing)? ~F2257~ was collected from all participants except those who indicated they were completely deaf, as de…
Hearing difficulty/problems: No	346635	255838	90797	UK Biobank	https://docs.google.com/spreadsheets/d/1kvPoupSzsSFBNSztMzl04xMoSC3Kcx3CrjVf4yBmESU/edit?ts=5b5f17db#gid=227859291	PHESANT Transformation:2247_0 || CAT-SINGLE || CAT-SINGLE-BINARY-VAR: 0 || Inc(>=10): 0(255838) ||-Notes:ACE touchscreen question Do you have any difficulty with your hearing? The option to identify oneself as completely deaf was added in 2009 alongside the introduction of the speech-in-noise test.-Variable type:binary
Hearing difficulty/problems: Yes	346635	90710	255925	UK Biobank	https://docs.google.com/spreadsheets/d/1kvPoupSzsSFBNSztMzl04xMoSC3Kcx3CrjVf4yBmESU/edit?ts=5b5f17db#gid=227859291	PHESANT Transformation:2247_0 || CAT-SINGLE || CAT-SINGLE-BINARY-VAR: 1 || Inc(>=10): 1(90710) ||-Notes:ACE touchscreen question Do you have any difficulty with your hearing? The option to identify oneself as completely deaf was added in 2009 alongside the introduction of the speech-in-noise test.-Variable type:binary
Heart failure	361194	1405	359789	UK Biobank	https://docs.google.com/spreadsheets/d/1kvPoupSzsSFBNSztMzl04xMoSC3Kcx3CrjVf4yBmESU/edit?ts=5b5f17db#gid=227859291	PHESANT Transformation:NA-Notes:NA-Variable type:categorical-Phenotype ID:HEARTFAIL
Heart Failure (HF) (All Biobanks)	1354739	68408	1286331	Global Biobank Meta-analysis Initiative Meta-analysis Initiative: powering genetic discovery across human diseases. 2036	https://www.globalbiobankmeta.org/resources	https://www.sciencedirect.com/science/article/pii/S2666979X22001410?via%3Dihub
Heart Failure (HF) (EUR Biobanks)	1020441	52496	967945	Global Biobank Meta-analysis Initiative Meta-analysis Initiative: powering genetic discovery across human diseases. 2035	https://www.globalbiobankmeta.org/resources	https://www.sciencedirect.com/science/article/pii/S2666979X22001410?via%3Dihub
Heart failure, not strict	361194	1405	359789	UK Biobank	https://docs.google.com/spreadsheets/d/1kvPoupSzsSFBNSztMzl04xMoSC3Kcx3CrjVf4yBmESU/edit?ts=5b5f17db#gid=227859291	PHESANT Transformation:NA-Notes:NA-Variable type:categorical-Phenotype ID:I9_HEARTFAIL_NS
Heart failure,strict	361194	1405	359789	UK Biobank	https://docs.google.com/spreadsheets/d/1kvPoupSzsSFBNSztMzl04xMoSC3Kcx3CrjVf4yBmESU/edit?ts=5b5f17db#gid=227859291	PHESANT Transformation:NA-Notes:NA-Variable type:categorical-Phenotype ID:I9_HEARTFAIL
Heel bone mineral density (BMD)	206496	NA	NA	UK Biobank	https://docs.google.com/spreadsheets/d/1kvPoupSzsSFBNSztMzl04xMoSC3Kcx3CrjVf4yBmESU/edit?ts=5b5f17db#gid=227859291	PHESANT Transformation:3148_0|| CONTINUOUS MAIN || CONTINUOUS || ||-Notes:Estimation of bone mineral density (BMD) in the heel is based on the Quantitative Ultrasound Index through the calcaneus. Direct entry.-Variable type:continuous_raw
Heel bone mineral density (BMD) (left)	114561	NA	NA	UK Biobank	https://docs.google.com/spreadsheets/d/1kvPoupSzsSFBNSztMzl04xMoSC3Kcx3CrjVf4yBmESU/edit?ts=5b5f17db#gid=227859291	PHESANT Transformation:4105_0|| CONTINUOUS MAIN || CONTINUOUS || ||-Notes:Estimation of bone mineral density (BMD) in the left heel is based on the Quantitative Ultrasound Index through the calcaneus. Direct entry.-Variable type:continuous_raw
Heel bone mineral density (BMD) (right)	114552	NA	NA	UK Biobank	https://docs.google.com/spreadsheets/d/1kvPoupSzsSFBNSztMzl04xMoSC3Kcx3CrjVf4yBmESU/edit?ts=5b5f17db#gid=227859291	PHESANT Transformation:4124_0|| CONTINUOUS MAIN || CONTINUOUS || ||-Notes:Estimation of bone mineral density (BMD) in the left heel is based on the Quantitative Ultrasound Index through the calcaneus. Direct entry.-Variable type:continuous_raw
Heel bone mineral density (BMD) T-score, automated (left)	114630	NA	NA	UK Biobank	https://docs.google.com/spreadsheets/d/1kvPoupSzsSFBNSztMzl04xMoSC3Kcx3CrjVf4yBmESU/edit?ts=5b5f17db#gid=227859291	PHESANT Transformation:4106_0|| CONTINUOUS MAIN || CONTINUOUS || ||-Notes:This T-score is calculated from the ultrasound heel BMD measurement and is based on a person's bone density compared with what is normally expected in someone of the same sex. The units of the T-score are the number of standard deviations (SD) that the bone density is above or below the standard.-Variable type:continuous_raw
Heel bone mineral density (BMD) T-score, automated (right)	114614	NA	NA	UK Biobank	https://docs.google.com/spreadsheets/d/1kvPoupSzsSFBNSztMzl04xMoSC3Kcx3CrjVf4yBmESU/edit?ts=5b5f17db#gid=227859291	PHESANT Transformation:4125_0|| CONTINUOUS MAIN || CONTINUOUS || ||-Notes:This T-score is calculated from the ultrasound heel BMD measurement and is based on a person's bone density compared with what is normally expected in someone of the same sex. The units of the T-score are the number of standard deviations (SD) that the bone density is above or below the standard.-Variable type:continuous_raw
Heel broadband ultrasound attenuation (left)	114625	NA	NA	UK Biobank	https://docs.google.com/spreadsheets/d/1kvPoupSzsSFBNSztMzl04xMoSC3Kcx3CrjVf4yBmESU/edit?ts=5b5f17db#gid=227859291	PHESANT Transformation:4101_0|| CONTINUOUS MAIN || CONTINUOUS || ||-Notes:Broadband ultrasound attenuation through left heel-Variable type:continuous_raw
Heel broadband ultrasound attenuation (right)	114609	NA	NA	UK Biobank	https://docs.google.com/spreadsheets/d/1kvPoupSzsSFBNSztMzl04xMoSC3Kcx3CrjVf4yBmESU/edit?ts=5b5f17db#gid=227859291	PHESANT Transformation:4120_0|| CONTINUOUS MAIN || CONTINUOUS || ||-Notes:Broadband ultrasound attenuation through right heel-Variable type:continuous_raw
Heel Broadband ultrasound attenuation, direct entry	206576	NA	NA	UK Biobank	https://docs.google.com/spreadsheets/d/1kvPoupSzsSFBNSztMzl04xMoSC3Kcx3CrjVf4yBmESU/edit?ts=5b5f17db#gid=227859291	PHESANT Transformation:3144_0|| CONTINUOUS MAIN || CONTINUOUS || ||-Notes:Broadband ultrasound attenuation through heel-Variable type:continuous_raw
Heel quantitative ultrasound index (QUI), direct entry	206589	NA	NA	UK Biobank	https://docs.google.com/spreadsheets/d/1kvPoupSzsSFBNSztMzl04xMoSC3Kcx3CrjVf4yBmESU/edit?ts=5b5f17db#gid=227859291	PHESANT Transformation:3147_0|| CONTINUOUS MAIN || CONTINUOUS || ||-Notes:The QUI or 'stiffness' is based on measure of the speed of sound and broadband ultrasound attenuation. Direct entry.-Variable type:continuous_raw
Heel quantitative ultrasound index (QUI), direct entry (left)	114630	NA	NA	UK Biobank	https://docs.google.com/spreadsheets/d/1kvPoupSzsSFBNSztMzl04xMoSC3Kcx3CrjVf4yBmESU/edit?ts=5b5f17db#gid=227859291	PHESANT Transformation:4104_0|| CONTINUOUS MAIN || CONTINUOUS || ||-Notes:The QUI or 'stiffness' is based on measure of the speed of sound and broadband ultrasound attenuation. Direct entry.-Variable type:continuous_raw
Heel quantitative ultrasound index (QUI), direct entry (right)	114614	NA	NA	UK Biobank	https://docs.google.com/spreadsheets/d/1kvPoupSzsSFBNSztMzl04xMoSC3Kcx3CrjVf4yBmESU/edit?ts=5b5f17db#gid=227859291	PHESANT Transformation:4123_0|| CONTINUOUS MAIN || CONTINUOUS || ||-Notes:The QUI or 'stiffness' is based on measure of the speed of sound and broadband ultrasound attenuation. Direct entry.-Variable type:continuous_raw
Height	253288	NA	NA	GIANT Consortium	https://portals.broadinstitute.org/collaboration/giant/index.php/GIANT_consortium_data_files	Meta-analysis results from the GIANT Consortium Consortium (2014) Defining the role of common variation in the genomic and biological architecture of adult human height.
Hematocrit	173486	NA	NA	UK Biobank and INTERVAL	http://www.bloodcellgenetics.org/	Volume fraction of blood occupied by red cells
Hemoglobin concentration	173487	NA	NA	UK Biobank and INTERVAL	http://www.bloodcellgenetics.org/	Concentration of hemoglobin with respect to unit of volume of blood
Hernia	361194	26197	334997	UK Biobank	https://docs.google.com/spreadsheets/d/1kvPoupSzsSFBNSztMzl04xMoSC3Kcx3CrjVf4yBmESU/edit?ts=5b5f17db#gid=227859291	PHESANT Transformation:NA-Notes:NA-Variable type:categorical-Phenotype ID:K11_HERNIA
High light scatter reticulocyte count	344729	NA	NA	UK Biobank	https://docs.google.com/spreadsheets/d/1kvPoupSzsSFBNSztMzl04xMoSC3Kcx3CrjVf4yBmESU/edit?ts=5b5f17db#gid=227859291	PHESANT Transformation:30300_0|| CONTINUOUS MAIN || CONTINUOUS || ||-Notes:Result of High Light Scatter Reticulocytes Number assay, performed on blood sample, obtained from UK Biobank assessment centre visit. High Light Scatter Reticulocytes Count is calculated as: (HLR / Total Erythrocytes) x red blood cells-Variable type:continuous_raw
High light scatter reticulocyte percentage	344729	NA	NA	UK Biobank	https://docs.google.com/spreadsheets/d/1kvPoupSzsSFBNSztMzl04xMoSC3Kcx3CrjVf4yBmESU/edit?ts=5b5f17db#gid=227859291	PHESANT Transformation:30290_0|| CONTINUOUS MAIN || CONTINUOUS || ||-Notes:Result of High Light Scatter Reticulocytes Percentage assay, performed on blood sample, obtained from UK Biobank assessment centre visit. High Light Scatter Reticulocytes (Percentage) is computed as: (HLR / Total Erythrocytes) x 100.-Variable type:continuous_raw
High light scatter reticulocyte percentage of red cells	173489	NA	NA	UK Biobank and INTERVAL	http://www.bloodcellgenetics.org/	Immature reticulocyte count as a percentage of red blood cell count
High-density lipoprotein (HDL)	188577	NA	NA	GLGC	http://csg.sph.umich.edu/willer/public/lipids2013/	Global LipidsGenetics Consortium
Hip circumference	360521	NA	NA	UK Biobank	https://docs.google.com/spreadsheets/d/1kvPoupSzsSFBNSztMzl04xMoSC3Kcx3CrjVf4yBmESU/edit?ts=5b5f17db#gid=227859291	PHESANT Transformation:49_0|| CONTINUOUS MAIN || CONTINUOUS || ||-Notes:Hip circumference-Variable type:continuous_raw
Hippocampus volume	30721	NA	NA	ENIGMA	http://enigma.ini.usc.edu/	GWAS of subcortical volumes (ENIGMA2)
Home area population density - urban or rural: England/Wales - Hamlet and Isolated Dwelling - less sparse	357712	7954	349758	UK Biobank	https://docs.google.com/spreadsheets/d/1kvPoupSzsSFBNSztMzl04xMoSC3Kcx3CrjVf4yBmESU/edit?ts=5b5f17db#gid=227859291	PHESANT Transformation:20118_0 || CAT-SINGLE || CAT-SINGLE-BINARY-VAR: 8 || Inc(>=10): 8(7954) ||-Notes:The classification is derived by combining each participants home postcode with data generated from the 2001 census from the Office of National Statistics, using the Geoconvert tool from Census Dissemination Unit .-Variable type:binary
Home area population density - urban or rural: England/Wales - Urban - less sparse	357712	279000	78712	UK Biobank	https://docs.google.com/spreadsheets/d/1kvPoupSzsSFBNSztMzl04xMoSC3Kcx3CrjVf4yBmESU/edit?ts=5b5f17db#gid=227859291	PHESANT Transformation:20118_0 || CAT-SINGLE || CAT-SINGLE-BINARY-VAR: 5 || Inc(>=10): 5(279000) ||-Notes:The classification is derived by combining each participants home postcode with data generated from the 2001 census from the Office of National Statistics, using the Geoconvert tool from Census Dissemination Unit .-Variable type:binary
Home area population density - urban or rural: Scotland - Large Urban Area	357712	20931	336781	UK Biobank	https://docs.google.com/spreadsheets/d/1kvPoupSzsSFBNSztMzl04xMoSC3Kcx3CrjVf4yBmESU/edit?ts=5b5f17db#gid=227859291	PHESANT Transformation:20118_0 || CAT-SINGLE || CAT-SINGLE-BINARY-VAR: 11 || Inc(>=10): 11(20931) ||-Notes:The classification is derived by combining each participants home postcode with data generated from the 2001 census from the Office of National Statistics, using the Geoconvert tool from Census Dissemination Unit .-Variable type:binary
Home area population density - urban or rural: Scotland - Other Urban Area	357712	3998	353714	UK Biobank	https://docs.google.com/spreadsheets/d/1kvPoupSzsSFBNSztMzl04xMoSC3Kcx3CrjVf4yBmESU/edit?ts=5b5f17db#gid=227859291	PHESANT Transformation:20118_0 || CAT-SINGLE || CAT-SINGLE-BINARY-VAR: 12 || Inc(>=10): 12(3998) ||-Notes:The classification is derived by combining each participants home postcode with data generated from the 2001 census from the Office of National Statistics, using the Geoconvert tool from Census Dissemination Unit .-Variable type:binary
Hospital episode type: General episode	361194	246807	114387	UK Biobank	https://docs.google.com/spreadsheets/d/1kvPoupSzsSFBNSztMzl04xMoSC3Kcx3CrjVf4yBmESU/edit?ts=5b5f17db#gid=227859291	PHESANT Transformation:41231_0 || CAT-MUL-BINARY-VAR 1 || ALL || Removed 0 examples != 1 but with missing value (<0) || sample 114387/246807(361194) ||-Notes:This field is a summary of the distinct episode type codes a participant has had recorded across all their episodes in hospital. Hospital episode type identifies whether the period of care in hospital was a general episode or a psychiatric e…
How are people in household related to participant: Grandchild	358963	2907	356056	UK Biobank	https://docs.google.com/spreadsheets/d/1kvPoupSzsSFBNSztMzl04xMoSC3Kcx3CrjVf4yBmESU/edit?ts=5b5f17db#gid=227859291	PHESANT Transformation:6141_0 || CAT-MUL-BINARY-VAR 6 || Indicator name x709_0_0 || Remove indicator var NAs: 1076 || Remove indicator var <0: 1155 || Removed 0 examples != 6 but with missing value (<0) || sample 356056/2907(358963) ||-Notes:ACE touchscreen question How are the other people who live with you related to you? (You can select more than one answer) The following checks were performed…
How are people in household related to participant: Husband, wife or partner	358963	265738	93225	UK Biobank	https://docs.google.com/spreadsheets/d/1kvPoupSzsSFBNSztMzl04xMoSC3Kcx3CrjVf4yBmESU/edit?ts=5b5f17db#gid=227859291	PHESANT Transformation:6141_0 || CAT-MUL-BINARY-VAR 1 || Indicator name x709_0_0 || Remove indicator var NAs: 1076 || Remove indicator var <0: 1155 || Removed 0 examples != 1 but with missing value (<0) || sample 93225/265738(358963) ||-Notes:ACE touchscreen question How are the other people who live with you related to you? (You can select more than one answer) The following checks were performe…
How are people in household related to participant: Mother and/or father	358963	6302	352661	UK Biobank	https://docs.google.com/spreadsheets/d/1kvPoupSzsSFBNSztMzl04xMoSC3Kcx3CrjVf4yBmESU/edit?ts=5b5f17db#gid=227859291	PHESANT Transformation:6141_0 || CAT-MUL-BINARY-VAR 4 || Indicator name x709_0_0 || Remove indicator var NAs: 1076 || Remove indicator var <0: 1155 || Removed 0 examples != 4 but with missing value (<0) || sample 352661/6302(358963) ||-Notes:ACE touchscreen question How are the other people who live with you related to you? (You can select more than one answer) The following checks were performed…
How are people in household related to participant: Son and/or daughter (include step-children)	358963	121071	237892	UK Biobank	https://docs.google.com/spreadsheets/d/1kvPoupSzsSFBNSztMzl04xMoSC3Kcx3CrjVf4yBmESU/edit?ts=5b5f17db#gid=227859291	PHESANT Transformation:6141_0 || CAT-MUL-BINARY-VAR 2 || Indicator name x709_0_0 || Remove indicator var NAs: 1076 || Remove indicator var <0: 1155 || Removed 0 examples != 2 but with missing value (<0) || sample 237892/121071(358963) ||-Notes:ACE touchscreen question How are the other people who live with you related to you? (You can select more than one answer) The following checks were perform…
Hypertension	361194	1237	359957	UK Biobank	https://docs.google.com/spreadsheets/d/1kvPoupSzsSFBNSztMzl04xMoSC3Kcx3CrjVf4yBmESU/edit?ts=5b5f17db#gid=227859291	PHESANT Transformation:NA-Notes:NA-Variable type:categorical-Phenotype ID:I9_HYPTENS
Hypertensive diseases	361194	1313	359881	UK Biobank	https://docs.google.com/spreadsheets/d/1kvPoupSzsSFBNSztMzl04xMoSC3Kcx3CrjVf4yBmESU/edit?ts=5b5f17db#gid=227859291	PHESANT Transformation:NA-Notes:NA-Variable type:categorical-Phenotype ID:I9_HYPERTENSION
Hypertensive heart and/or renal disease	361194	376	360818	UK Biobank	https://docs.google.com/spreadsheets/d/1kvPoupSzsSFBNSztMzl04xMoSC3Kcx3CrjVf4yBmESU/edit?ts=5b5f17db#gid=227859291	PHESANT Transformation:NA-Notes:NA-Variable type:categorical-Phenotype ID:I9_HYPTENSHR
IGF-1	398797	398797	NA	UK Biobank (EUR)	https://pan-ukb-us-east-1.s3.amazonaws.com/sumstats_flat_files/biomarkers-30770-both_sexes-irnt.tsv.bgz	EUR: biomarkers : 30770 : Biological samples > Assay results > Blood assays > Blood biochemistry
ILD differential diagnosis	361194	26710	334484	UK Biobank	https://docs.google.com/spreadsheets/d/1kvPoupSzsSFBNSztMzl04xMoSC3Kcx3CrjVf4yBmESU/edit?ts=5b5f17db#gid=227859291	PHESANT Transformation:NA-Notes:NA-Variable type:categorical-Phenotype ID:ILD_DIFF_DG
Illness, injury, bereavement, stress in last 2 years: Death of a close relative	358836	75305	283531	UK Biobank	https://docs.google.com/spreadsheets/d/1kvPoupSzsSFBNSztMzl04xMoSC3Kcx3CrjVf4yBmESU/edit?ts=5b5f17db#gid=227859291	PHESANT Transformation:6145_0 || CAT-MUL-BINARY-VAR 3 || NO_NAN Remove NA participants 512 || Removed 1846 examples != 3 but with missing value (<0) || sample 283531/75305(358836) ||-Notes:ACE touchscreen question In the last 2 years have you experienced any of the following? (You can select more than one answer) The following checks were performed: If code -7 was selected, then no additional cho…
Illness, injury, bereavement, stress in last 2 years: Financial difficulties	358836	40670	318166	UK Biobank	https://docs.google.com/spreadsheets/d/1kvPoupSzsSFBNSztMzl04xMoSC3Kcx3CrjVf4yBmESU/edit?ts=5b5f17db#gid=227859291	PHESANT Transformation:6145_0 || CAT-MUL-BINARY-VAR 6 || NO_NAN Remove NA participants 512 || Removed 1846 examples != 6 but with missing value (<0) || sample 318166/40670(358836) ||-Notes:ACE touchscreen question In the last 2 years have you experienced any of the following? (You can select more than one answer) The following checks were performed: If code -7 was selected, then no additional cho…
Illness, injury, bereavement, stress in last 2 years: Marital separation/divorce	358836	10816	348020	UK Biobank	https://docs.google.com/spreadsheets/d/1kvPoupSzsSFBNSztMzl04xMoSC3Kcx3CrjVf4yBmESU/edit?ts=5b5f17db#gid=227859291	PHESANT Transformation:6145_0 || CAT-MUL-BINARY-VAR 5 || NO_NAN Remove NA participants 512 || Removed 1846 examples != 5 but with missing value (<0) || sample 348020/10816(358836) ||-Notes:ACE touchscreen question In the last 2 years have you experienced any of the following? (You can select more than one answer) The following checks were performed: If code -7 was selected, then no additional cho…
Illness, injury, bereavement, stress in last 2 years: None of the above	358836	201851	156985	UK Biobank	https://docs.google.com/spreadsheets/d/1kvPoupSzsSFBNSztMzl04xMoSC3Kcx3CrjVf4yBmESU/edit?ts=5b5f17db#gid=227859291	PHESANT Transformation:6145_0 || CAT-MUL-BINARY-VAR 100 || NO_NAN Remove NA participants 512 || Removed 1846 examples != 100 but with missing value (<0) || sample 156985/201851(358836) ||-Notes:ACE touchscreen question In the last 2 years have you experienced any of the following? (You can select more than one answer) The following checks were performed: If code -7 was selected, then no additiona…
Illness, injury, bereavement, stress in last 2 years: Serious illness, injury or assault of a close relative	358836	41459	317377	UK Biobank	https://docs.google.com/spreadsheets/d/1kvPoupSzsSFBNSztMzl04xMoSC3Kcx3CrjVf4yBmESU/edit?ts=5b5f17db#gid=227859291	PHESANT Transformation:6145_0 || CAT-MUL-BINARY-VAR 2 || NO_NAN Remove NA participants 512 || Removed 1846 examples != 2 but with missing value (<0) || sample 317377/41459(358836) ||-Notes:ACE touchscreen question In the last 2 years have you experienced any of the following? (You can select more than one answer) The following checks were performed: If code -7 was selected, then no additional cho…
Illness, injury, bereavement, stress in last 2 years: Serious illness, injury or assault to yourself	358836	33241	325595	UK Biobank	https://docs.google.com/spreadsheets/d/1kvPoupSzsSFBNSztMzl04xMoSC3Kcx3CrjVf4yBmESU/edit?ts=5b5f17db#gid=227859291	PHESANT Transformation:6145_0 || CAT-MUL-BINARY-VAR 1 || NO_NAN Remove NA participants 512 || Removed 1846 examples != 1 but with missing value (<0) || sample 325595/33241(358836) ||-Notes:ACE touchscreen question In the last 2 years have you experienced any of the following? (You can select more than one answer) The following checks were performed: If code -7 was selected, then no additional cho…
Illnesses of adopted siblings: None of the above (group 2)	1869	1577	292	UK Biobank	https://docs.google.com/spreadsheets/d/1kvPoupSzsSFBNSztMzl04xMoSC3Kcx3CrjVf4yBmESU/edit?ts=5b5f17db#gid=227859291	PHESANT Transformation:20114_0 || CAT-MUL-BINARY-VAR 101 || NO_NAN Remove NA participants 358593 || Removed 733 examples != 101 but with missing value (<0) || sample 292/1577(1869) || SKIP_val:-23 < 0 ||-Notes:This field contains the combined results of 2 ACE touchscreen questions, both asked Have any of your ADOPTED brothers or sisters suffered from any of the following diseases? (You can select…
Illnesses of father: Alzheimer's disease/dementia	312666	15022	297644	UK Biobank	https://docs.google.com/spreadsheets/d/1kvPoupSzsSFBNSztMzl04xMoSC3Kcx3CrjVf4yBmESU/edit?ts=5b5f17db#gid=227859291	PHESANT Transformation:20107_0 || CAT-MUL-BINARY-VAR 10 || NO_NAN Remove NA participants 9656 || Removed 38872 examples != 10 but with missing value (<0) || sample 297644/15022(312666) ||-Notes:This field contains the combined results of 2 ACE touchscreen questions, both asked Has/did your father ever suffer from? (You can select more than one answer) for different sets of illnesses. For convenie…
Illnesses of father: Chronic bronchitis/emphysema	314680	36126	278554	UK Biobank	https://docs.google.com/spreadsheets/d/1kvPoupSzsSFBNSztMzl04xMoSC3Kcx3CrjVf4yBmESU/edit?ts=5b5f17db#gid=227859291	PHESANT Transformation:20107_0 || CAT-MUL-BINARY-VAR 6 || NO_NAN Remove NA participants 9656 || Removed 36858 examples != 6 but with missing value (<0) || sample 278554/36126(314680) ||-Notes:This field contains the combined results of 2 ACE touchscreen questions, both asked Has/did your father ever suffer from? (You can select more than one answer) for different sets of illnesses. For convenienc…
Illnesses of father: Diabetes	313294	30010	283284	UK Biobank	https://docs.google.com/spreadsheets/d/1kvPoupSzsSFBNSztMzl04xMoSC3Kcx3CrjVf4yBmESU/edit?ts=5b5f17db#gid=227859291	PHESANT Transformation:20107_0 || CAT-MUL-BINARY-VAR 9 || NO_NAN Remove NA participants 9656 || Removed 38244 examples != 9 but with missing value (<0) || sample 283284/30010(313294) ||-Notes:This field contains the combined results of 2 ACE touchscreen questions, both asked Has/did your father ever suffer from? (You can select more than one answer) for different sets of illnesses. For convenienc…
Illnesses of father: Heart disease	318570	104110	214460	UK Biobank	https://docs.google.com/spreadsheets/d/1kvPoupSzsSFBNSztMzl04xMoSC3Kcx3CrjVf4yBmESU/edit?ts=5b5f17db#gid=227859291	PHESANT Transformation:20107_0 || CAT-MUL-BINARY-VAR 1 || NO_NAN Remove NA participants 9656 || Removed 32968 examples != 1 but with missing value (<0) || sample 214460/104110(318570) ||-Notes:This field contains the combined results of 2 ACE touchscreen questions, both asked Has/did your father ever suffer from? (You can select more than one answer) for different sets of illnesses. For convenien…
Illnesses of father: High blood pressure	315021	71136	243885	UK Biobank	https://docs.google.com/spreadsheets/d/1kvPoupSzsSFBNSztMzl04xMoSC3Kcx3CrjVf4yBmESU/edit?ts=5b5f17db#gid=227859291	PHESANT Transformation:20107_0 || CAT-MUL-BINARY-VAR 8 || NO_NAN Remove NA participants 9656 || Removed 36517 examples != 8 but with missing value (<0) || sample 243885/71136(315021) ||-Notes:This field contains the combined results of 2 ACE touchscreen questions, both asked Has/did your father ever suffer from? (You can select more than one answer) for different sets of illnesses. For convenienc…
Illnesses of father: Lung cancer	314072	29206	284866	UK Biobank	https://docs.google.com/spreadsheets/d/1kvPoupSzsSFBNSztMzl04xMoSC3Kcx3CrjVf4yBmESU/edit?ts=5b5f17db#gid=227859291	PHESANT Transformation:20107_0 || CAT-MUL-BINARY-VAR 3 || NO_NAN Remove NA participants 9656 || Removed 37466 examples != 3 but with missing value (<0) || sample 284866/29206(314072) ||-Notes:This field contains the combined results of 2 ACE touchscreen questions, both asked Has/did your father ever suffer from? (You can select more than one answer) for different sets of illnesses. For convenienc…
Illnesses of father: None of the above (group 1)	314797	116736	198061	UK Biobank	https://docs.google.com/spreadsheets/d/1kvPoupSzsSFBNSztMzl04xMoSC3Kcx3CrjVf4yBmESU/edit?ts=5b5f17db#gid=227859291	PHESANT Transformation:20107_0 || CAT-MUL-BINARY-VAR 100 || NO_NAN Remove NA participants 9656 || Removed 36741 examples != 100 but with missing value (<0) || sample 198061/116736(314797) ||-Notes:This field contains the combined results of 2 ACE touchscreen questions, both asked Has/did your father ever suffer from? (You can select more than one answer) for different sets of illnesses. For conve…
Illnesses of father: None of the above (group 2)	318545	237674	80871	UK Biobank	https://docs.google.com/spreadsheets/d/1kvPoupSzsSFBNSztMzl04xMoSC3Kcx3CrjVf4yBmESU/edit?ts=5b5f17db#gid=227859291	PHESANT Transformation:20107_0 || CAT-MUL-BINARY-VAR 101 || NO_NAN Remove NA participants 9656 || Removed 32993 examples != 101 but with missing value (<0) || sample 80871/237674(318545) || SKIP_val:-21 < 0 || SKIP_val:-23 < 0 ||-Notes:This field contains the combined results of 2 ACE touchscreen questions, both asked Has/did your father ever suffer from? (You can select more than one answer) for…
Illnesses of father: Parkinson's disease	312104	8043	304061	UK Biobank	https://docs.google.com/spreadsheets/d/1kvPoupSzsSFBNSztMzl04xMoSC3Kcx3CrjVf4yBmESU/edit?ts=5b5f17db#gid=227859291	PHESANT Transformation:20107_0 || CAT-MUL-BINARY-VAR 11 || NO_NAN Remove NA participants 9656 || Removed 39434 examples != 11 but with missing value (<0) || sample 304061/8043(312104) ||-Notes:This field contains the combined results of 2 ACE touchscreen questions, both asked Has/did your father ever suffer from? (You can select more than one answer) for different sets of illnesses. For convenien…
Illnesses of father: Prostate cancer	312544	24207	288337	UK Biobank	https://docs.google.com/spreadsheets/d/1kvPoupSzsSFBNSztMzl04xMoSC3Kcx3CrjVf4yBmESU/edit?ts=5b5f17db#gid=227859291	PHESANT Transformation:20107_0 || CAT-MUL-BINARY-VAR 13 || NO_NAN Remove NA participants 9656 || Removed 38994 examples != 13 but with missing value (<0) || sample 288337/24207(312544) || SKIP_val:-11 < 0 ||-Notes:This field contains the combined results of 2 ACE touchscreen questions, both asked Has/did your father ever suffer from? (You can select more than one answer) for different sets of ill…
Illnesses of father: Severe depression	312437	11921	300516	UK Biobank	https://docs.google.com/spreadsheets/d/1kvPoupSzsSFBNSztMzl04xMoSC3Kcx3CrjVf4yBmESU/edit?ts=5b5f17db#gid=227859291	PHESANT Transformation:20107_0 || CAT-MUL-BINARY-VAR 12 || NO_NAN Remove NA participants 9656 || Removed 39101 examples != 12 but with missing value (<0) || sample 300516/11921(312437) ||-Notes:This field contains the combined results of 2 ACE touchscreen questions, both asked Has/did your father ever suffer from? (You can select more than one answer) for different sets of illnesses. For convenie…
Illnesses of father: Stroke	314801	49173	265628	UK Biobank	https://docs.google.com/spreadsheets/d/1kvPoupSzsSFBNSztMzl04xMoSC3Kcx3CrjVf4yBmESU/edit?ts=5b5f17db#gid=227859291	PHESANT Transformation:20107_0 || CAT-MUL-BINARY-VAR 2 || NO_NAN Remove NA participants 9656 || Removed 36737 examples != 2 but with missing value (<0) || sample 265628/49173(314801) ||-Notes:This field contains the combined results of 2 ACE touchscreen questions, both asked Has/did your father ever suffer from? (You can select more than one answer) for different sets of illnesses. For convenienc…
Illnesses of mother: Alzheimer's disease/dementia	331041	28507	302534	UK Biobank	https://docs.google.com/spreadsheets/d/1kvPoupSzsSFBNSztMzl04xMoSC3Kcx3CrjVf4yBmESU/edit?ts=5b5f17db#gid=227859291	PHESANT Transformation:20110_0 || CAT-MUL-BINARY-VAR 10 || NO_NAN Remove NA participants 6165 || Removed 23988 examples != 10 but with missing value (<0) || sample 302534/28507(331041) ||-Notes:This field contains the combined results of 2 ACE touchscreen questions, both asked Has/did your mother ever suffer from? (You can select more than one answer) for different sets of illnesses. For convenie…
Illnesses of mother: Bowel cancer	330592	17264	313328	UK Biobank	https://docs.google.com/spreadsheets/d/1kvPoupSzsSFBNSztMzl04xMoSC3Kcx3CrjVf4yBmESU/edit?ts=5b5f17db#gid=227859291	PHESANT Transformation:20110_0 || CAT-MUL-BINARY-VAR 4 || NO_NAN Remove NA participants 6165 || Removed 24437 examples != 4 but with missing value (<0) || sample 313328/17264(330592) ||-Notes:This field contains the combined results of 2 ACE touchscreen questions, both asked Has/did your mother ever suffer from? (You can select more than one answer) for different sets of illnesses. For convenienc…
Illnesses of mother: Breast cancer	330828	27622	303206	UK Biobank	https://docs.google.com/spreadsheets/d/1kvPoupSzsSFBNSztMzl04xMoSC3Kcx3CrjVf4yBmESU/edit?ts=5b5f17db#gid=227859291	PHESANT Transformation:20110_0 || CAT-MUL-BINARY-VAR 5 || NO_NAN Remove NA participants 6165 || Removed 24201 examples != 5 but with missing value (<0) || sample 303206/27622(330828) ||-Notes:This field contains the combined results of 2 ACE touchscreen questions, both asked Has/did your mother ever suffer from? (You can select more than one answer) for different sets of illnesses. For convenienc…
Illnesses of mother: Chronic bronchitis/emphysema	331008	19637	311371	UK Biobank	https://docs.google.com/spreadsheets/d/1kvPoupSzsSFBNSztMzl04xMoSC3Kcx3CrjVf4yBmESU/edit?ts=5b5f17db#gid=227859291	PHESANT Transformation:20110_0 || CAT-MUL-BINARY-VAR 6 || NO_NAN Remove NA participants 6165 || Removed 24021 examples != 6 but with missing value (<0) || sample 311371/19637(331008) || SKIP_val:-13 < 0 ||-Notes:This field contains the combined results of 2 ACE touchscreen questions, both asked Has/did your mother ever suffer from? (You can select more than one answer) for different sets of illne…
Illnesses of mother: Diabetes	331142	30772	300370	UK Biobank	https://docs.google.com/spreadsheets/d/1kvPoupSzsSFBNSztMzl04xMoSC3Kcx3CrjVf4yBmESU/edit?ts=5b5f17db#gid=227859291	PHESANT Transformation:20110_0 || CAT-MUL-BINARY-VAR 9 || NO_NAN Remove NA participants 6165 || Removed 23887 examples != 9 but with missing value (<0) || sample 300370/30772(331142) ||-Notes:This field contains the combined results of 2 ACE touchscreen questions, both asked Has/did your mother ever suffer from? (You can select more than one answer) for different sets of illnesses. For convenienc…
Illnesses of mother: Heart disease	332966	66343	266623	UK Biobank	https://docs.google.com/spreadsheets/d/1kvPoupSzsSFBNSztMzl04xMoSC3Kcx3CrjVf4yBmESU/edit?ts=5b5f17db#gid=227859291	PHESANT Transformation:20110_0 || CAT-MUL-BINARY-VAR 1 || NO_NAN Remove NA participants 6165 || Removed 22063 examples != 1 but with missing value (<0) || sample 266623/66343(332966) ||-Notes:This field contains the combined results of 2 ACE touchscreen questions, both asked Has/did your mother ever suffer from? (You can select more than one answer) for different sets of illnesses. For convenienc…
Illnesses of mother: High blood pressure	333048	101688	231360	UK Biobank	https://docs.google.com/spreadsheets/d/1kvPoupSzsSFBNSztMzl04xMoSC3Kcx3CrjVf4yBmESU/edit?ts=5b5f17db#gid=227859291	PHESANT Transformation:20110_0 || CAT-MUL-BINARY-VAR 8 || NO_NAN Remove NA participants 6165 || Removed 21981 examples != 8 but with missing value (<0) || sample 231360/101688(333048) ||-Notes:This field contains the combined results of 2 ACE touchscreen questions, both asked Has/did your mother ever suffer from? (You can select more than one answer) for different sets of illnesses. For convenien…
Illnesses of mother: Lung cancer	330689	13689	317000	UK Biobank	https://docs.google.com/spreadsheets/d/1kvPoupSzsSFBNSztMzl04xMoSC3Kcx3CrjVf4yBmESU/edit?ts=5b5f17db#gid=227859291	PHESANT Transformation:20110_0 || CAT-MUL-BINARY-VAR 3 || NO_NAN Remove NA participants 6165 || Removed 24340 examples != 3 but with missing value (<0) || sample 317000/13689(330689) || SKIP_val:-11 < 0 ||-Notes:This field contains the combined results of 2 ACE touchscreen questions, both asked Has/did your mother ever suffer from? (You can select more than one answer) for different sets of illne…
Illnesses of mother: None of the above (group 1)	332611	138291	194320	UK Biobank	https://docs.google.com/spreadsheets/d/1kvPoupSzsSFBNSztMzl04xMoSC3Kcx3CrjVf4yBmESU/edit?ts=5b5f17db#gid=227859291	PHESANT Transformation:20110_0 || CAT-MUL-BINARY-VAR 100 || NO_NAN Remove NA participants 6165 || Removed 22418 examples != 100 but with missing value (<0) || sample 194320/138291(332611) ||-Notes:This field contains the combined results of 2 ACE touchscreen questions, both asked Has/did your mother ever suffer from? (You can select more than one answer) for different sets of illnesses. For conve…
Illnesses of mother: None of the above (group 2)	334401	257717	76684	UK Biobank	https://docs.google.com/spreadsheets/d/1kvPoupSzsSFBNSztMzl04xMoSC3Kcx3CrjVf4yBmESU/edit?ts=5b5f17db#gid=227859291	PHESANT Transformation:20110_0 || CAT-MUL-BINARY-VAR 101 || NO_NAN Remove NA participants 6165 || Removed 20628 examples != 101 but with missing value (<0) || sample 76684/257717(334401) || SKIP_val:-21 < 0 || SKIP_val:-23 < 0 ||-Notes:This field contains the combined results of 2 ACE touchscreen questions, both asked Has/did your mother ever suffer from? (You can select more than one answer) for…
Illnesses of mother: Severe depression	330653	22004	308649	UK Biobank	https://docs.google.com/spreadsheets/d/1kvPoupSzsSFBNSztMzl04xMoSC3Kcx3CrjVf4yBmESU/edit?ts=5b5f17db#gid=227859291	PHESANT Transformation:20110_0 || CAT-MUL-BINARY-VAR 12 || NO_NAN Remove NA participants 6165 || Removed 24376 examples != 12 but with missing value (<0) || sample 308649/22004(330653) ||-Notes:This field contains the combined results of 2 ACE touchscreen questions, both asked Has/did your mother ever suffer from? (You can select more than one answer) for different sets of illnesses. For convenie…
Illnesses of mother: Stroke	331973	47485	284488	UK Biobank	https://docs.google.com/spreadsheets/d/1kvPoupSzsSFBNSztMzl04xMoSC3Kcx3CrjVf4yBmESU/edit?ts=5b5f17db#gid=227859291	PHESANT Transformation:20110_0 || CAT-MUL-BINARY-VAR 2 || NO_NAN Remove NA participants 6165 || Removed 23056 examples != 2 but with missing value (<0) || sample 284488/47485(331973) ||-Notes:This field contains the combined results of 2 ACE touchscreen questions, both asked Has/did your mother ever suffer from? (You can select more than one answer) for different sets of illnesses. For convenienc…
Illnesses of siblings: Bowel cancer	279242	6727	272515	UK Biobank	https://docs.google.com/spreadsheets/d/1kvPoupSzsSFBNSztMzl04xMoSC3Kcx3CrjVf4yBmESU/edit?ts=5b5f17db#gid=227859291	PHESANT Transformation:20111_0 || CAT-MUL-BINARY-VAR 4 || NO_NAN Remove NA participants 52692 || Removed 29260 examples != 4 but with missing value (<0) || sample 272515/6727(279242) || SKIP_val:-13 < 0 ||-Notes:This field contains the combined results of 2 ACE touchscreen questions, both asked Have any of your brothers or sisters suffered from any of the following diseases? (You can select more …
Illnesses of siblings: Breast cancer	279478	12445	267033	UK Biobank	https://docs.google.com/spreadsheets/d/1kvPoupSzsSFBNSztMzl04xMoSC3Kcx3CrjVf4yBmESU/edit?ts=5b5f17db#gid=227859291	PHESANT Transformation:20111_0 || CAT-MUL-BINARY-VAR 5 || NO_NAN Remove NA participants 52692 || Removed 29024 examples != 5 but with missing value (<0) || sample 267033/12445(279478) ||-Notes:This field contains the combined results of 2 ACE touchscreen questions, both asked Have any of your brothers or sisters suffered from any of the following diseases? (You can select more than one answer) fo…
Illnesses of siblings: Chronic bronchitis/emphysema	279496	7933	271563	UK Biobank	https://docs.google.com/spreadsheets/d/1kvPoupSzsSFBNSztMzl04xMoSC3Kcx3CrjVf4yBmESU/edit?ts=5b5f17db#gid=227859291	PHESANT Transformation:20111_0 || CAT-MUL-BINARY-VAR 6 || NO_NAN Remove NA participants 52692 || Removed 29007 examples != 6 but with missing value (<0) || sample 271563/7933(279496) || SKIP_val:-11 < 0 ||-Notes:This field contains the combined results of 2 ACE touchscreen questions, both asked Have any of your brothers or sisters suffered from any of the following diseases? (You can select more …
Illnesses of siblings: Diabetes	280211	23446	256765	UK Biobank	https://docs.google.com/spreadsheets/d/1kvPoupSzsSFBNSztMzl04xMoSC3Kcx3CrjVf4yBmESU/edit?ts=5b5f17db#gid=227859291	PHESANT Transformation:20111_0 || CAT-MUL-BINARY-VAR 9 || NO_NAN Remove NA participants 52692 || Removed 28292 examples != 9 but with missing value (<0) || sample 256765/23446(280211) ||-Notes:This field contains the combined results of 2 ACE touchscreen questions, both asked Have any of your brothers or sisters suffered from any of the following diseases? (You can select more than one answer) fo…
Illnesses of siblings: Heart disease	280784	28696	252088	UK Biobank	https://docs.google.com/spreadsheets/d/1kvPoupSzsSFBNSztMzl04xMoSC3Kcx3CrjVf4yBmESU/edit?ts=5b5f17db#gid=227859291	PHESANT Transformation:20111_0 || CAT-MUL-BINARY-VAR 1 || NO_NAN Remove NA participants 52692 || Removed 27718 examples != 1 but with missing value (<0) || sample 252088/28696(280784) ||-Notes:This field contains the combined results of 2 ACE touchscreen questions, both asked Have any of your brothers or sisters suffered from any of the following diseases? (You can select more than one answer) fo…
Illnesses of siblings: High blood pressure	281619	58495	223124	UK Biobank	https://docs.google.com/spreadsheets/d/1kvPoupSzsSFBNSztMzl04xMoSC3Kcx3CrjVf4yBmESU/edit?ts=5b5f17db#gid=227859291	PHESANT Transformation:20111_0 || CAT-MUL-BINARY-VAR 8 || NO_NAN Remove NA participants 52692 || Removed 26883 examples != 8 but with missing value (<0) || sample 223124/58495(281619) ||-Notes:This field contains the combined results of 2 ACE touchscreen questions, both asked Have any of your brothers or sisters suffered from any of the following diseases? (You can select more than one answer) fo…
Illnesses of siblings: Lung cancer	279301	6189	273112	UK Biobank	https://docs.google.com/spreadsheets/d/1kvPoupSzsSFBNSztMzl04xMoSC3Kcx3CrjVf4yBmESU/edit?ts=5b5f17db#gid=227859291	PHESANT Transformation:20111_0 || CAT-MUL-BINARY-VAR 3 || NO_NAN Remove NA participants 52692 || Removed 29201 examples != 3 but with missing value (<0) || sample 273112/6189(279301) ||-Notes:This field contains the combined results of 2 ACE touchscreen questions, both asked Have any of your brothers or sisters suffered from any of the following diseases? (You can select more than one answer) for…
Illnesses of siblings: None of the above (group 1)	281979	190969	91010	UK Biobank	https://docs.google.com/spreadsheets/d/1kvPoupSzsSFBNSztMzl04xMoSC3Kcx3CrjVf4yBmESU/edit?ts=5b5f17db#gid=227859291	PHESANT Transformation:20111_0 || CAT-MUL-BINARY-VAR 100 || NO_NAN Remove NA participants 52692 || Removed 26523 examples != 100 but with missing value (<0) || sample 91010/190969(281979) ||-Notes:This field contains the combined results of 2 ACE touchscreen questions, both asked Have any of your brothers or sisters suffered from any of the following diseases? (You can select more than one answer…
Illnesses of siblings: None of the above (group 2)	284896	240056	44840	UK Biobank	https://docs.google.com/spreadsheets/d/1kvPoupSzsSFBNSztMzl04xMoSC3Kcx3CrjVf4yBmESU/edit?ts=5b5f17db#gid=227859291	PHESANT Transformation:20111_0 || CAT-MUL-BINARY-VAR 101 || NO_NAN Remove NA participants 52692 || Removed 23607 examples != 101 but with missing value (<0) || sample 44840/240056(284896) || SKIP_val:-21 < 0 || SKIP_val:-23 < 0 ||-Notes:This field contains the combined results of 2 ACE touchscreen questions, both asked Have any of your brothers or sisters suffered from any of the following diseas…
Illnesses of siblings: Prostate cancer	279171	4518	274653	UK Biobank	https://docs.google.com/spreadsheets/d/1kvPoupSzsSFBNSztMzl04xMoSC3Kcx3CrjVf4yBmESU/edit?ts=5b5f17db#gid=227859291	PHESANT Transformation:20111_0 || CAT-MUL-BINARY-VAR 13 || NO_NAN Remove NA participants 52692 || Removed 29333 examples != 13 but with missing value (<0) || sample 274653/4518(279171) ||-Notes:This field contains the combined results of 2 ACE touchscreen questions, both asked Have any of your brothers or sisters suffered from any of the following diseases? (You can select more than one answer) f…
Illnesses of siblings: Severe depression	279858	20107	259751	UK Biobank	https://docs.google.com/spreadsheets/d/1kvPoupSzsSFBNSztMzl04xMoSC3Kcx3CrjVf4yBmESU/edit?ts=5b5f17db#gid=227859291	PHESANT Transformation:20111_0 || CAT-MUL-BINARY-VAR 12 || NO_NAN Remove NA participants 52692 || Removed 28645 examples != 12 but with missing value (<0) || sample 259751/20107(279858) ||-Notes:This field contains the combined results of 2 ACE touchscreen questions, both asked Have any of your brothers or sisters suffered from any of the following diseases? (You can select more than one answer) …
Illnesses of siblings: Stroke	279577	9197	270380	UK Biobank	https://docs.google.com/spreadsheets/d/1kvPoupSzsSFBNSztMzl04xMoSC3Kcx3CrjVf4yBmESU/edit?ts=5b5f17db#gid=227859291	PHESANT Transformation:20111_0 || CAT-MUL-BINARY-VAR 2 || NO_NAN Remove NA participants 52692 || Removed 28925 examples != 2 but with missing value (<0) || sample 270380/9197(279577) ||-Notes:This field contains the combined results of 2 ACE touchscreen questions, both asked Have any of your brothers or sisters suffered from any of the following diseases? (You can select more than one answer) for…
Immature fraction of reticulocytes	173490	NA	NA	UK Biobank and INTERVAL	http://www.bloodcellgenetics.org/	Fraction of reticulocytes with high RNA content, as measured by light scatter
Immature reticulocyte fraction	344728	NA	NA	UK Biobank	https://docs.google.com/spreadsheets/d/1kvPoupSzsSFBNSztMzl04xMoSC3Kcx3CrjVf4yBmESU/edit?ts=5b5f17db#gid=227859291	PHESANT Transformation:30280_0|| CONTINUOUS MAIN || CONTINUOUS || ||-Notes:Result of Immature Reticulocytes Fraction assay, performed on blood sample, obtained from UK Biobank assessment centre visit. Immature Reticulocytes Fraction (Percentage) is an indication of new reticulocyte synthesis and is calculated from the reticulocytes (Percentage) as the total number of reticulocyte events in the ou…
Impedance of arm (left)	354807	NA	NA	UK Biobank	https://docs.google.com/spreadsheets/d/1kvPoupSzsSFBNSztMzl04xMoSC3Kcx3CrjVf4yBmESU/edit?ts=5b5f17db#gid=227859291	PHESANT Transformation:23110_0|| CONTINUOUS MAIN || CONTINUOUS || ||-Notes:Body composition estimation by impedance measurement. Impedance of left arm, ohm Measured impedance of left arm. Range 150 - 1200 (ohms) in 1 (ohms) increments.-Variable type:continuous_raw
Impedance of arm (right)	354792	NA	NA	UK Biobank	https://docs.google.com/spreadsheets/d/1kvPoupSzsSFBNSztMzl04xMoSC3Kcx3CrjVf4yBmESU/edit?ts=5b5f17db#gid=227859291	PHESANT Transformation:23109_0|| CONTINUOUS MAIN || CONTINUOUS || ||-Notes:Body composition estimation by impedance measurement. Impedance of right arm, oh Measured impedance of right arm. Range 150 - 1200 (ohms) in 1 (ohms) increments.-Variable type:continuous_raw
Impedance of leg (left)	354811	NA	NA	UK Biobank	https://docs.google.com/spreadsheets/d/1kvPoupSzsSFBNSztMzl04xMoSC3Kcx3CrjVf4yBmESU/edit?ts=5b5f17db#gid=227859291	PHESANT Transformation:23108_0|| CONTINUOUS MAIN || CONTINUOUS || ||-Notes:Body composition estimation by impedance measurement. Impedance of left leg, ohm Measured impedance of left leg. Range 150 - 1200 (ohms) in 1 (ohms) increments.-Variable type:continuous_raw
Impedance of leg (right)	354817	NA	NA	UK Biobank	https://docs.google.com/spreadsheets/d/1kvPoupSzsSFBNSztMzl04xMoSC3Kcx3CrjVf4yBmESU/edit?ts=5b5f17db#gid=227859291	PHESANT Transformation:23107_0|| CONTINUOUS MAIN || CONTINUOUS || ||-Notes:Body composition estimation by impedance measurement. Impedance of right leg, oh Measured impedance of right leg. Range 150 - 1200 (ohms) in 1 (ohms) increments.-Variable type:continuous_raw
Impedance of whole body	354795	NA	NA	UK Biobank	https://docs.google.com/spreadsheets/d/1kvPoupSzsSFBNSztMzl04xMoSC3Kcx3CrjVf4yBmESU/edit?ts=5b5f17db#gid=227859291	PHESANT Transformation:23106_0|| CONTINUOUS MAIN || CONTINUOUS || ||-Notes:Body composition estimation by impedance measurement. Impedance of whole body. is Range 150 - 1200ohms in 1ohm increments.-Variable type:continuous_raw
Impingement syndrome of shoulder	361194	3420	357774	UK Biobank	https://docs.google.com/spreadsheets/d/1kvPoupSzsSFBNSztMzl04xMoSC3Kcx3CrjVf4yBmESU/edit?ts=5b5f17db#gid=227859291	PHESANT Transformation:NA-Notes:NA-Variable type:categorical-Phenotype ID:M13_IMPINGEMENT
Inflammatory bowel disease (IBD)	34652	12882	21770	IIBDGC	ftp://ftp.sanger.ac.uk/pub/consortia/ibdgenetics/iibdgc-trans-ancestry-filtered-summary-stats.tgz	https://www.nature.com/articles/ng.3359
Injury, poisoning and certain other consequences of external causes	361194	44796	316398	UK Biobank	https://docs.google.com/spreadsheets/d/1kvPoupSzsSFBNSztMzl04xMoSC3Kcx3CrjVf4yBmESU/edit?ts=5b5f17db#gid=227859291	PHESANT Transformation:NA-Notes:NA-Variable type:categorical-Phenotype ID:XIX_INJURY_POISON
Interferon gamma-induced Protein 10 (IP10)	8293	NA	NA	Young Finns Study (YFS)	http://www.computationalmedicine.fi/data	Genome-wide Association Study Identifies 27 Loci Influencing Concentrations of Circulating Cytokines and Growth Factors
Interferon-gamma	8293	NA	NA	Young Finns Study (YFS)	http://www.computationalmedicine.fi/data	Genome-wide Association Study Identifies 27 Loci Influencing Concentrations of Circulating Cytokines and Growth Factors
Interpolated Age of participant when cancer first diagnosed	30871	NA	NA	UK Biobank	https://docs.google.com/spreadsheets/d/1kvPoupSzsSFBNSztMzl04xMoSC3Kcx3CrjVf4yBmESU/edit?ts=5b5f17db#gid=227859291	PHESANT Transformation:20007_0|| CONTINUOUS MAIN || reassignments: -1=NA|-3=NA || CONTINUOUS || ||-Notes:This is the interpolated time when the participant indicated the corresponding cancer was first diagnosed by a doctor, given as their estimated age. If the participant gave a calendar year, then the best-fit time is their age at the mid-point of that year. For example if the year was given as …
Intracranial volume (ICV)	30717	NA	NA	ENIGMA	http://enigma.ini.usc.edu/	GWAS of subcortical volumes (ENIGMA2)
Intra-ocular pressure, corneal-compensated (left)	76510	NA	NA	UK Biobank	https://docs.google.com/spreadsheets/d/1kvPoupSzsSFBNSztMzl04xMoSC3Kcx3CrjVf4yBmESU/edit?ts=5b5f17db#gid=227859291	PHESANT Transformation:5262_0|| CONTINUOUS MAIN || CONTINUOUS || ||-Notes:corneal-compensated intraocular pressure for left eye-Variable type:continuous_raw
Intra-ocular pressure, corneal-compensated (right)	76630	NA	NA	UK Biobank	https://docs.google.com/spreadsheets/d/1kvPoupSzsSFBNSztMzl04xMoSC3Kcx3CrjVf4yBmESU/edit?ts=5b5f17db#gid=227859291	PHESANT Transformation:5254_0|| CONTINUOUS MAIN || CONTINUOUS || ||-Notes:corneal-compensated intraocular pressure for right eye-Variable type:continuous_raw
Intra-ocular pressure, Goldmann-correlated (left)	76510	NA	NA	UK Biobank	https://docs.google.com/spreadsheets/d/1kvPoupSzsSFBNSztMzl04xMoSC3Kcx3CrjVf4yBmESU/edit?ts=5b5f17db#gid=227859291	PHESANT Transformation:5263_0|| CONTINUOUS MAIN || CONTINUOUS || ||-Notes:goldmann-correlated intraocular pressure for left eye-Variable type:continuous_raw
Intra-ocular pressure, Goldmann-correlated (right)	76630	NA	NA	UK Biobank	https://docs.google.com/spreadsheets/d/1kvPoupSzsSFBNSztMzl04xMoSC3Kcx3CrjVf4yBmESU/edit?ts=5b5f17db#gid=227859291	PHESANT Transformation:5255_0|| CONTINUOUS MAIN || CONTINUOUS || ||-Notes:goldmann-correlated intraocular pressure for right eye-Variable type:continuous_raw
Inverse distance to the nearest major road	356078	NA	NA	UK Biobank	https://docs.google.com/spreadsheets/d/1kvPoupSzsSFBNSztMzl04xMoSC3Kcx3CrjVf4yBmESU/edit?ts=5b5f17db#gid=227859291	PHESANT Transformation:24012_0|| CONTINUOUS MAIN || CONTINUOUS || ||-Notes:Inverse distance to the nearest major road based upon a local road network. The definition of a major road for the local road network is a road with traffic intensity greater than 5000 motor vehicles per 24 hours. The local road network is taken from the Ordnance Survey Meridian 2 road network (scale 1:50000, 1 metre accur…
Invitation to complete online 24-hour recall dietary questionnaire, acceptance	218234	148169	70065	UK Biobank	https://docs.google.com/spreadsheets/d/1kvPoupSzsSFBNSztMzl04xMoSC3Kcx3CrjVf4yBmESU/edit?ts=5b5f17db#gid=227859291	PHESANT Transformation:110001_1|| CAT-SINGLE || Inc(>=10): 2(70065) || Inc(>=10): 0(148169) || CAT-SINGLE-BINARY || sample 148169/70065(218234) ||-Notes:Response to emailed invitation to complete online 24-hour recall dietary questionnaire. There is no data for instance=0 since this was completed as part of the initial assessment centre.-Variable type:binary
IPF (All Biobanks + Allen et al)	1375570	11160	1364410	Global Biobank Meta-analysis Initiative	https://www.globalbiobankmeta.org/resources	https://www.sciencedirect.com/science/article/pii/S2666979X22001410?via%3Dihub
IPF (All Biobanks)	1254748	8006	1246742	Global Biobank Meta-analysis Initiative	https://www.globalbiobankmeta.org/resources	https://www.sciencedirect.com/science/article/pii/S2666979X22001410?via%3Dihub
IPF (EUR Biobanks)	953873	6257	947616	Global Biobank Meta-analysis Initiative	https://www.globalbiobankmeta.org/resources	https://www.sciencedirect.com/science/article/pii/S2666979X22001410?via%3Dihub
Iron	51453	NA	NA	UK Biobank	https://docs.google.com/spreadsheets/d/1kvPoupSzsSFBNSztMzl04xMoSC3Kcx3CrjVf4yBmESU/edit?ts=5b5f17db#gid=227859291	PHESANT Transformation:100011_0|| CONTINUOUS MAIN || CONTINUOUS || ||-Notes:Iron. Estimated intake, based on food and beverage consumption yesterday, excluding any supplements.-Variable type:continuous_raw
Iron deficiency anaemia	361194	3786	357408	UK Biobank	https://docs.google.com/spreadsheets/d/1kvPoupSzsSFBNSztMzl04xMoSC3Kcx3CrjVf4yBmESU/edit?ts=5b5f17db#gid=227859291	PHESANT Transformation:NA-Notes:NA-Variable type:categorical-Phenotype ID:D3_ANAEMIA_IRONDEF
Irritability	345231	96862	248369	UK Biobank	https://docs.google.com/spreadsheets/d/1kvPoupSzsSFBNSztMzl04xMoSC3Kcx3CrjVf4yBmESU/edit?ts=5b5f17db#gid=227859291	PHESANT Transformation:1940_0|| CAT-SINGLE || Inc(>=10): 0(248369) || Inc(>=10): 1(96862) || CAT-SINGLE-BINARY || sample 248369/96862(345231) ||-Notes:ACE touchscreen question Are you an irritable person? If the participant activated the Help button they were shown the message: Work through these questions quickly and do not think about the exact meaning of the question-Variable type:binary
is_female, based on inferred genetic sex	361194	194174	167020	UK Biobank	https://docs.google.com/spreadsheets/d/1kvPoupSzsSFBNSztMzl04xMoSC3Kcx3CrjVf4yBmESU/edit?ts=5b5f17db#gid=227859291	PHESANT Transformation:NA-Notes:NA-Variable type:categorical-Phenotype ID:is_female
Ischaemic heart disease, wide definition	361194	20857	340337	UK Biobank	https://docs.google.com/spreadsheets/d/1kvPoupSzsSFBNSztMzl04xMoSC3Kcx3CrjVf4yBmESU/edit?ts=5b5f17db#gid=227859291	PHESANT Transformation:NA-Notes:NA-Variable type:categorical-Phenotype ID:I9_IHD
Job coding: all other personal assistants and secretaries	89866	5344	84522	UK Biobank	https://docs.google.com/spreadsheets/d/1kvPoupSzsSFBNSztMzl04xMoSC3Kcx3CrjVf4yBmESU/edit?ts=5b5f17db#gid=227859291	PHESANT Transformation:22601_0 || CAT-MUL-BINARY-VAR 42153302 || Indicator name x22599_0_0 || Remove indicator var NAs: 271328 || Remove indicator var <0: 0 || Removed 0 examples != 42153302 but with missing value (<0) || sample 84522/5344(89866) ||-Notes:Participants were asked to select a job group by navigating down a three-level tree. This field records the code they selected at the final lev…
Job coding: assembler, machine operator, foreman	89866	216	89650	UK Biobank	https://docs.google.com/spreadsheets/d/1kvPoupSzsSFBNSztMzl04xMoSC3Kcx3CrjVf4yBmESU/edit?ts=5b5f17db#gid=227859291	PHESANT Transformation:22601_0 || CAT-MUL-BINARY-VAR 81322815 || Indicator name x22599_0_0 || Remove indicator var NAs: 271328 || Remove indicator var <0: 0 || Removed 0 examples != 81322815 but with missing value (<0) || sample 89650/216(89866) ||-Notes:Participants were asked to select a job group by navigating down a three-level tree. This field records the code they selected at the final leve…
Job coding: author, writer, biographer, book editor, novelist, dramatist, playwright, poet	89866	277	89589	UK Biobank	https://docs.google.com/spreadsheets/d/1kvPoupSzsSFBNSztMzl04xMoSC3Kcx3CrjVf4yBmESU/edit?ts=5b5f17db#gid=227859291	PHESANT Transformation:22601_0 || CAT-MUL-BINARY-VAR 34123157 || Indicator name x22599_0_0 || Remove indicator var NAs: 271328 || Remove indicator var <0: 0 || Removed 0 examples != 34123157 but with missing value (<0) || sample 89589/277(89866) ||-Notes:Participants were asked to select a job group by navigating down a three-level tree. This field records the code they selected at the final leve…
Job coding: biologist, botanist, entomologist, zoologist, ecologist, microbiologist/pathologist/virologist/geneticist (not medically qualified)	89866	646	89220	UK Biobank	https://docs.google.com/spreadsheets/d/1kvPoupSzsSFBNSztMzl04xMoSC3Kcx3CrjVf4yBmESU/edit?ts=5b5f17db#gid=227859291	PHESANT Transformation:22601_0 || CAT-MUL-BINARY-VAR 21123021 || Indicator name x22599_0_0 || Remove indicator var NAs: 271328 || Remove indicator var <0: 0 || Removed 0 examples != 21123021 but with missing value (<0) || sample 89220/646(89866) ||-Notes:Participants were asked to select a job group by navigating down a three-level tree. This field records the code they selected at the final leve…
Job coding: chemist (analytic, developmental, industrial, research)	89866	1061	88805	UK Biobank	https://docs.google.com/spreadsheets/d/1kvPoupSzsSFBNSztMzl04xMoSC3Kcx3CrjVf4yBmESU/edit?ts=5b5f17db#gid=227859291	PHESANT Transformation:22601_0 || CAT-MUL-BINARY-VAR 21113020 || Indicator name x22599_0_0 || Remove indicator var NAs: 271328 || Remove indicator var <0: 0 || Removed 0 examples != 21113020 but with missing value (<0) || sample 88805/1061(89866) ||-Notes:Participants were asked to select a job group by navigating down a three-level tree. This field records the code they selected at the final lev…
Job coding: civil engineer	89866	483	89383	UK Biobank	https://docs.google.com/spreadsheets/d/1kvPoupSzsSFBNSztMzl04xMoSC3Kcx3CrjVf4yBmESU/edit?ts=5b5f17db#gid=227859291	PHESANT Transformation:22601_0 || CAT-MUL-BINARY-VAR 21212592 || Indicator name x22599_0_0 || Remove indicator var NAs: 271328 || Remove indicator var <0: 0 || Removed 0 examples != 21212592 but with missing value (<0) || sample 89383/483(89866) ||-Notes:Participants were asked to select a job group by navigating down a three-level tree. This field records the code they selected at the final leve…
Job coding: civil service senior manager outside the senior civil service (former grades 6 and 7)	89866	1324	88542	UK Biobank	https://docs.google.com/spreadsheets/d/1kvPoupSzsSFBNSztMzl04xMoSC3Kcx3CrjVf4yBmESU/edit?ts=5b5f17db#gid=227859291	PHESANT Transformation:22601_0 || CAT-MUL-BINARY-VAR 24413202 || Indicator name x22599_0_0 || Remove indicator var NAs: 271328 || Remove indicator var <0: 0 || Removed 0 examples != 24413202 but with missing value (<0) || sample 88542/1324(89866) ||-Notes:Participants were asked to select a job group by navigating down a three-level tree. This field records the code they selected at the final lev…
Job coding: driving instructor, hgv instructor	89866	124	89742	UK Biobank	https://docs.google.com/spreadsheets/d/1kvPoupSzsSFBNSztMzl04xMoSC3Kcx3CrjVf4yBmESU/edit?ts=5b5f17db#gid=227859291	PHESANT Transformation:22601_0 || CAT-MUL-BINARY-VAR 82152612 || Indicator name x22599_0_0 || Remove indicator var NAs: 271328 || Remove indicator var <0: 0 || Removed 0 examples != 82152612 but with missing value (<0) || sample 89742/124(89866) ||-Notes:Participants were asked to select a job group by navigating down a three-level tree. This field records the code they selected at the final leve…
Job coding: general office assistant/clerk, clerical officer, clerk-typist, office supervisor, press/newspaper corrector/reader	89866	3957	85909	UK Biobank	https://docs.google.com/spreadsheets/d/1kvPoupSzsSFBNSztMzl04xMoSC3Kcx3CrjVf4yBmESU/edit?ts=5b5f17db#gid=227859291	PHESANT Transformation:22601_0 || CAT-MUL-BINARY-VAR 41503307 || Indicator name x22599_0_0 || Remove indicator var NAs: 271328 || Remove indicator var <0: 0 || Removed 0 examples != 41503307 but with missing value (<0) || sample 85909/3957(89866) ||-Notes:Participants were asked to select a job group by navigating down a three-level tree. This field records the code they selected at the final lev…
Job coding: heavy goods vehicle (hgv) driver, lorry or truck driver, tanker driver, haulage driver	89866	671	89195	UK Biobank	https://docs.google.com/spreadsheets/d/1kvPoupSzsSFBNSztMzl04xMoSC3Kcx3CrjVf4yBmESU/edit?ts=5b5f17db#gid=227859291	PHESANT Transformation:22601_0 || CAT-MUL-BINARY-VAR 82112603 || Indicator name x22599_0_0 || Remove indicator var NAs: 271328 || Remove indicator var <0: 0 || Removed 0 examples != 82112603 but with missing value (<0) || sample 89195/671(89866) ||-Notes:Participants were asked to select a job group by navigating down a three-level tree. This field records the code they selected at the final leve…
Job coding: higher education teaching professional, university lecturer/professor (including college/university head/vice chancellor)	89866	2631	87235	UK Biobank	https://docs.google.com/spreadsheets/d/1kvPoupSzsSFBNSztMzl04xMoSC3Kcx3CrjVf4yBmESU/edit?ts=5b5f17db#gid=227859291	PHESANT Transformation:22601_0 || CAT-MUL-BINARY-VAR 23113399 || Indicator name x22599_0_0 || Remove indicator var NAs: 271328 || Remove indicator var <0: 0 || Removed 0 examples != 23113399 but with missing value (<0) || sample 87235/2631(89866) ||-Notes:Participants were asked to select a job group by navigating down a three-level tree. This field records the code they selected at the final lev…
Job coding: houseparent, child careworker, residential warden, sheltered accommodation warden, foster parent	89866	633	89233	UK Biobank	https://docs.google.com/spreadsheets/d/1kvPoupSzsSFBNSztMzl04xMoSC3Kcx3CrjVf4yBmESU/edit?ts=5b5f17db#gid=227859291	PHESANT Transformation:22601_0 || CAT-MUL-BINARY-VAR 61143103 || Indicator name x22599_0_0 || Remove indicator var NAs: 271328 || Remove indicator var <0: 0 || Removed 0 examples != 61143103 but with missing value (<0) || sample 89233/633(89866) ||-Notes:Participants were asked to select a job group by navigating down a three-level tree. This field records the code they selected at the final leve…
Job coding: journalist, reporter, newspaper correspondent, sports writer, newspaper or magazine editor	89866	496	89370	UK Biobank	https://docs.google.com/spreadsheets/d/1kvPoupSzsSFBNSztMzl04xMoSC3Kcx3CrjVf4yBmESU/edit?ts=5b5f17db#gid=227859291	PHESANT Transformation:22601_0 || CAT-MUL-BINARY-VAR 34313159 || Indicator name x22599_0_0 || Remove indicator var NAs: 271328 || Remove indicator var <0: 0 || Removed 0 examples != 34313159 but with missing value (<0) || sample 89370/496(89866) ||-Notes:Participants were asked to select a job group by navigating down a three-level tree. This field records the code they selected at the final leve…
Job coding: machine operator, processor, foreman	89866	243	89623	UK Biobank	https://docs.google.com/spreadsheets/d/1kvPoupSzsSFBNSztMzl04xMoSC3Kcx3CrjVf4yBmESU/edit?ts=5b5f17db#gid=227859291	PHESANT Transformation:22601_0 || CAT-MUL-BINARY-VAR 81112700 || Indicator name x22599_0_0 || Remove indicator var NAs: 271328 || Remove indicator var <0: 0 || Removed 0 examples != 81112700 but with missing value (<0) || sample 89623/243(89866) ||-Notes:Participants were asked to select a job group by navigating down a three-level tree. This field records the code they selected at the final leve…
Job coding: management information officer, conference/events co-ordinator/organiser, exhibition officer, work study engineer/officer/analyst, contract adviser/agent, election agent, business system analyst	89866	1857	88009	UK Biobank	https://docs.google.com/spreadsheets/d/1kvPoupSzsSFBNSztMzl04xMoSC3Kcx3CrjVf4yBmESU/edit?ts=5b5f17db#gid=227859291	PHESANT Transformation:22601_0 || CAT-MUL-BINARY-VAR 35393271 || Indicator name x22599_0_0 || Remove indicator var NAs: 271328 || Remove indicator var <0: 0 || Removed 0 examples != 35393271 but with missing value (<0) || sample 88009/1857(89866) ||-Notes:Participants were asked to select a job group by navigating down a three-level tree. This field records the code they selected at the final lev…
Job coding: mathematician	89866	144	89722	UK Biobank	https://docs.google.com/spreadsheets/d/1kvPoupSzsSFBNSztMzl04xMoSC3Kcx3CrjVf4yBmESU/edit?ts=5b5f17db#gid=227859291	PHESANT Transformation:22601_0 || CAT-MUL-BINARY-VAR 21133024 || Indicator name x22599_0_0 || Remove indicator var NAs: 271328 || Remove indicator var <0: 0 || Removed 0 examples != 21133024 but with missing value (<0) || sample 89722/144(89866) ||-Notes:Participants were asked to select a job group by navigating down a three-level tree. This field records the code they selected at the final leve…
Job coding: medical doctor, general practitioner, hospital consultant	89866	1467	88399	UK Biobank	https://docs.google.com/spreadsheets/d/1kvPoupSzsSFBNSztMzl04xMoSC3Kcx3CrjVf4yBmESU/edit?ts=5b5f17db#gid=227859291	PHESANT Transformation:22601_0 || CAT-MUL-BINARY-VAR 22113066 || Indicator name x22599_0_0 || Remove indicator var NAs: 271328 || Remove indicator var <0: 0 || Removed 0 examples != 22113066 but with missing value (<0) || sample 88399/1467(89866) ||-Notes:Participants were asked to select a job group by navigating down a three-level tree. This field records the code they selected at the final lev…
Job coding: non-commissioned officers or other rank of armed forces	89866	2003	87863	UK Biobank	https://docs.google.com/spreadsheets/d/1kvPoupSzsSFBNSztMzl04xMoSC3Kcx3CrjVf4yBmESU/edit?ts=5b5f17db#gid=227859291	PHESANT Transformation:22601_0 || CAT-MUL-BINARY-VAR 33113434 || Indicator name x22599_0_0 || Remove indicator var NAs: 271328 || Remove indicator var <0: 0 || Removed 0 examples != 33113434 but with missing value (<0) || sample 87863/2003(89866) ||-Notes:Participants were asked to select a job group by navigating down a three-level tree. This field records the code they selected at the final lev…
Job coding: nurse (of any kind, at any level)	89866	4860	85006	UK Biobank	https://docs.google.com/spreadsheets/d/1kvPoupSzsSFBNSztMzl04xMoSC3Kcx3CrjVf4yBmESU/edit?ts=5b5f17db#gid=227859291	PHESANT Transformation:22601_0 || CAT-MUL-BINARY-VAR 32113072 || Indicator name x22599_0_0 || Remove indicator var NAs: 271328 || Remove indicator var <0: 0 || Removed 0 examples != 32113072 but with missing value (<0) || sample 85006/4860(89866) ||-Notes:Participants were asked to select a job group by navigating down a three-level tree. This field records the code they selected at the final lev…
Job coding: officer of ngo, trade union organiser/official, charity administrator, secretary of research or charity or political or professional or trade association or trade union	89866	1557	88309	UK Biobank	https://docs.google.com/spreadsheets/d/1kvPoupSzsSFBNSztMzl04xMoSC3Kcx3CrjVf4yBmESU/edit?ts=5b5f17db#gid=227859291	PHESANT Transformation:22601_0 || CAT-MUL-BINARY-VAR 41143216 || Indicator name x22599_0_0 || Remove indicator var NAs: 271328 || Remove indicator var <0: 0 || Removed 0 examples != 41143216 but with missing value (<0) || sample 88309/1557(89866) ||-Notes:Participants were asked to select a job group by navigating down a three-level tree. This field records the code they selected at the final lev…
Job coding: other general office clerical tasks including: office junior, office worker, photocopy/print room operator, office machinist	89866	3270	86596	UK Biobank	https://docs.google.com/spreadsheets/d/1kvPoupSzsSFBNSztMzl04xMoSC3Kcx3CrjVf4yBmESU/edit?ts=5b5f17db#gid=227859291	PHESANT Transformation:22601_0 || CAT-MUL-BINARY-VAR 92193312 || Indicator name x22599_0_0 || Remove indicator var NAs: 271328 || Remove indicator var <0: 0 || Removed 0 examples != 92193312 but with missing value (<0) || sample 86596/3270(89866) ||-Notes:Participants were asked to select a job group by navigating down a three-level tree. This field records the code they selected at the final lev…
Job coding: physicist, astronomer, geologist, geophysicist, meteorologist, oceanographer, seismologist	89866	585	89281	UK Biobank	https://docs.google.com/spreadsheets/d/1kvPoupSzsSFBNSztMzl04xMoSC3Kcx3CrjVf4yBmESU/edit?ts=5b5f17db#gid=227859291	PHESANT Transformation:22601_0 || CAT-MUL-BINARY-VAR 21133023 || Indicator name x22599_0_0 || Remove indicator var NAs: 271328 || Remove indicator var <0: 0 || Removed 0 examples != 21133023 but with missing value (<0) || sample 89281/585(89866) ||-Notes:Participants were asked to select a job group by navigating down a three-level tree. This field records the code they selected at the final leve…
Job coding: primary /junior school teacher or teaching professional, nursery school teacher (including head teacher)	89866	5555	84311	UK Biobank	https://docs.google.com/spreadsheets/d/1kvPoupSzsSFBNSztMzl04xMoSC3Kcx3CrjVf4yBmESU/edit?ts=5b5f17db#gid=227859291	PHESANT Transformation:22601_0 || CAT-MUL-BINARY-VAR 23153402 || Indicator name x22599_0_0 || Remove indicator var NAs: 271328 || Remove indicator var <0: 0 || Removed 0 examples != 23153402 but with missing value (<0) || sample 84311/5555(89866) ||-Notes:Participants were asked to select a job group by navigating down a three-level tree. This field records the code they selected at the final lev…
Job coding: receptionist, doctor's/dental receptionist	89866	312	89554	UK Biobank	https://docs.google.com/spreadsheets/d/1kvPoupSzsSFBNSztMzl04xMoSC3Kcx3CrjVf4yBmESU/edit?ts=5b5f17db#gid=227859291	PHESANT Transformation:22601_0 || CAT-MUL-BINARY-VAR 42163095 || Indicator name x22599_0_0 || Remove indicator var NAs: 271328 || Remove indicator var <0: 0 || Removed 0 examples != 42163095 but with missing value (<0) || sample 89554/312(89866) ||-Notes:Participants were asked to select a job group by navigating down a three-level tree. This field records the code they selected at the final leve…
Job coding: researcher in broadcasting, journalism, photography, printing and publishing	89866	162	89704	UK Biobank	https://docs.google.com/spreadsheets/d/1kvPoupSzsSFBNSztMzl04xMoSC3Kcx3CrjVf4yBmESU/edit?ts=5b5f17db#gid=227859291	PHESANT Transformation:22601_0 || CAT-MUL-BINARY-VAR 23293164 || Indicator name x22599_0_0 || Remove indicator var NAs: 271328 || Remove indicator var <0: 0 || Removed 0 examples != 23293164 but with missing value (<0) || sample 89704/162(89866) ||-Notes:Participants were asked to select a job group by navigating down a three-level tree. This field records the code they selected at the final leve…
Job coding: residential manager, day care manager, nursing home manager, retirement home manager, convalescent home manager	89866	318	89548	UK Biobank	https://docs.google.com/spreadsheets/d/1kvPoupSzsSFBNSztMzl04xMoSC3Kcx3CrjVf4yBmESU/edit?ts=5b5f17db#gid=227859291	PHESANT Transformation:22601_0 || CAT-MUL-BINARY-VAR 11853100 || Indicator name x22599_0_0 || Remove indicator var NAs: 271328 || Remove indicator var <0: 0 || Removed 0 examples != 11853100 but with missing value (<0) || sample 89548/318(89866) ||-Notes:Participants were asked to select a job group by navigating down a three-level tree. This field records the code they selected at the final leve…
Job coding: restaurant or catering manager, restaurateur; canteen manager; takeaway food shop manager	89866	560	89306	UK Biobank	https://docs.google.com/spreadsheets/d/1kvPoupSzsSFBNSztMzl04xMoSC3Kcx3CrjVf4yBmESU/edit?ts=5b5f17db#gid=227859291	PHESANT Transformation:22601_0 || CAT-MUL-BINARY-VAR 12233383 || Indicator name x22599_0_0 || Remove indicator var NAs: 271328 || Remove indicator var <0: 0 || Removed 0 examples != 12233383 but with missing value (<0) || sample 89306/560(89866) ||-Notes:Participants were asked to select a job group by navigating down a three-level tree. This field records the code they selected at the final leve…
Job coding: scientific researcher, scientific officer, medical research associate, experimental officer	89866	1165	88701	UK Biobank	https://docs.google.com/spreadsheets/d/1kvPoupSzsSFBNSztMzl04xMoSC3Kcx3CrjVf4yBmESU/edit?ts=5b5f17db#gid=227859291	PHESANT Transformation:22601_0 || CAT-MUL-BINARY-VAR 23213026 || Indicator name x22599_0_0 || Remove indicator var NAs: 271328 || Remove indicator var <0: 0 || Removed 0 examples != 23213026 but with missing value (<0) || sample 88701/1165(89866) ||-Notes:Participants were asked to select a job group by navigating down a three-level tree. This field records the code they selected at the final lev…
Job coding: secondary school teacher or teaching professional (including head teacher)	89866	7556	82310	UK Biobank	https://docs.google.com/spreadsheets/d/1kvPoupSzsSFBNSztMzl04xMoSC3Kcx3CrjVf4yBmESU/edit?ts=5b5f17db#gid=227859291	PHESANT Transformation:22601_0 || CAT-MUL-BINARY-VAR 23143401 || Indicator name x22599_0_0 || Remove indicator var NAs: 271328 || Remove indicator var <0: 0 || Removed 0 examples != 23143401 but with missing value (<0) || sample 82310/7556(89866) ||-Notes:Participants were asked to select a job group by navigating down a three-level tree. This field records the code they selected at the final lev…
Job coding: ship's engineer, ship's purser	89866	155	89711	UK Biobank	https://docs.google.com/spreadsheets/d/1kvPoupSzsSFBNSztMzl04xMoSC3Kcx3CrjVf4yBmESU/edit?ts=5b5f17db#gid=227859291	PHESANT Transformation:22601_0 || CAT-MUL-BINARY-VAR 35132648 || Indicator name x22599_0_0 || Remove indicator var NAs: 271328 || Remove indicator var <0: 0 || Removed 0 examples != 35132648 but with missing value (<0) || sample 89711/155(89866) ||-Notes:Participants were asked to select a job group by navigating down a three-level tree. This field records the code they selected at the final leve…
Job coding: software professional, analyst-programmer, computer programmer, software analyst or engineer, systems designer or programmer	89866	3445	86421	UK Biobank	https://docs.google.com/spreadsheets/d/1kvPoupSzsSFBNSztMzl04xMoSC3Kcx3CrjVf4yBmESU/edit?ts=5b5f17db#gid=227859291	PHESANT Transformation:22601_0 || CAT-MUL-BINARY-VAR 21323059 || Indicator name x22599_0_0 || Remove indicator var NAs: 271328 || Remove indicator var <0: 0 || Removed 0 examples != 21323059 but with missing value (<0) || sample 86421/3445(89866) ||-Notes:Participants were asked to select a job group by navigating down a three-level tree. This field records the code they selected at the final lev…
Job coding: town planner, development officer	89866	217	89649	UK Biobank	https://docs.google.com/spreadsheets/d/1kvPoupSzsSFBNSztMzl04xMoSC3Kcx3CrjVf4yBmESU/edit?ts=5b5f17db#gid=227859291	PHESANT Transformation:22601_0 || CAT-MUL-BINARY-VAR 24323289 || Indicator name x22599_0_0 || Remove indicator var NAs: 271328 || Remove indicator var <0: 0 || Removed 0 examples != 24323289 but with missing value (<0) || sample 89649/217(89866) ||-Notes:Participants were asked to select a job group by navigating down a three-level tree. This field records the code they selected at the final leve…
Job involved shift work: Yes	91149	25698	65451	UK Biobank	https://docs.google.com/spreadsheets/d/1kvPoupSzsSFBNSztMzl04xMoSC3Kcx3CrjVf4yBmESU/edit?ts=5b5f17db#gid=227859291	PHESANT Transformation:22620_0 || CAT-MUL-BINARY-VAR 1 || NO_NAN Remove NA participants 270045 || Removed 0 examples != 1 but with missing value (<0) || sample 65451/25698(91149) ||-Notes:Participants were asked: Did you ever work shifts (day and/or night shifts) for this job? Day-shifts were defined as work in nomal daytime hours or morning, afternoon or evening work. Night-shifts were defined a…
Job SOC coding: Authors, writers	91149	313	90836	UK Biobank	https://docs.google.com/spreadsheets/d/1kvPoupSzsSFBNSztMzl04xMoSC3Kcx3CrjVf4yBmESU/edit?ts=5b5f17db#gid=227859291	PHESANT Transformation:22617_0 || CAT-MUL-BINARY-VAR 3412 || NO_NAN Remove NA participants 270045 || Removed 0 examples != 3412 but with missing value (<0) || sample 90836/313(91149) ||-Notes:Each self-coded job group was mapped to a 4-digit SOC2003 coding. In some cases several self-coded job groups map to the same SOC2003 coding as the input interface was designed to help untrained users classi…
Job SOC coding: Biological scientists and biochemists	91149	1067	90082	UK Biobank	https://docs.google.com/spreadsheets/d/1kvPoupSzsSFBNSztMzl04xMoSC3Kcx3CrjVf4yBmESU/edit?ts=5b5f17db#gid=227859291	PHESANT Transformation:22617_0 || CAT-MUL-BINARY-VAR 2112 || NO_NAN Remove NA participants 270045 || Removed 0 examples != 2112 but with missing value (<0) || sample 90082/1067(91149) ||-Notes:Each self-coded job group was mapped to a 4-digit SOC2003 coding. In some cases several self-coded job groups map to the same SOC2003 coding as the input interface was designed to help untrained users class…
Job SOC coding: Business and related associate professionals n.e.c.	91149	1980	89169	UK Biobank	https://docs.google.com/spreadsheets/d/1kvPoupSzsSFBNSztMzl04xMoSC3Kcx3CrjVf4yBmESU/edit?ts=5b5f17db#gid=227859291	PHESANT Transformation:22617_0 || CAT-MUL-BINARY-VAR 3539 || NO_NAN Remove NA participants 270045 || Removed 0 examples != 3539 but with missing value (<0) || sample 89169/1980(91149) ||-Notes:Each self-coded job group was mapped to a 4-digit SOC2003 coding. In some cases several self-coded job groups map to the same SOC2003 coding as the input interface was designed to help untrained users class…
Job SOC coding: Care assistants and home carers	91149	1172	89977	UK Biobank	https://docs.google.com/spreadsheets/d/1kvPoupSzsSFBNSztMzl04xMoSC3Kcx3CrjVf4yBmESU/edit?ts=5b5f17db#gid=227859291	PHESANT Transformation:22617_0 || CAT-MUL-BINARY-VAR 6115 || NO_NAN Remove NA participants 270045 || Removed 0 examples != 6115 but with missing value (<0) || sample 89977/1172(91149) ||-Notes:Each self-coded job group was mapped to a 4-digit SOC2003 coding. In some cases several self-coded job groups map to the same SOC2003 coding as the input interface was designed to help untrained users class…
Job SOC coding: Chemists	91149	1080	90069	UK Biobank	https://docs.google.com/spreadsheets/d/1kvPoupSzsSFBNSztMzl04xMoSC3Kcx3CrjVf4yBmESU/edit?ts=5b5f17db#gid=227859291	PHESANT Transformation:22617_0 || CAT-MUL-BINARY-VAR 2111 || NO_NAN Remove NA participants 270045 || Removed 0 examples != 2111 but with missing value (<0) || sample 90069/1080(91149) ||-Notes:Each self-coded job group was mapped to a 4-digit SOC2003 coding. In some cases several self-coded job groups map to the same SOC2003 coding as the input interface was designed to help untrained users class…
Job SOC coding: Conference and exhibition managers	91149	104	91045	UK Biobank	https://docs.google.com/spreadsheets/d/1kvPoupSzsSFBNSztMzl04xMoSC3Kcx3CrjVf4yBmESU/edit?ts=5b5f17db#gid=227859291	PHESANT Transformation:22617_0 || CAT-MUL-BINARY-VAR 1222 || NO_NAN Remove NA participants 270045 || Removed 0 examples != 1222 but with missing value (<0) || sample 91045/104(91149) ||-Notes:Each self-coded job group was mapped to a 4-digit SOC2003 coding. In some cases several self-coded job groups map to the same SOC2003 coding as the input interface was designed to help untrained users classi…
Job SOC coding: Driving instructors	91149	128	91021	UK Biobank	https://docs.google.com/spreadsheets/d/1kvPoupSzsSFBNSztMzl04xMoSC3Kcx3CrjVf4yBmESU/edit?ts=5b5f17db#gid=227859291	PHESANT Transformation:22617_0 || CAT-MUL-BINARY-VAR 8215 || NO_NAN Remove NA participants 270045 || Removed 0 examples != 8215 but with missing value (<0) || sample 91021/128(91149) ||-Notes:Each self-coded job group was mapped to a 4-digit SOC2003 coding. In some cases several self-coded job groups map to the same SOC2003 coding as the input interface was designed to help untrained users classi…
Job SOC coding: Elementary office occupations n.e.c.	91149	3340	87809	UK Biobank	https://docs.google.com/spreadsheets/d/1kvPoupSzsSFBNSztMzl04xMoSC3Kcx3CrjVf4yBmESU/edit?ts=5b5f17db#gid=227859291	PHESANT Transformation:22617_0 || CAT-MUL-BINARY-VAR 9219 || NO_NAN Remove NA participants 270045 || Removed 0 examples != 9219 but with missing value (<0) || sample 87809/3340(91149) ||-Notes:Each self-coded job group was mapped to a 4-digit SOC2003 coding. In some cases several self-coded job groups map to the same SOC2003 coding as the input interface was designed to help untrained users class…
Job SOC coding: Food, drink and tobacco process operatives	91149	247	90902	UK Biobank	https://docs.google.com/spreadsheets/d/1kvPoupSzsSFBNSztMzl04xMoSC3Kcx3CrjVf4yBmESU/edit?ts=5b5f17db#gid=227859291	PHESANT Transformation:22617_0 || CAT-MUL-BINARY-VAR 8111 || NO_NAN Remove NA participants 270045 || Removed 0 examples != 8111 but with missing value (<0) || sample 90902/247(91149) ||-Notes:Each self-coded job group was mapped to a 4-digit SOC2003 coding. In some cases several self-coded job groups map to the same SOC2003 coding as the input interface was designed to help untrained users classi…
Job SOC coding: General office assistants/clerks	91149	4022	87127	UK Biobank	https://docs.google.com/spreadsheets/d/1kvPoupSzsSFBNSztMzl04xMoSC3Kcx3CrjVf4yBmESU/edit?ts=5b5f17db#gid=227859291	PHESANT Transformation:22617_0 || CAT-MUL-BINARY-VAR 4150 || NO_NAN Remove NA participants 270045 || Removed 0 examples != 4150 but with missing value (<0) || sample 87127/4022(91149) ||-Notes:Each self-coded job group was mapped to a 4-digit SOC2003 coding. In some cases several self-coded job groups map to the same SOC2003 coding as the input interface was designed to help untrained users class…
Job SOC coding: Heavy goods vehicle drivers	91149	701	90448	UK Biobank	https://docs.google.com/spreadsheets/d/1kvPoupSzsSFBNSztMzl04xMoSC3Kcx3CrjVf4yBmESU/edit?ts=5b5f17db#gid=227859291	PHESANT Transformation:22617_0 || CAT-MUL-BINARY-VAR 8211 || NO_NAN Remove NA participants 270045 || Removed 0 examples != 8211 but with missing value (<0) || sample 90448/701(91149) ||-Notes:Each self-coded job group was mapped to a 4-digit SOC2003 coding. In some cases several self-coded job groups map to the same SOC2003 coding as the input interface was designed to help untrained users classi…
Job SOC coding: Higher education teaching professionals	91149	3100	88049	UK Biobank	https://docs.google.com/spreadsheets/d/1kvPoupSzsSFBNSztMzl04xMoSC3Kcx3CrjVf4yBmESU/edit?ts=5b5f17db#gid=227859291	PHESANT Transformation:22617_0 || CAT-MUL-BINARY-VAR 2311 || NO_NAN Remove NA participants 270045 || Removed 0 examples != 2311 but with missing value (<0) || sample 88049/3100(91149) ||-Notes:Each self-coded job group was mapped to a 4-digit SOC2003 coding. In some cases several self-coded job groups map to the same SOC2003 coding as the input interface was designed to help untrained users class…
Job SOC coding: Houseparents and residential wardens	91149	646	90503	UK Biobank	https://docs.google.com/spreadsheets/d/1kvPoupSzsSFBNSztMzl04xMoSC3Kcx3CrjVf4yBmESU/edit?ts=5b5f17db#gid=227859291	PHESANT Transformation:22617_0 || CAT-MUL-BINARY-VAR 6114 || NO_NAN Remove NA participants 270045 || Removed 0 examples != 6114 but with missing value (<0) || sample 90503/646(91149) ||-Notes:Each self-coded job group was mapped to a 4-digit SOC2003 coding. In some cases several self-coded job groups map to the same SOC2003 coding as the input interface was designed to help untrained users classi…
Job SOC coding: Journalists, newspaper and periodical editors	91149	507	90642	UK Biobank	https://docs.google.com/spreadsheets/d/1kvPoupSzsSFBNSztMzl04xMoSC3Kcx3CrjVf4yBmESU/edit?ts=5b5f17db#gid=227859291	PHESANT Transformation:22617_0 || CAT-MUL-BINARY-VAR 3431 || NO_NAN Remove NA participants 270045 || Removed 0 examples != 3431 but with missing value (<0) || sample 90642/507(91149) ||-Notes:Each self-coded job group was mapped to a 4-digit SOC2003 coding. In some cases several self-coded job groups map to the same SOC2003 coding as the input interface was designed to help untrained users classi…
Job SOC coding: Labourers in building and woodworking trades	91149	540	90609	UK Biobank	https://docs.google.com/spreadsheets/d/1kvPoupSzsSFBNSztMzl04xMoSC3Kcx3CrjVf4yBmESU/edit?ts=5b5f17db#gid=227859291	PHESANT Transformation:22617_0 || CAT-MUL-BINARY-VAR 9121 || NO_NAN Remove NA participants 270045 || Removed 0 examples != 9121 but with missing value (<0) || sample 90609/540(91149) ||-Notes:Each self-coded job group was mapped to a 4-digit SOC2003 coding. In some cases several self-coded job groups map to the same SOC2003 coding as the input interface was designed to help untrained users classi…
Job SOC coding: Medical practitioners	91149	1500	89649	UK Biobank	https://docs.google.com/spreadsheets/d/1kvPoupSzsSFBNSztMzl04xMoSC3Kcx3CrjVf4yBmESU/edit?ts=5b5f17db#gid=227859291	PHESANT Transformation:22617_0 || CAT-MUL-BINARY-VAR 2211 || NO_NAN Remove NA participants 270045 || Removed 0 examples != 2211 but with missing value (<0) || sample 89649/1500(91149) ||-Notes:Each self-coded job group was mapped to a 4-digit SOC2003 coding. In some cases several self-coded job groups map to the same SOC2003 coding as the input interface was designed to help untrained users class…
Job SOC coding: NCOs and other ranks	91149	2058	89091	UK Biobank	https://docs.google.com/spreadsheets/d/1kvPoupSzsSFBNSztMzl04xMoSC3Kcx3CrjVf4yBmESU/edit?ts=5b5f17db#gid=227859291	PHESANT Transformation:22617_0 || CAT-MUL-BINARY-VAR 3311 || NO_NAN Remove NA participants 270045 || Removed 0 examples != 3311 but with missing value (<0) || sample 89091/2058(91149) ||-Notes:Each self-coded job group was mapped to a 4-digit SOC2003 coding. In some cases several self-coded job groups map to the same SOC2003 coding as the input interface was designed to help untrained users class…
Job SOC coding: Nurses	91149	5062	86087	UK Biobank	https://docs.google.com/spreadsheets/d/1kvPoupSzsSFBNSztMzl04xMoSC3Kcx3CrjVf4yBmESU/edit?ts=5b5f17db#gid=227859291	PHESANT Transformation:22617_0 || CAT-MUL-BINARY-VAR 3211 || NO_NAN Remove NA participants 270045 || Removed 0 examples != 3211 but with missing value (<0) || sample 86087/5062(91149) ||-Notes:Each self-coded job group was mapped to a 4-digit SOC2003 coding. In some cases several self-coded job groups map to the same SOC2003 coding as the input interface was designed to help untrained users class…
Job SOC coding: Occupational therapists	91149	299	90850	UK Biobank	https://docs.google.com/spreadsheets/d/1kvPoupSzsSFBNSztMzl04xMoSC3Kcx3CrjVf4yBmESU/edit?ts=5b5f17db#gid=227859291	PHESANT Transformation:22617_0 || CAT-MUL-BINARY-VAR 3222 || NO_NAN Remove NA participants 270045 || Removed 0 examples != 3222 but with missing value (<0) || sample 90850/299(91149) ||-Notes:Each self-coded job group was mapped to a 4-digit SOC2003 coding. In some cases several self-coded job groups map to the same SOC2003 coding as the input interface was designed to help untrained users classi…
Job SOC coding: Officers of non-governmental organisations	91149	1579	89570	UK Biobank	https://docs.google.com/spreadsheets/d/1kvPoupSzsSFBNSztMzl04xMoSC3Kcx3CrjVf4yBmESU/edit?ts=5b5f17db#gid=227859291	PHESANT Transformation:22617_0 || CAT-MUL-BINARY-VAR 4114 || NO_NAN Remove NA participants 270045 || Removed 0 examples != 4114 but with missing value (<0) || sample 89570/1579(91149) ||-Notes:Each self-coded job group was mapped to a 4-digit SOC2003 coding. In some cases several self-coded job groups map to the same SOC2003 coding as the input interface was designed to help untrained users class…
Job SOC coding: Other goods handling and storage occupations n.e.c.	91149	1279	89870	UK Biobank	https://docs.google.com/spreadsheets/d/1kvPoupSzsSFBNSztMzl04xMoSC3Kcx3CrjVf4yBmESU/edit?ts=5b5f17db#gid=227859291	PHESANT Transformation:22617_0 || CAT-MUL-BINARY-VAR 9149 || NO_NAN Remove NA participants 270045 || Removed 0 examples != 9149 but with missing value (<0) || sample 89870/1279(91149) ||-Notes:Each self-coded job group was mapped to a 4-digit SOC2003 coding. In some cases several self-coded job groups map to the same SOC2003 coding as the input interface was designed to help untrained users class…
Job SOC coding: Personal assistants and other secretaries	91149	5418	85731	UK Biobank	https://docs.google.com/spreadsheets/d/1kvPoupSzsSFBNSztMzl04xMoSC3Kcx3CrjVf4yBmESU/edit?ts=5b5f17db#gid=227859291	PHESANT Transformation:22617_0 || CAT-MUL-BINARY-VAR 4215 || NO_NAN Remove NA participants 270045 || Removed 0 examples != 4215 but with missing value (<0) || sample 85731/5418(91149) ||-Notes:Each self-coded job group was mapped to a 4-digit SOC2003 coding. In some cases several self-coded job groups map to the same SOC2003 coding as the input interface was designed to help untrained users class…
Job SOC coding: Physicists, geologists and meteorologists	91149	733	90416	UK Biobank	https://docs.google.com/spreadsheets/d/1kvPoupSzsSFBNSztMzl04xMoSC3Kcx3CrjVf4yBmESU/edit?ts=5b5f17db#gid=227859291	PHESANT Transformation:22617_0 || CAT-MUL-BINARY-VAR 2113 || NO_NAN Remove NA participants 270045 || Removed 0 examples != 2113 but with missing value (<0) || sample 90416/733(91149) ||-Notes:Each self-coded job group was mapped to a 4-digit SOC2003 coding. In some cases several self-coded job groups map to the same SOC2003 coding as the input interface was designed to help untrained users classi…
Job SOC coding: Primary and nursery education teaching professionals	91149	5625	85524	UK Biobank	https://docs.google.com/spreadsheets/d/1kvPoupSzsSFBNSztMzl04xMoSC3Kcx3CrjVf4yBmESU/edit?ts=5b5f17db#gid=227859291	PHESANT Transformation:22617_0 || CAT-MUL-BINARY-VAR 2315 || NO_NAN Remove NA participants 270045 || Removed 0 examples != 2315 but with missing value (<0) || sample 85524/5625(91149) ||-Notes:Each self-coded job group was mapped to a 4-digit SOC2003 coding. In some cases several self-coded job groups map to the same SOC2003 coding as the input interface was designed to help untrained users class…
Job SOC coding: Public service administrative professionals	91149	1352	89797	UK Biobank	https://docs.google.com/spreadsheets/d/1kvPoupSzsSFBNSztMzl04xMoSC3Kcx3CrjVf4yBmESU/edit?ts=5b5f17db#gid=227859291	PHESANT Transformation:22617_0 || CAT-MUL-BINARY-VAR 2441 || NO_NAN Remove NA participants 270045 || Removed 0 examples != 2441 but with missing value (<0) || sample 89797/1352(91149) ||-Notes:Each self-coded job group was mapped to a 4-digit SOC2003 coding. In some cases several self-coded job groups map to the same SOC2003 coding as the input interface was designed to help untrained users class…
Job SOC coding: Receptionists	91149	1407	89742	UK Biobank	https://docs.google.com/spreadsheets/d/1kvPoupSzsSFBNSztMzl04xMoSC3Kcx3CrjVf4yBmESU/edit?ts=5b5f17db#gid=227859291	PHESANT Transformation:22617_0 || CAT-MUL-BINARY-VAR 4216 || NO_NAN Remove NA participants 270045 || Removed 0 examples != 4216 but with missing value (<0) || sample 89742/1407(91149) ||-Notes:Each self-coded job group was mapped to a 4-digit SOC2003 coding. In some cases several self-coded job groups map to the same SOC2003 coding as the input interface was designed to help untrained users class…
Job SOC coding: Researchers n.e.c.	91149	1028	90121	UK Biobank	https://docs.google.com/spreadsheets/d/1kvPoupSzsSFBNSztMzl04xMoSC3Kcx3CrjVf4yBmESU/edit?ts=5b5f17db#gid=227859291	PHESANT Transformation:22617_0 || CAT-MUL-BINARY-VAR 2329 || NO_NAN Remove NA participants 270045 || Removed 0 examples != 2329 but with missing value (<0) || sample 90121/1028(91149) ||-Notes:Each self-coded job group was mapped to a 4-digit SOC2003 coding. In some cases several self-coded job groups map to the same SOC2003 coding as the input interface was designed to help untrained users class…
Job SOC coding: Scientific researchers	91149	1190	89959	UK Biobank	https://docs.google.com/spreadsheets/d/1kvPoupSzsSFBNSztMzl04xMoSC3Kcx3CrjVf4yBmESU/edit?ts=5b5f17db#gid=227859291	PHESANT Transformation:22617_0 || CAT-MUL-BINARY-VAR 2321 || NO_NAN Remove NA participants 270045 || Removed 0 examples != 2321 but with missing value (<0) || sample 89959/1190(91149) ||-Notes:Each self-coded job group was mapped to a 4-digit SOC2003 coding. In some cases several self-coded job groups map to the same SOC2003 coding as the input interface was designed to help untrained users class…
Job SOC coding: Secondary education teaching professionals	91149	7682	83467	UK Biobank	https://docs.google.com/spreadsheets/d/1kvPoupSzsSFBNSztMzl04xMoSC3Kcx3CrjVf4yBmESU/edit?ts=5b5f17db#gid=227859291	PHESANT Transformation:22617_0 || CAT-MUL-BINARY-VAR 2314 || NO_NAN Remove NA participants 270045 || Removed 0 examples != 2314 but with missing value (<0) || sample 83467/7682(91149) ||-Notes:Each self-coded job group was mapped to a 4-digit SOC2003 coding. In some cases several self-coded job groups map to the same SOC2003 coding as the input interface was designed to help untrained users class…
Job SOC coding: Ship and hovercraft officers	91149	342	90807	UK Biobank	https://docs.google.com/spreadsheets/d/1kvPoupSzsSFBNSztMzl04xMoSC3Kcx3CrjVf4yBmESU/edit?ts=5b5f17db#gid=227859291	PHESANT Transformation:22617_0 || CAT-MUL-BINARY-VAR 3513 || NO_NAN Remove NA participants 270045 || Removed 0 examples != 3513 but with missing value (<0) || sample 90807/342(91149) ||-Notes:Each self-coded job group was mapped to a 4-digit SOC2003 coding. In some cases several self-coded job groups map to the same SOC2003 coding as the input interface was designed to help untrained users classi…
Job SOC coding: Software professionals	91149	3519	87630	UK Biobank	https://docs.google.com/spreadsheets/d/1kvPoupSzsSFBNSztMzl04xMoSC3Kcx3CrjVf4yBmESU/edit?ts=5b5f17db#gid=227859291	PHESANT Transformation:22617_0 || CAT-MUL-BINARY-VAR 2132 || NO_NAN Remove NA participants 270045 || Removed 0 examples != 2132 but with missing value (<0) || sample 87630/3519(91149) ||-Notes:Each self-coded job group was mapped to a 4-digit SOC2003 coding. In some cases several self-coded job groups map to the same SOC2003 coding as the input interface was designed to help untrained users class…
Job SOC coding: Town planners	91149	221	90928	UK Biobank	https://docs.google.com/spreadsheets/d/1kvPoupSzsSFBNSztMzl04xMoSC3Kcx3CrjVf4yBmESU/edit?ts=5b5f17db#gid=227859291	PHESANT Transformation:22617_0 || CAT-MUL-BINARY-VAR 2432 || NO_NAN Remove NA participants 270045 || Removed 0 examples != 2432 but with missing value (<0) || sample 90928/221(91149) ||-Notes:Each self-coded job group was mapped to a 4-digit SOC2003 coding. In some cases several self-coded job groups map to the same SOC2003 coding as the input interface was designed to help untrained users classi…
Knee pain for 3+ months	76000	59814	16186	UK Biobank	https://docs.google.com/spreadsheets/d/1kvPoupSzsSFBNSztMzl04xMoSC3Kcx3CrjVf4yBmESU/edit?ts=5b5f17db#gid=227859291	PHESANT Transformation:3773_0|| CAT-SINGLE || Inc(>=10): 1(59814) || Inc(>=10): 0(16186) || CAT-SINGLE-BINARY || sample 16186/59814(76000) ||-Notes:ACE touchscreen question Have you had knee pains for more than 3 months? ~F3773~ was collected from participants who indicated that in the last month they experienced knee pain that interfered with their usual activities, as defined by their answers t…
Lateral epicondylitis	361194	525	360669	UK Biobank	https://docs.google.com/spreadsheets/d/1kvPoupSzsSFBNSztMzl04xMoSC3Kcx3CrjVf4yBmESU/edit?ts=5b5f17db#gid=227859291	PHESANT Transformation:NA-Notes:NA-Variable type:categorical-Phenotype ID:M13_LATERALEPICOND
LDL direct	400223	400223	NA	UK Biobank (EUR)	https://pan-ukb-us-east-1.s3.amazonaws.com/sumstats_flat_files/biomarkers-30780-both_sexes-irnt.tsv.bgz	EUR: biomarkers : 30780 : Biological samples > Assay results > Blood assays > Blood biochemistry
Leg fat mass (left)	354788	NA	NA	UK Biobank	https://docs.google.com/spreadsheets/d/1kvPoupSzsSFBNSztMzl04xMoSC3Kcx3CrjVf4yBmESU/edit?ts=5b5f17db#gid=227859291	PHESANT Transformation:23116_0|| CONTINUOUS MAIN || CONTINUOUS || ||-Notes:Body composition estimation by impedance measurement. Left leg fat mass Left leg free mass in Kg, 0.1 increments.-Variable type:continuous_raw
Leg fat mass (right)	354807	NA	NA	UK Biobank	https://docs.google.com/spreadsheets/d/1kvPoupSzsSFBNSztMzl04xMoSC3Kcx3CrjVf4yBmESU/edit?ts=5b5f17db#gid=227859291	PHESANT Transformation:23112_0|| CONTINUOUS MAIN || CONTINUOUS || ||-Notes:Body composition estimation by impedance measurement. Right leg fat mass Right leg fat mass in Kg, 0.1 increments.-Variable type:continuous_raw
Leg fat percentage (left)	354791	NA	NA	UK Biobank	https://docs.google.com/spreadsheets/d/1kvPoupSzsSFBNSztMzl04xMoSC3Kcx3CrjVf4yBmESU/edit?ts=5b5f17db#gid=227859291	PHESANT Transformation:23115_0|| CONTINUOUS MAIN || CONTINUOUS || ||-Notes:Body composition estimation by impedance measurement. Left leg fat percentage Range 1-75% in 0.1% increments.-Variable type:continuous_raw
Leg fat percentage (right)	354811	NA	NA	UK Biobank	https://docs.google.com/spreadsheets/d/1kvPoupSzsSFBNSztMzl04xMoSC3Kcx3CrjVf4yBmESU/edit?ts=5b5f17db#gid=227859291	PHESANT Transformation:23111_0|| CONTINUOUS MAIN || CONTINUOUS || ||-Notes:Body composition estimation by impedance measurement. Right leg fat percentages Range 1-75% in 0.1% increments.-Variable type:continuous_raw
Leg fat-free mass (left)	354771	NA	NA	UK Biobank	https://docs.google.com/spreadsheets/d/1kvPoupSzsSFBNSztMzl04xMoSC3Kcx3CrjVf4yBmESU/edit?ts=5b5f17db#gid=227859291	PHESANT Transformation:23117_0|| CONTINUOUS MAIN || CONTINUOUS || ||-Notes:Body composition estimation by impedance measurement. Left leg fat free mass. Left leg fat free mass in Kg, 0.1 increments.-Variable type:continuous_raw
Leg fat-free mass (right)	354798	NA	NA	UK Biobank	https://docs.google.com/spreadsheets/d/1kvPoupSzsSFBNSztMzl04xMoSC3Kcx3CrjVf4yBmESU/edit?ts=5b5f17db#gid=227859291	PHESANT Transformation:23113_0|| CONTINUOUS MAIN || CONTINUOUS || ||-Notes:Body composition estimation by impedance measurement. Right leg fat free mass. Right leg fat free mass in Kg, 0.1 increments.-Variable type:continuous_raw
Leg pain in calf/calves	25567	8462	17105	UK Biobank	https://docs.google.com/spreadsheets/d/1kvPoupSzsSFBNSztMzl04xMoSC3Kcx3CrjVf4yBmESU/edit?ts=5b5f17db#gid=227859291	PHESANT Transformation:5463_0|| CAT-SINGLE || Inc(>=10): 1(8462) || Inc(>=10): 0(17105) || CAT-SINGLE-BINARY || sample 17105/8462(25567) ||-Notes:ACE touchscreen question Do you get this pain in your calf (calves)? ~F5463~ was collected from participants who indicated that they get a pain in either leg on walking, as defined by their answers to ~F4728~-Variable type:binary
Leg pain on walking	118905	25997	92908	UK Biobank	https://docs.google.com/spreadsheets/d/1kvPoupSzsSFBNSztMzl04xMoSC3Kcx3CrjVf4yBmESU/edit?ts=5b5f17db#gid=227859291	PHESANT Transformation:4728_0|| CAT-SINGLE || Inc(>=10): 0(92908) || Inc(>=10): 1(25997) || CAT-SINGLE-BINARY || sample 92908/25997(118905) ||-Notes:ACE touchscreen question Do you get a pain in either leg on walking?-Variable type:binary
Leg pain when walking uphill or hurrying	24997	17250	7747	UK Biobank	https://docs.google.com/spreadsheets/d/1kvPoupSzsSFBNSztMzl04xMoSC3Kcx3CrjVf4yBmESU/edit?ts=5b5f17db#gid=227859291	PHESANT Transformation:5474_0|| CAT-SINGLE || Inc(>=10): 0(7747) || Inc(>=10): 1(17250) || CAT-SINGLE-BINARY || sample 7747/17250(24997) ||-Notes:ACE touchscreen question Do you get pain when you walk uphill or hurry? ~F5474~ was collected from participants who indicated that they get a pain in either leg on walking, as defined by their answers to ~F4728~-Variable type:binary
Leg predicted mass (left)	354766	NA	NA	UK Biobank	https://docs.google.com/spreadsheets/d/1kvPoupSzsSFBNSztMzl04xMoSC3Kcx3CrjVf4yBmESU/edit?ts=5b5f17db#gid=227859291	PHESANT Transformation:23118_0|| CONTINUOUS MAIN || CONTINUOUS || ||-Notes:Body composition estimation by impedance measurement. Left leg predicted mass. in Kg, 0.1 increments.-Variable type:continuous_raw
Leg predicted mass (right)	354798	NA	NA	UK Biobank	https://docs.google.com/spreadsheets/d/1kvPoupSzsSFBNSztMzl04xMoSC3Kcx3CrjVf4yBmESU/edit?ts=5b5f17db#gid=227859291	PHESANT Transformation:23114_0|| CONTINUOUS MAIN || CONTINUOUS || ||-Notes:Body composition estimation by impedance measurement. Right leg predicted mass. in Kg, 0.1 increments.-Variable type:continuous_raw
Leisure/social activities: Adult education class	360063	25842	334221	UK Biobank	https://docs.google.com/spreadsheets/d/1kvPoupSzsSFBNSztMzl04xMoSC3Kcx3CrjVf4yBmESU/edit?ts=5b5f17db#gid=227859291	PHESANT Transformation:6160_0 || CAT-MUL-BINARY-VAR 4 || NO_NAN Remove NA participants 177 || Removed 954 examples != 4 but with missing value (<0) || sample 334221/25842(360063) || SKIP_val:-3 < 0 ||-Notes:ACE touchscreen question Which of the following do you attend once a week or more often? (You can select more than one) The following checks were performed: If code -7 was selected, then no ad…
Leisure/social activities: None of the above	360063	108704	251359	UK Biobank	https://docs.google.com/spreadsheets/d/1kvPoupSzsSFBNSztMzl04xMoSC3Kcx3CrjVf4yBmESU/edit?ts=5b5f17db#gid=227859291	PHESANT Transformation:6160_0 || CAT-MUL-BINARY-VAR 100 || NO_NAN Remove NA participants 177 || Removed 954 examples != 100 but with missing value (<0) || sample 251359/108704(360063) ||-Notes:ACE touchscreen question Which of the following do you attend once a week or more often? (You can select more than one) The following checks were performed: If code -7 was selected, then no additional choic…
Leisure/social activities: Other group activity	360063	80178	279885	UK Biobank	https://docs.google.com/spreadsheets/d/1kvPoupSzsSFBNSztMzl04xMoSC3Kcx3CrjVf4yBmESU/edit?ts=5b5f17db#gid=227859291	PHESANT Transformation:6160_0 || CAT-MUL-BINARY-VAR 5 || NO_NAN Remove NA participants 177 || Removed 954 examples != 5 but with missing value (<0) || sample 279885/80178(360063) ||-Notes:ACE touchscreen question Which of the following do you attend once a week or more often? (You can select more than one) The following checks were performed: If code -7 was selected, then no additional choices we…
Leisure/social activities: Pub or social club	360063	98499	261564	UK Biobank	https://docs.google.com/spreadsheets/d/1kvPoupSzsSFBNSztMzl04xMoSC3Kcx3CrjVf4yBmESU/edit?ts=5b5f17db#gid=227859291	PHESANT Transformation:6160_0 || CAT-MUL-BINARY-VAR 2 || NO_NAN Remove NA participants 177 || Removed 954 examples != 2 but with missing value (<0) || sample 261564/98499(360063) ||-Notes:ACE touchscreen question Which of the following do you attend once a week or more often? (You can select more than one) The following checks were performed: If code -7 was selected, then no additional choices we…
Leisure/social activities: Religious group	360063	52697	307366	UK Biobank	https://docs.google.com/spreadsheets/d/1kvPoupSzsSFBNSztMzl04xMoSC3Kcx3CrjVf4yBmESU/edit?ts=5b5f17db#gid=227859291	PHESANT Transformation:6160_0 || CAT-MUL-BINARY-VAR 3 || NO_NAN Remove NA participants 177 || Removed 954 examples != 3 but with missing value (<0) || sample 307366/52697(360063) ||-Notes:ACE touchscreen question Which of the following do you attend once a week or more often? (You can select more than one) The following checks were performed: If code -7 was selected, then no additional choices we…
Leisure/social activities: Sports club or gym	360063	108473	251590	UK Biobank	https://docs.google.com/spreadsheets/d/1kvPoupSzsSFBNSztMzl04xMoSC3Kcx3CrjVf4yBmESU/edit?ts=5b5f17db#gid=227859291	PHESANT Transformation:6160_0 || CAT-MUL-BINARY-VAR 1 || NO_NAN Remove NA participants 177 || Removed 954 examples != 1 but with missing value (<0) || sample 251590/108473(360063) ||-Notes:ACE touchscreen question Which of the following do you attend once a week or more often? (You can select more than one) The following checks were performed: If code -7 was selected, then no additional choices w…
Length of longest manic/irritable episode	19474	15382	4092	UK Biobank	https://docs.google.com/spreadsheets/d/1kvPoupSzsSFBNSztMzl04xMoSC3Kcx3CrjVf4yBmESU/edit?ts=5b5f17db#gid=227859291	PHESANT Transformation:5663_0|| CAT-SINGLE || reassignments: 12=11 || Inc(>=10): 13(4092) || Inc(>=10): 11(15382) || CAT-SINGLE-BINARY || sample 15382/4092(19474) ||-Notes:ACE touchscreen question What is the longest time period that these high or irritable periods have lasted? ~F5663~ was collected from participants who indicated they have had a period of at least two days when they were more hi…
Light smokers, at least 100 smokes in lifetime	97021	44253	52768	UK Biobank	https://docs.google.com/spreadsheets/d/1kvPoupSzsSFBNSztMzl04xMoSC3Kcx3CrjVf4yBmESU/edit?ts=5b5f17db#gid=227859291	PHESANT Transformation:2644_0|| CAT-SINGLE || Inc(>=10): 1(44253) || Inc(>=10): 0(52768) || CAT-SINGLE-BINARY || sample 52768/44253(97021) ||-Notes:ACE touchscreen question In your lifetime, have you smoked a total of at least 100 times? ~F2644~ was collected from participants who indicated they smoked occasionally or Just tried once or twice, as defined by their answers to ~F1249~-Variable type:…
logMAR, final (left)	79239	NA	NA	UK Biobank	https://docs.google.com/spreadsheets/d/1kvPoupSzsSFBNSztMzl04xMoSC3Kcx3CrjVf4yBmESU/edit?ts=5b5f17db#gid=227859291	PHESANT Transformation:5208_0|| CONTINUOUS MAIN || CONTINUOUS || ||-Notes:Visual acuity (left), final logMAR-Variable type:continuous_raw
logMAR, final (right)	79293	NA	NA	UK Biobank	https://docs.google.com/spreadsheets/d/1kvPoupSzsSFBNSztMzl04xMoSC3Kcx3CrjVf4yBmESU/edit?ts=5b5f17db#gid=227859291	PHESANT Transformation:5201_0|| CONTINUOUS MAIN || CONTINUOUS || ||-Notes:Visual acuity (right), final logMAR-Variable type:continuous_raw
Loneliness, isolation	355583	63508	292075	UK Biobank	https://docs.google.com/spreadsheets/d/1kvPoupSzsSFBNSztMzl04xMoSC3Kcx3CrjVf4yBmESU/edit?ts=5b5f17db#gid=227859291	PHESANT Transformation:2020_0|| CAT-SINGLE || Inc(>=10): 0(292075) || Inc(>=10): 1(63508) || CAT-SINGLE-BINARY || sample 292075/63508(355583) ||-Notes:ACE touchscreen question Do you often feel lonely? If the participant activated the Help button they were shown the message: Work through these questions quickly and do not think about the exact meaning of the question-Variable type:binary
Longest period spent worried or anxious	24738	NA	NA	UK Biobank	https://docs.google.com/spreadsheets/d/1kvPoupSzsSFBNSztMzl04xMoSC3Kcx3CrjVf4yBmESU/edit?ts=5b5f17db#gid=227859291	PHESANT Transformation:20420_0|| INTEGER || reassignments: -999=NA || CONTINUOUS || ||-Notes:Question asked: What is the longest period of time that this kind of worrying has ever continued? Question was asked when ~F20421~ was Yes.-Variable type:continuous_raw
Long-standing illness, disability or infirmity	352798	114798	238000	UK Biobank	https://docs.google.com/spreadsheets/d/1kvPoupSzsSFBNSztMzl04xMoSC3Kcx3CrjVf4yBmESU/edit?ts=5b5f17db#gid=227859291	PHESANT Transformation:2188_0|| CAT-SINGLE || Inc(>=10): 0(238000) || Inc(>=10): 1(114798) || CAT-SINGLE-BINARY || sample 238000/114798(352798) ||-Notes:ACE touchscreen question Do you have any long-standing illness, disability or infirmity?-Variable type:binary
Loose teeth	461031	18979	442052	UK Biobank	https://data.bris.ac.uk/data/dataset/2j2rqgzedxlq02oqbb4vmycnc2	UK Biobank GWAS on loose teeth
Low back pain	361194	5423	355771	UK Biobank	https://docs.google.com/spreadsheets/d/1kvPoupSzsSFBNSztMzl04xMoSC3Kcx3CrjVf4yBmESU/edit?ts=5b5f17db#gid=227859291	PHESANT Transformation:NA-Notes:NA-Variable type:categorical-Phenotype ID:M13_LOWBACKPAIN
Low-density lipoprotein (LDL)	188578	NA	NA	GLGC	http://csg.sph.umich.edu/willer/public/lipids2013/	Global Lipids Genetics Consortium
Lung cancer and mesothelioma	361194	2007	359187	UK Biobank	https://docs.google.com/spreadsheets/d/1kvPoupSzsSFBNSztMzl04xMoSC3Kcx3CrjVf4yBmESU/edit?ts=5b5f17db#gid=227859291	PHESANT Transformation:NA-Notes:NA-Variable type:categorical-Phenotype ID:LUNG_CANCER_MESOT
Lymphocyte count	349856	NA	NA	UK Biobank	https://docs.google.com/spreadsheets/d/1kvPoupSzsSFBNSztMzl04xMoSC3Kcx3CrjVf4yBmESU/edit?ts=5b5f17db#gid=227859291	PHESANT Transformation:30120_0|| CONTINUOUS MAIN || CONTINUOUS || ||-Notes:Result of Lymphocytes Number assay, performed on blood sample, obtained from UK Biobank assessment centre visit. Lymphocyte count is the proportion of ( lymphoctyes / 100 ) x white blood cell count-Variable type:continuous_raw
Lymphocyte percentage	349861	NA	NA	UK Biobank	https://docs.google.com/spreadsheets/d/1kvPoupSzsSFBNSztMzl04xMoSC3Kcx3CrjVf4yBmESU/edit?ts=5b5f17db#gid=227859291	PHESANT Transformation:30180_0|| CONTINUOUS MAIN || CONTINUOUS || ||-Notes:Result of Lymphocytes Percentage assay, performed on blood sample, obtained from UK Biobank assessment centre visit. Lymphocytes (Percentage) is calculated as the proportion of lymphocytes in the leukocytes.-Variable type:continuous_raw
Lymphocyte percentage of white cells	173496	NA	NA	UK Biobank and INTERVAL	http://www.bloodcellgenetics.org/	Percentage of white cells that are lymphocytes
Macrophage Colony-Stimulating Factor (M-CSF)	8293	NA	NA	Young Finns Study (YFS)	http://www.computationalmedicine.fi/data	Genome-wide Association Study Identifies 27 Loci Influencing Concentrations of Circulating Cytokines and Growth Factors
Macrophage migration Inhibitory Factor (MIF)	8293	NA	NA	Young Finns Study (YFS)	http://www.computationalmedicine.fi/data	Genome-wide Association Study Identifies 27 Loci Influencing Concentrations of Circulating Cytokines and Growth Factors
Magnesium	51453	NA	NA	UK Biobank	https://docs.google.com/spreadsheets/d/1kvPoupSzsSFBNSztMzl04xMoSC3Kcx3CrjVf4yBmESU/edit?ts=5b5f17db#gid=227859291	PHESANT Transformation:100017_0|| CONTINUOUS MAIN || CONTINUOUS || ||-Notes:Magnesium. Estimated intake, based on food and beverage consumption yesterday, excluding any supplements.-Variable type:continuous_raw
Major coronary heart disease event	361194	10157	351037	UK Biobank	https://docs.google.com/spreadsheets/d/1kvPoupSzsSFBNSztMzl04xMoSC3Kcx3CrjVf4yBmESU/edit?ts=5b5f17db#gid=227859291	PHESANT Transformation:NA-Notes:NA-Variable type:categorical-Phenotype ID:I9_CHD
Major coronary heart disease event excluding revascularizations	361194	10157	351037	UK Biobank	https://docs.google.com/spreadsheets/d/1kvPoupSzsSFBNSztMzl04xMoSC3Kcx3CrjVf4yBmESU/edit?ts=5b5f17db#gid=227859291	PHESANT Transformation:NA-Notes:NA-Variable type:categorical-Phenotype ID:I9_CHD_NOREV
Major Depresive Disorder	480359	135458	344901	Psychiatric Genomics Consortium	http://dx.doi.org/10.1038/s41588-018-0090-3
Major dietary changes in the last 5 years: No	360294	221368	138926	UK Biobank	https://docs.google.com/spreadsheets/d/1kvPoupSzsSFBNSztMzl04xMoSC3Kcx3CrjVf4yBmESU/edit?ts=5b5f17db#gid=227859291	PHESANT Transformation:1538_0 || CAT-SINGLE || CAT-SINGLE-BINARY-VAR: 0 || Inc(>=10): 0(221368) ||-Notes:ACE touchscreen question Have you made any major changes to your diet in the last 5 years?-Variable type:binary
Major dietary changes in the last 5 years: Yes, because of illness	360294	38051	322243	UK Biobank	https://docs.google.com/spreadsheets/d/1kvPoupSzsSFBNSztMzl04xMoSC3Kcx3CrjVf4yBmESU/edit?ts=5b5f17db#gid=227859291	PHESANT Transformation:1538_0 || CAT-SINGLE || CAT-SINGLE-BINARY-VAR: 1 || Inc(>=10): 1(38051) ||-Notes:ACE touchscreen question Have you made any major changes to your diet in the last 5 years?-Variable type:binary
Major dietary changes in the last 5 years: Yes, because of other reasons	360294	100875	259419	UK Biobank	https://docs.google.com/spreadsheets/d/1kvPoupSzsSFBNSztMzl04xMoSC3Kcx3CrjVf4yBmESU/edit?ts=5b5f17db#gid=227859291	PHESANT Transformation:1538_0 || CAT-SINGLE || CAT-SINGLE-BINARY-VAR: 2 || Inc(>=10): 2(100875) ||-Notes:ACE touchscreen question Have you made any major changes to your diet in the last 5 years?-Variable type:binary
Malignant melanoma of skin	361194	2534	358660	UK Biobank	https://docs.google.com/spreadsheets/d/1kvPoupSzsSFBNSztMzl04xMoSC3Kcx3CrjVf4yBmESU/edit?ts=5b5f17db#gid=227859291	PHESANT Transformation:NA-Notes:NA-Variable type:categorical-Phenotype ID:C_MELANOMA_SKIN
Malignant neoplasm of breast	361194	9721	351473	UK Biobank	https://docs.google.com/spreadsheets/d/1kvPoupSzsSFBNSztMzl04xMoSC3Kcx3CrjVf4yBmESU/edit?ts=5b5f17db#gid=227859291	PHESANT Transformation:NA-Notes:NA-Variable type:categorical-Phenotype ID:C_BREAST_3
Malignant neoplasm of bronchus and lung	361194	1681	359513	UK Biobank	https://docs.google.com/spreadsheets/d/1kvPoupSzsSFBNSztMzl04xMoSC3Kcx3CrjVf4yBmESU/edit?ts=5b5f17db#gid=227859291	PHESANT Transformation:NA-Notes:NA-Variable type:categorical-Phenotype ID:C_BRONCHUS_LUNG
Malignant neoplasm of colon	361194	2437	358757	UK Biobank	https://docs.google.com/spreadsheets/d/1kvPoupSzsSFBNSztMzl04xMoSC3Kcx3CrjVf4yBmESU/edit?ts=5b5f17db#gid=227859291	PHESANT Transformation:NA-Notes:NA-Variable type:categorical-Phenotype ID:C_COLON
Malignant neoplasm of digestive organs	361194	5690	355504	UK Biobank	https://docs.google.com/spreadsheets/d/1kvPoupSzsSFBNSztMzl04xMoSC3Kcx3CrjVf4yBmESU/edit?ts=5b5f17db#gid=227859291	PHESANT Transformation:NA-Notes:NA-Variable type:categorical-Phenotype ID:C3_DIGESTIVE_ORGANS
malignant neoplasm of male genital organs	361194	6795	354399	UK Biobank	https://docs.google.com/spreadsheets/d/1kvPoupSzsSFBNSztMzl04xMoSC3Kcx3CrjVf4yBmESU/edit?ts=5b5f17db#gid=227859291	PHESANT Transformation:NA-Notes:NA-Variable type:categorical-Phenotype ID:C3_MALE_GENITAL
Malignant neoplasm of prostate	361194	6321	354873	UK Biobank	https://docs.google.com/spreadsheets/d/1kvPoupSzsSFBNSztMzl04xMoSC3Kcx3CrjVf4yBmESU/edit?ts=5b5f17db#gid=227859291	PHESANT Transformation:NA-Notes:NA-Variable type:categorical-Phenotype ID:C_PROSTATE
Malignant neoplasm of respiratory system and intrathoracic organs	361194	1944	359250	UK Biobank	https://docs.google.com/spreadsheets/d/1kvPoupSzsSFBNSztMzl04xMoSC3Kcx3CrjVf4yBmESU/edit?ts=5b5f17db#gid=227859291	PHESANT Transformation:NA-Notes:NA-Variable type:categorical-Phenotype ID:C3_RESPIRATORY_INTRATHORACIC
Malignant neoplasm of skin	361194	16531	344663	UK Biobank	https://docs.google.com/spreadsheets/d/1kvPoupSzsSFBNSztMzl04xMoSC3Kcx3CrjVf4yBmESU/edit?ts=5b5f17db#gid=227859291	PHESANT Transformation:NA-Notes:NA-Variable type:categorical-Phenotype ID:C3_SKIN
Manic/hyper symptoms: I was more active than usual	24049	6030	18019	UK Biobank	https://docs.google.com/spreadsheets/d/1kvPoupSzsSFBNSztMzl04xMoSC3Kcx3CrjVf4yBmESU/edit?ts=5b5f17db#gid=227859291	PHESANT Transformation:6156_0 || CAT-MUL-BINARY-VAR 11 || NO_NAN Remove NA participants 337145 || Removed 0 examples != 11 but with missing value (<0) || sample 18019/6030(24049) ||-Notes:ACE touchscreen question Please try to remember a period when you were in a high or irritable state and select which of the following apply. The following checks were performed: If code 15 was selected, then no …
Manic/hyper symptoms: None of the above	24049	8672	15377	UK Biobank	https://docs.google.com/spreadsheets/d/1kvPoupSzsSFBNSztMzl04xMoSC3Kcx3CrjVf4yBmESU/edit?ts=5b5f17db#gid=227859291	PHESANT Transformation:6156_0 || CAT-MUL-BINARY-VAR 100 || NO_NAN Remove NA participants 337145 || Removed 0 examples != 100 but with missing value (<0) || sample 15377/8672(24049) ||-Notes:ACE touchscreen question Please try to remember a period when you were in a high or irritable state and select which of the following apply. The following checks were performed: If code 15 was selected, then n…
Manifestations of mania or irritability: I needed less sleep than usual	114422	3777	110645	UK Biobank	https://docs.google.com/spreadsheets/d/1kvPoupSzsSFBNSztMzl04xMoSC3Kcx3CrjVf4yBmESU/edit?ts=5b5f17db#gid=227859291	PHESANT Transformation:20548_0 || CAT-MUL-BINARY-VAR 5 || Indicator name x20502_0_0 || Remove indicator var NAs: 243128 || Remove indicator var <0: 3644 || Removed 0 examples != 5 but with missing value (<0) || sample 110645/3777(114422) ||-Notes:Question asked: Please try to remember a period when you were in a high or irritable state and select all of the following that apply: Participant was o…
Manifestations of mania or irritability: I was easily distracted	114422	9162	105260	UK Biobank	https://docs.google.com/spreadsheets/d/1kvPoupSzsSFBNSztMzl04xMoSC3Kcx3CrjVf4yBmESU/edit?ts=5b5f17db#gid=227859291	PHESANT Transformation:20548_0 || CAT-MUL-BINARY-VAR 7 || Indicator name x20502_0_0 || Remove indicator var NAs: 243128 || Remove indicator var <0: 3644 || Removed 0 examples != 7 but with missing value (<0) || sample 105260/9162(114422) ||-Notes:Question asked: Please try to remember a period when you were in a high or irritable state and select all of the following that apply: Participant was o…
Manifestations of mania or irritability: I was more active than usual	114422	5688	108734	UK Biobank	https://docs.google.com/spreadsheets/d/1kvPoupSzsSFBNSztMzl04xMoSC3Kcx3CrjVf4yBmESU/edit?ts=5b5f17db#gid=227859291	PHESANT Transformation:20548_0 || CAT-MUL-BINARY-VAR 9 || Indicator name x20502_0_0 || Remove indicator var NAs: 243128 || Remove indicator var <0: 3644 || Removed 0 examples != 9 but with missing value (<0) || sample 108734/5688(114422) ||-Notes:Question asked: Please try to remember a period when you were in a high or irritable state and select all of the following that apply: Participant was o…
Manifestations of mania or irritability: I was more creative or had more ideas than usual	114422	3090	111332	UK Biobank	https://docs.google.com/spreadsheets/d/1kvPoupSzsSFBNSztMzl04xMoSC3Kcx3CrjVf4yBmESU/edit?ts=5b5f17db#gid=227859291	PHESANT Transformation:20548_0 || CAT-MUL-BINARY-VAR 6 || Indicator name x20502_0_0 || Remove indicator var NAs: 243128 || Remove indicator var <0: 3644 || Removed 0 examples != 6 but with missing value (<0) || sample 111332/3090(114422) ||-Notes:Question asked: Please try to remember a period when you were in a high or irritable state and select all of the following that apply: Participant was o…
Manifestations of mania or irritability: I was more restless than usual	114422	12876	101546	UK Biobank	https://docs.google.com/spreadsheets/d/1kvPoupSzsSFBNSztMzl04xMoSC3Kcx3CrjVf4yBmESU/edit?ts=5b5f17db#gid=227859291	PHESANT Transformation:20548_0 || CAT-MUL-BINARY-VAR 2 || Indicator name x20502_0_0 || Remove indicator var NAs: 243128 || Remove indicator var <0: 3644 || Removed 0 examples != 2 but with missing value (<0) || sample 101546/12876(114422) ||-Notes:Question asked: Please try to remember a period when you were in a high or irritable state and select all of the following that apply: Participant was …
Manifestations of mania or irritability: I was more talkative than usual	114422	5465	108957	UK Biobank	https://docs.google.com/spreadsheets/d/1kvPoupSzsSFBNSztMzl04xMoSC3Kcx3CrjVf4yBmESU/edit?ts=5b5f17db#gid=227859291	PHESANT Transformation:20548_0 || CAT-MUL-BINARY-VAR 1 || Indicator name x20502_0_0 || Remove indicator var NAs: 243128 || Remove indicator var <0: 3644 || Removed 0 examples != 1 but with missing value (<0) || sample 108957/5465(114422) ||-Notes:Question asked: Please try to remember a period when you were in a high or irritable state and select all of the following that apply: Participant was o…
Manifestations of mania or irritability: My thoughts were racing	114422	10580	103842	UK Biobank	https://docs.google.com/spreadsheets/d/1kvPoupSzsSFBNSztMzl04xMoSC3Kcx3CrjVf4yBmESU/edit?ts=5b5f17db#gid=227859291	PHESANT Transformation:20548_0 || CAT-MUL-BINARY-VAR 3 || Indicator name x20502_0_0 || Remove indicator var NAs: 243128 || Remove indicator var <0: 3644 || Removed 0 examples != 3 but with missing value (<0) || sample 103842/10580(114422) ||-Notes:Question asked: Please try to remember a period when you were in a high or irritable state and select all of the following that apply: Participant was …
Maternal smoking around birth	309942	95182	214760	UK Biobank	https://docs.google.com/spreadsheets/d/1kvPoupSzsSFBNSztMzl04xMoSC3Kcx3CrjVf4yBmESU/edit?ts=5b5f17db#gid=227859291	PHESANT Transformation:1787_0|| CAT-SINGLE || Inc(>=10): 0(214760) || Inc(>=10): 1(95182) || CAT-SINGLE-BINARY || sample 214760/95182(309942) ||-Notes:ACE touchscreen question Did your mother smoke regularly around the time when you were born? ~F1787~ was collected from all participants except those who indicated they were adopted as a child, as defined by their answers to ~F1767~-Variable type:b…
Mean corpuscular haemoglobin	350472	NA	NA	UK Biobank	https://docs.google.com/spreadsheets/d/1kvPoupSzsSFBNSztMzl04xMoSC3Kcx3CrjVf4yBmESU/edit?ts=5b5f17db#gid=227859291	PHESANT Transformation:30050_0|| CONTINUOUS MAIN || CONTINUOUS || ||-Notes:Result of Mean Corpuscular Haemoglobin assay, performed on blood sample, obtained from UK Biobank assessment centre visit.-Variable type:continuous_raw
Mean corpuscular haemoglobin concentration	350468	NA	NA	UK Biobank	https://docs.google.com/spreadsheets/d/1kvPoupSzsSFBNSztMzl04xMoSC3Kcx3CrjVf4yBmESU/edit?ts=5b5f17db#gid=227859291	PHESANT Transformation:30060_0|| CONTINUOUS MAIN || CONTINUOUS || ||-Notes:Result of Mean Corpuscular Haemoglobin Concentration assay, performed on blood sample, obtained from UK Biobank assessment centre visit. Mean Corpuscular Haemoglobin Concentration (g/dL) is the average weight of haemoglobin in a measured dilution, computed by the formula: (haemoglobin/haematocrit) x 100.-Variable type:cont…
Mean corpuscular hemoglobin	173498	NA	NA	UK Biobank and INTERVAL	http://www.bloodcellgenetics.org/	Average mass of hemoglobin per red cell
Mean corpuscular hemoglobin concentration	173497	NA	NA	UK Biobank and INTERVAL	http://www.bloodcellgenetics.org/	Concentration of hemoglobin with respect to unit of volume occupied by red cells
Mean corpuscular volume	350473	NA	NA	UK Biobank	https://docs.google.com/spreadsheets/d/1kvPoupSzsSFBNSztMzl04xMoSC3Kcx3CrjVf4yBmESU/edit?ts=5b5f17db#gid=227859291	PHESANT Transformation:30040_0|| CONTINUOUS MAIN || CONTINUOUS || ||-Notes:Result of Mean Corpuscular Volume assay, performed on blood sample, obtained from UK Biobank assessment centre visit. Mean Corpuscular Haemoglobin Concentration (pg) is the weight of hemoglobin in the average erythrocyte, computed by the formula: MCH = (hemoglobin/red blood cells) x 10.-Variable type:continuous_raw
Mean platelet (thrombocyte) volume	350470	NA	NA	UK Biobank	https://docs.google.com/spreadsheets/d/1kvPoupSzsSFBNSztMzl04xMoSC3Kcx3CrjVf4yBmESU/edit?ts=5b5f17db#gid=227859291	PHESANT Transformation:30100_0|| CONTINUOUS MAIN || CONTINUOUS || ||-Notes:Result of Mean Platelet Volume assay, performed on blood sample, obtained from UK Biobank assessment centre visit. Mean Platelet Volume is the average volume of individual platelets derived from the platelet histogram.-Variable type:continuous_raw
Mean platelet volume	173502	NA	NA	UK Biobank and INTERVAL	http://www.bloodcellgenetics.org/	Mean volume of platelets
Mean reticulocyte volume	344728	NA	NA	UK Biobank	https://docs.google.com/spreadsheets/d/1kvPoupSzsSFBNSztMzl04xMoSC3Kcx3CrjVf4yBmESU/edit?ts=5b5f17db#gid=227859291	PHESANT Transformation:30260_0|| CONTINUOUS MAIN || CONTINUOUS || ||-Notes:Result of Mean Reticulocytes Volume assay, performed on blood sample, obtained from UK Biobank assessment centre visit. Mean Reticulocytes volume is the average volume of all reticulocytes, calculated from the reticulocytes (percentage).-Variable type:continuous_raw
Mean sphered cell volume	344729	NA	NA	UK Biobank	https://docs.google.com/spreadsheets/d/1kvPoupSzsSFBNSztMzl04xMoSC3Kcx3CrjVf4yBmESU/edit?ts=5b5f17db#gid=227859291	PHESANT Transformation:30270_0|| CONTINUOUS MAIN || CONTINUOUS || ||-Notes:Result of Mean Sphered Cells Volume assay, performed on blood sample, obtained from UK Biobank assessment centre visit.-Variable type:continuous_raw
Mean time to correctly identify matches	358695	NA	NA	UK Biobank	https://docs.google.com/spreadsheets/d/1kvPoupSzsSFBNSztMzl04xMoSC3Kcx3CrjVf4yBmESU/edit?ts=5b5f17db#gid=227859291	PHESANT Transformation:20023_0|| INTEGER || CONTINUOUS || ||-Notes:This field is the mean duration to first press of snap-button summed over rounds in which both cards matched. It gives a crude measure of the raw processing+reaction speed of a participant. The following data points were excluded when forming the average: Rounds 0-4 were regarded as training; Times under 50ms must be due to antici…
Medication for cholesterol, blood pressure or diabetes: Blood pressure medication	165340	40987	124353	UK Biobank	https://docs.google.com/spreadsheets/d/1kvPoupSzsSFBNSztMzl04xMoSC3Kcx3CrjVf4yBmESU/edit?ts=5b5f17db#gid=227859291	PHESANT Transformation:6177_0 || CAT-MUL-BINARY-VAR 2 || NO_NAN Remove NA participants 194414 || Removed 1440 examples != 2 but with missing value (<0) || sample 124353/40987(165340) ||-Notes:ACE touchscreen question Do you regularly take any of the following medications? (you can select more than one answer) The following checks were performed: If code -7 was selected, then no additional choices…
Medication for cholesterol, blood pressure or diabetes: Cholesterol lowering medication	165340	38057	127283	UK Biobank	https://docs.google.com/spreadsheets/d/1kvPoupSzsSFBNSztMzl04xMoSC3Kcx3CrjVf4yBmESU/edit?ts=5b5f17db#gid=227859291	PHESANT Transformation:6177_0 || CAT-MUL-BINARY-VAR 1 || NO_NAN Remove NA participants 194414 || Removed 1440 examples != 1 but with missing value (<0) || sample 127283/38057(165340) || SKIP_val:-1 < 0 ||-Notes:ACE touchscreen question Do you regularly take any of the following medications? (you can select more than one answer) The following checks were performed: If code -7 was selected, then no…
Medication for cholesterol, blood pressure or diabetes: Insulin	165340	2248	163092	UK Biobank	https://docs.google.com/spreadsheets/d/1kvPoupSzsSFBNSztMzl04xMoSC3Kcx3CrjVf4yBmESU/edit?ts=5b5f17db#gid=227859291	PHESANT Transformation:6177_0 || CAT-MUL-BINARY-VAR 3 || NO_NAN Remove NA participants 194414 || Removed 1440 examples != 3 but with missing value (<0) || sample 163092/2248(165340) || SKIP_val:-3 < 0 ||-Notes:ACE touchscreen question Do you regularly take any of the following medications? (you can select more than one answer) The following checks were performed: If code -7 was selected, then no …
Medication for cholesterol, blood pressure or diabetes: None of the above	165340	110372	54968	UK Biobank	https://docs.google.com/spreadsheets/d/1kvPoupSzsSFBNSztMzl04xMoSC3Kcx3CrjVf4yBmESU/edit?ts=5b5f17db#gid=227859291	PHESANT Transformation:6177_0 || CAT-MUL-BINARY-VAR 100 || NO_NAN Remove NA participants 194414 || Removed 1440 examples != 100 but with missing value (<0) || sample 54968/110372(165340) ||-Notes:ACE touchscreen question Do you regularly take any of the following medications? (you can select more than one answer) The following checks were performed: If code -7 was selected, then no additional cho…
Medication for cholesterol, blood pressure, diabetes, or take exogenous hormones: Blood pressure medication	193148	33519	159629	UK Biobank	https://docs.google.com/spreadsheets/d/1kvPoupSzsSFBNSztMzl04xMoSC3Kcx3CrjVf4yBmESU/edit?ts=5b5f17db#gid=227859291	PHESANT Transformation:6153_0 || CAT-MUL-BINARY-VAR 2 || NO_NAN Remove NA participants 167294 || Removed 752 examples != 2 but with missing value (<0) || sample 159629/33519(193148) ||-Notes:ACE touchscreen question Do you regularly take any of the following medications? (You can select more than one answer) The following checks were performed: If code -7 was selected, then no additional choices …
Medication for cholesterol, blood pressure, diabetes, or take exogenous hormones: Cholesterol lowering medication	193148	24247	168901	UK Biobank	https://docs.google.com/spreadsheets/d/1kvPoupSzsSFBNSztMzl04xMoSC3Kcx3CrjVf4yBmESU/edit?ts=5b5f17db#gid=227859291	PHESANT Transformation:6153_0 || CAT-MUL-BINARY-VAR 1 || NO_NAN Remove NA participants 167294 || Removed 752 examples != 1 but with missing value (<0) || sample 168901/24247(193148) ||-Notes:ACE touchscreen question Do you regularly take any of the following medications? (You can select more than one answer) The following checks were performed: If code -7 was selected, then no additional choices …
Medication for cholesterol, blood pressure, diabetes, or take exogenous hormones: Hormone replacement therapy	193148	14385	178763	UK Biobank	https://docs.google.com/spreadsheets/d/1kvPoupSzsSFBNSztMzl04xMoSC3Kcx3CrjVf4yBmESU/edit?ts=5b5f17db#gid=227859291	PHESANT Transformation:6153_0 || CAT-MUL-BINARY-VAR 4 || NO_NAN Remove NA participants 167294 || Removed 752 examples != 4 but with missing value (<0) || sample 178763/14385(193148) ||-Notes:ACE touchscreen question Do you regularly take any of the following medications? (You can select more than one answer) The following checks were performed: If code -7 was selected, then no additional choices …
Medication for cholesterol, blood pressure, diabetes, or take exogenous hormones: Insulin	193148	1476	191672	UK Biobank	https://docs.google.com/spreadsheets/d/1kvPoupSzsSFBNSztMzl04xMoSC3Kcx3CrjVf4yBmESU/edit?ts=5b5f17db#gid=227859291	PHESANT Transformation:6153_0 || CAT-MUL-BINARY-VAR 3 || NO_NAN Remove NA participants 167294 || Removed 752 examples != 3 but with missing value (<0) || sample 191672/1476(193148) || SKIP_val:-1 < 0 || SKIP_val:-3 < 0 ||-Notes:ACE touchscreen question Do you regularly take any of the following medications? (You can select more than one answer) The following checks were performed: If code -7 was …
Medication for cholesterol, blood pressure, diabetes, or take exogenous hormones: None of the above	193148	133338	59810	UK Biobank	https://docs.google.com/spreadsheets/d/1kvPoupSzsSFBNSztMzl04xMoSC3Kcx3CrjVf4yBmESU/edit?ts=5b5f17db#gid=227859291	PHESANT Transformation:6153_0 || CAT-MUL-BINARY-VAR 100 || NO_NAN Remove NA participants 167294 || Removed 752 examples != 100 but with missing value (<0) || sample 59810/133338(193148) ||-Notes:ACE touchscreen question Do you regularly take any of the following medications? (You can select more than one answer) The following checks were performed: If code -7 was selected, then no additional choi…
Medication for cholesterol, blood pressure, diabetes, or take exogenous hormones: Oral contraceptive pill or minipill	193148	5042	188106	UK Biobank	https://docs.google.com/spreadsheets/d/1kvPoupSzsSFBNSztMzl04xMoSC3Kcx3CrjVf4yBmESU/edit?ts=5b5f17db#gid=227859291	PHESANT Transformation:6153_0 || CAT-MUL-BINARY-VAR 5 || NO_NAN Remove NA participants 167294 || Removed 752 examples != 5 but with missing value (<0) || sample 188106/5042(193148) ||-Notes:ACE touchscreen question Do you regularly take any of the following medications? (You can select more than one answer) The following checks were performed: If code -7 was selected, then no additional choices w…
Medication for pain relief, constipation, heartburn: Aspirin	357084	50204	306880	UK Biobank	https://docs.google.com/spreadsheets/d/1kvPoupSzsSFBNSztMzl04xMoSC3Kcx3CrjVf4yBmESU/edit?ts=5b5f17db#gid=227859291	PHESANT Transformation:6154_0 || CAT-MUL-BINARY-VAR 1 || NO_NAN Remove NA participants 514 || Removed 3596 examples != 1 but with missing value (<0) || sample 306880/50204(357084) ||-Notes:ACE touchscreen question Do you regularly take any of the following? (You can select more than one answer) The following checks were performed: If code -7 was selected, then no additional choices were allowed. …
Medication for pain relief, constipation, heartburn: Ibuprofen (e.g. Nurofen)	357084	53049	304035	UK Biobank	https://docs.google.com/spreadsheets/d/1kvPoupSzsSFBNSztMzl04xMoSC3Kcx3CrjVf4yBmESU/edit?ts=5b5f17db#gid=227859291	PHESANT Transformation:6154_0 || CAT-MUL-BINARY-VAR 2 || NO_NAN Remove NA participants 514 || Removed 3596 examples != 2 but with missing value (<0) || sample 304035/53049(357084) ||-Notes:ACE touchscreen question Do you regularly take any of the following? (You can select more than one answer) The following checks were performed: If code -7 was selected, then no additional choices were allowed. …
Medication for pain relief, constipation, heartburn: Laxatives (e.g. Dulcolax, Senokot)	357084	10307	346777	UK Biobank	https://docs.google.com/spreadsheets/d/1kvPoupSzsSFBNSztMzl04xMoSC3Kcx3CrjVf4yBmESU/edit?ts=5b5f17db#gid=227859291	PHESANT Transformation:6154_0 || CAT-MUL-BINARY-VAR 6 || NO_NAN Remove NA participants 514 || Removed 3596 examples != 6 but with missing value (<0) || sample 346777/10307(357084) || SKIP_val:-1 < 0 || SKIP_val:-3 < 0 ||-Notes:ACE touchscreen question Do you regularly take any of the following? (You can select more than one answer) The following checks were performed: If code -7 was selected, the…
Medication for pain relief, constipation, heartburn: None of the above	357084	198043	159041	UK Biobank	https://docs.google.com/spreadsheets/d/1kvPoupSzsSFBNSztMzl04xMoSC3Kcx3CrjVf4yBmESU/edit?ts=5b5f17db#gid=227859291	PHESANT Transformation:6154_0 || CAT-MUL-BINARY-VAR 100 || NO_NAN Remove NA participants 514 || Removed 3596 examples != 100 but with missing value (<0) || sample 159041/198043(357084) ||-Notes:ACE touchscreen question Do you regularly take any of the following? (You can select more than one answer) The following checks were performed: If code -7 was selected, then no additional choices were allo…
Medication for pain relief, constipation, heartburn: Omeprazole (e.g. Zanprol)	357084	21464	335620	UK Biobank	https://docs.google.com/spreadsheets/d/1kvPoupSzsSFBNSztMzl04xMoSC3Kcx3CrjVf4yBmESU/edit?ts=5b5f17db#gid=227859291	PHESANT Transformation:6154_0 || CAT-MUL-BINARY-VAR 5 || NO_NAN Remove NA participants 514 || Removed 3596 examples != 5 but with missing value (<0) || sample 335620/21464(357084) ||-Notes:ACE touchscreen question Do you regularly take any of the following? (You can select more than one answer) The following checks were performed: If code -7 was selected, then no additional choices were allowed. …
Medication for pain relief, constipation, heartburn: Paracetamol	357084	77936	279148	UK Biobank	https://docs.google.com/spreadsheets/d/1kvPoupSzsSFBNSztMzl04xMoSC3Kcx3CrjVf4yBmESU/edit?ts=5b5f17db#gid=227859291	PHESANT Transformation:6154_0 || CAT-MUL-BINARY-VAR 3 || NO_NAN Remove NA participants 514 || Removed 3596 examples != 3 but with missing value (<0) || sample 279148/77936(357084) ||-Notes:ACE touchscreen question Do you regularly take any of the following? (You can select more than one answer) The following checks were performed: If code -7 was selected, then no additional choices were allowed. …
Medication for pain relief, constipation, heartburn: Ranitidine (e.g. Zantac)	357084	6826	350258	UK Biobank	https://docs.google.com/spreadsheets/d/1kvPoupSzsSFBNSztMzl04xMoSC3Kcx3CrjVf4yBmESU/edit?ts=5b5f17db#gid=227859291	PHESANT Transformation:6154_0 || CAT-MUL-BINARY-VAR 4 || NO_NAN Remove NA participants 514 || Removed 3596 examples != 4 but with missing value (<0) || sample 350258/6826(357084) ||-Notes:ACE touchscreen question Do you regularly take any of the following? (You can select more than one answer) The following checks were performed: If code -7 was selected, then no additional choices were allowed. I…
Medication related adverse effects	361194	20094	341100	UK Biobank	https://docs.google.com/spreadsheets/d/1kvPoupSzsSFBNSztMzl04xMoSC3Kcx3CrjVf4yBmESU/edit?ts=5b5f17db#gid=227859291	PHESANT Transformation:NA-Notes:NA-Variable type:categorical-Phenotype ID:ASTHMA_MEDICATIO_COMORB
Medication related adverse effects (Asthma/COPD)	361194	21706	339488	UK Biobank	https://docs.google.com/spreadsheets/d/1kvPoupSzsSFBNSztMzl04xMoSC3Kcx3CrjVf4yBmESU/edit?ts=5b5f17db#gid=227859291	PHESANT Transformation:NA-Notes:NA-Variable type:categorical-Phenotype ID:PULM_MEDICATIO_COMORB
Meniscus derangement	361194	10831	350363	UK Biobank	https://docs.google.com/spreadsheets/d/1kvPoupSzsSFBNSztMzl04xMoSC3Kcx3CrjVf4yBmESU/edit?ts=5b5f17db#gid=227859291	PHESANT Transformation:NA-Notes:NA-Variable type:categorical-Phenotype ID:M13_MENISCUSDERANGEMENTS
Mental and behavioural disorders	361194	4302	356892	UK Biobank	https://docs.google.com/spreadsheets/d/1kvPoupSzsSFBNSztMzl04xMoSC3Kcx3CrjVf4yBmESU/edit?ts=5b5f17db#gid=227859291	PHESANT Transformation:NA-Notes:NA-Variable type:categorical-Phenotype ID:V_MENTAL_BEHAV
Mental health problems ever diagnosed by a professional: Anxiety, nerves or generalized anxiety disorder	117751	16730	101021	UK Biobank	https://docs.google.com/spreadsheets/d/1kvPoupSzsSFBNSztMzl04xMoSC3Kcx3CrjVf4yBmESU/edit?ts=5b5f17db#gid=227859291	PHESANT Transformation:20544_0 || CAT-MUL-BINARY-VAR 15 || Indicator name x20400_0_0 || Remove indicator var NAs: 243105 || Removed 338 examples != 15 but with missing value (<0) || sample 101021/16730(117751) ||-Notes:Question asked: Have you been diagnosed with one or more of the following mental health problems by a professional, even if you don't have it currently? (tick all that apply): Part…
Mental health problems ever diagnosed by a professional: Depression	117782	25087	92695	UK Biobank	https://docs.google.com/spreadsheets/d/1kvPoupSzsSFBNSztMzl04xMoSC3Kcx3CrjVf4yBmESU/edit?ts=5b5f17db#gid=227859291	PHESANT Transformation:20544_0 || CAT-MUL-BINARY-VAR 11 || Indicator name x20400_0_0 || Remove indicator var NAs: 243105 || Removed 307 examples != 11 but with missing value (<0) || sample 92695/25087(117782) ||-Notes:Question asked: Have you been diagnosed with one or more of the following mental health problems by a professional, even if you don't have it currently? (tick all that apply): Parti…
Mental health problems ever diagnosed by a professional: Obsessive compulsive disorder (OCD)	117711	733	116978	UK Biobank	https://docs.google.com/spreadsheets/d/1kvPoupSzsSFBNSztMzl04xMoSC3Kcx3CrjVf4yBmESU/edit?ts=5b5f17db#gid=227859291	PHESANT Transformation:20544_0 || CAT-MUL-BINARY-VAR 7 || Indicator name x20400_0_0 || Remove indicator var NAs: 243105 || Removed 378 examples != 7 but with missing value (<0) || sample 116978/733(117711) ||-Notes:Question asked: Have you been diagnosed with one or more of the following mental health problems by a professional, even if you don't have it currently? (tick all that apply): Particip…
Mental health problems ever diagnosed by a professional: Panic attacks	117722	6518	111204	UK Biobank	https://docs.google.com/spreadsheets/d/1kvPoupSzsSFBNSztMzl04xMoSC3Kcx3CrjVf4yBmESU/edit?ts=5b5f17db#gid=227859291	PHESANT Transformation:20544_0 || CAT-MUL-BINARY-VAR 6 || Indicator name x20400_0_0 || Remove indicator var NAs: 243105 || Removed 367 examples != 6 but with missing value (<0) || sample 111204/6518(117722) || SKIP_val:-818 < 0 ||-Notes:Question asked: Have you been diagnosed with one or more of the following mental health problems by a professional, even if you don't have it currently? (tick all…
Mental health problems ever diagnosed by a professional: Social anxiety or social phobia	117716	1474	116242	UK Biobank	https://docs.google.com/spreadsheets/d/1kvPoupSzsSFBNSztMzl04xMoSC3Kcx3CrjVf4yBmESU/edit?ts=5b5f17db#gid=227859291	PHESANT Transformation:20544_0 || CAT-MUL-BINARY-VAR 1 || Indicator name x20400_0_0 || Remove indicator var NAs: 243105 || Removed 373 examples != 1 but with missing value (<0) || sample 116242/1474(117716) ||-Notes:Question asked: Have you been diagnosed with one or more of the following mental health problems by a professional, even if you don't have it currently? (tick all that apply): Partici…
Mesothelioma	361194	165	361029	UK Biobank	https://docs.google.com/spreadsheets/d/1kvPoupSzsSFBNSztMzl04xMoSC3Kcx3CrjVf4yBmESU/edit?ts=5b5f17db#gid=227859291	PHESANT Transformation:NA-Notes:NA-Variable type:categorical-Phenotype ID:C_MESOTHELIOMA
Methods of self-harm used: Ingesting a medication in excess of the normal dose	117733	2937	114796	UK Biobank	https://docs.google.com/spreadsheets/d/1kvPoupSzsSFBNSztMzl04xMoSC3Kcx3CrjVf4yBmESU/edit?ts=5b5f17db#gid=227859291	PHESANT Transformation:20553_0 || CAT-MUL-BINARY-VAR 4 || Indicator name x20480_0_0 || Remove indicator var NAs: 243128 || Remove indicator var <0: 333 || Removed 0 examples != 4 but with missing value (<0) || sample 114796/2937(117733) ||-Notes:Question asked: Have you done any of the following to harm or endanger yourself? (tick all that apply): Participant was offered a set of options which ha…
Microalbumin in urine	108706	NA	NA	UK Biobank	https://docs.google.com/spreadsheets/d/1kvPoupSzsSFBNSztMzl04xMoSC3Kcx3CrjVf4yBmESU/edit?ts=5b5f17db#gid=227859291	PHESANT Transformation:30500_0|| CONTINUOUS MAIN || CONTINUOUS || ||-Notes:Measured by immunoturbidimetric analysis on a Beckman Coulter AU5400.-Variable type:continuous_raw
Milk added to cereal	51427	22510	28917	UK Biobank	https://docs.google.com/spreadsheets/d/1kvPoupSzsSFBNSztMzl04xMoSC3Kcx3CrjVf4yBmESU/edit?ts=5b5f17db#gid=227859291	PHESANT Transformation:100890_0|| CAT-SINGLE || reassignments: 111=NA || reorder 111|1 || Default related field: x20082_0_0 || default value 0 set, N= 22510 || Inc(>=10): 2(28917) || Inc(>=10): 0(22510) || CAT-SINGLE-BINARY || sample 22510/28917(51427) ||-Notes:Question asked: Did you add milk to your cereal? This question was only asked to participants who reported consuming breakfast cereals ye…
Milk type used: Full cream	360806	22902	337904	UK Biobank	https://docs.google.com/spreadsheets/d/1kvPoupSzsSFBNSztMzl04xMoSC3Kcx3CrjVf4yBmESU/edit?ts=5b5f17db#gid=227859291	PHESANT Transformation:1418_0 || CAT-SINGLE || CAT-SINGLE-BINARY-VAR: 1 || Inc(>=10): 1(22902) ||-Notes:ACE touchscreen question What type of milk do you mainly use? If the participant activated the Help button they were shown the message: If you use more than one type of milk, please select the one that you drink the most. If you are unsure, select Do not know.-Variable type:binary
Milk type used: Never/rarely have milk	360806	11587	349219	UK Biobank	https://docs.google.com/spreadsheets/d/1kvPoupSzsSFBNSztMzl04xMoSC3Kcx3CrjVf4yBmESU/edit?ts=5b5f17db#gid=227859291	PHESANT Transformation:1418_0 || CAT-SINGLE || CAT-SINGLE-BINARY-VAR: 6 || Inc(>=10): 6(11587) ||-Notes:ACE touchscreen question What type of milk do you mainly use? If the participant activated the Help button they were shown the message: If you use more than one type of milk, please select the one that you drink the most. If you are unsure, select Do not know.-Variable type:binary
Milk type used: Other type of milk	360806	4213	356593	UK Biobank	https://docs.google.com/spreadsheets/d/1kvPoupSzsSFBNSztMzl04xMoSC3Kcx3CrjVf4yBmESU/edit?ts=5b5f17db#gid=227859291	PHESANT Transformation:1418_0 || CAT-SINGLE || CAT-SINGLE-BINARY-VAR: 5 || Inc(>=10): 5(4213) ||-Notes:ACE touchscreen question What type of milk do you mainly use? If the participant activated the Help button they were shown the message: If you use more than one type of milk, please select the one that you drink the most. If you are unsure, select Do not know.-Variable type:binary
Milk type used: Semi-skimmed	360806	234870	125936	UK Biobank	https://docs.google.com/spreadsheets/d/1kvPoupSzsSFBNSztMzl04xMoSC3Kcx3CrjVf4yBmESU/edit?ts=5b5f17db#gid=227859291	PHESANT Transformation:1418_0 || CAT-SINGLE || CAT-SINGLE-BINARY-VAR: 2 || Inc(>=10): 2(234870) ||-Notes:ACE touchscreen question What type of milk do you mainly use? If the participant activated the Help button they were shown the message: If you use more than one type of milk, please select the one that you drink the most. If you are unsure, select Do not know.-Variable type:binary
Milk type used: Skimmed	360806	74087	286719	UK Biobank	https://docs.google.com/spreadsheets/d/1kvPoupSzsSFBNSztMzl04xMoSC3Kcx3CrjVf4yBmESU/edit?ts=5b5f17db#gid=227859291	PHESANT Transformation:1418_0 || CAT-SINGLE || CAT-SINGLE-BINARY-VAR: 3 || Inc(>=10): 3(74087) ||-Notes:ACE touchscreen question What type of milk do you mainly use? If the participant activated the Help button they were shown the message: If you use more than one type of milk, please select the one that you drink the most. If you are unsure, select Do not know.-Variable type:binary
Milk type used: Soya	360806	13147	347659	UK Biobank	https://docs.google.com/spreadsheets/d/1kvPoupSzsSFBNSztMzl04xMoSC3Kcx3CrjVf4yBmESU/edit?ts=5b5f17db#gid=227859291	PHESANT Transformation:1418_0 || CAT-SINGLE || CAT-SINGLE-BINARY-VAR: 4 || Inc(>=10): 4(13147) ||-Notes:ACE touchscreen question What type of milk do you mainly use? If the participant activated the Help button they were shown the message: If you use more than one type of milk, please select the one that you drink the most. If you are unsure, select Do not know.-Variable type:binary
Mineral and other dietary supplements: Calcium	360016	24026	335990	UK Biobank	https://docs.google.com/spreadsheets/d/1kvPoupSzsSFBNSztMzl04xMoSC3Kcx3CrjVf4yBmESU/edit?ts=5b5f17db#gid=227859291	PHESANT Transformation:6179_0 || CAT-MUL-BINARY-VAR 3 || NO_NAN Remove NA participants 514 || Removed 664 examples != 3 but with missing value (<0) || sample 335990/24026(360016) ||-Notes:ACE touchscreen question Do you regularly take any of the following? (You can select more than one answer) The following checks were performed: If code -7 was selected, then no additional choices were allowed. I…
Mineral and other dietary supplements: Fish oil (including cod liver oil)	360016	114131	245885	UK Biobank	https://docs.google.com/spreadsheets/d/1kvPoupSzsSFBNSztMzl04xMoSC3Kcx3CrjVf4yBmESU/edit?ts=5b5f17db#gid=227859291	PHESANT Transformation:6179_0 || CAT-MUL-BINARY-VAR 1 || NO_NAN Remove NA participants 514 || Removed 664 examples != 1 but with missing value (<0) || sample 245885/114131(360016) ||-Notes:ACE touchscreen question Do you regularly take any of the following? (You can select more than one answer) The following checks were performed: If code -7 was selected, then no additional choices were allowed. …
Mineral and other dietary supplements: Glucosamine	360016	70218	289798	UK Biobank	https://docs.google.com/spreadsheets/d/1kvPoupSzsSFBNSztMzl04xMoSC3Kcx3CrjVf4yBmESU/edit?ts=5b5f17db#gid=227859291	PHESANT Transformation:6179_0 || CAT-MUL-BINARY-VAR 2 || NO_NAN Remove NA participants 514 || Removed 664 examples != 2 but with missing value (<0) || sample 289798/70218(360016) || SKIP_val:-3 < 0 ||-Notes:ACE touchscreen question Do you regularly take any of the following? (You can select more than one answer) The following checks were performed: If code -7 was selected, then no additional choi…
Mineral and other dietary supplements: Iron	360016	10695	349321	UK Biobank	https://docs.google.com/spreadsheets/d/1kvPoupSzsSFBNSztMzl04xMoSC3Kcx3CrjVf4yBmESU/edit?ts=5b5f17db#gid=227859291	PHESANT Transformation:6179_0 || CAT-MUL-BINARY-VAR 5 || NO_NAN Remove NA participants 514 || Removed 664 examples != 5 but with missing value (<0) || sample 349321/10695(360016) ||-Notes:ACE touchscreen question Do you regularly take any of the following? (You can select more than one answer) The following checks were performed: If code -7 was selected, then no additional choices were allowed. I…
Mineral and other dietary supplements: None of the above	360016	204810	155206	UK Biobank	https://docs.google.com/spreadsheets/d/1kvPoupSzsSFBNSztMzl04xMoSC3Kcx3CrjVf4yBmESU/edit?ts=5b5f17db#gid=227859291	PHESANT Transformation:6179_0 || CAT-MUL-BINARY-VAR 100 || NO_NAN Remove NA participants 514 || Removed 664 examples != 100 but with missing value (<0) || sample 155206/204810(360016) ||-Notes:ACE touchscreen question Do you regularly take any of the following? (You can select more than one answer) The following checks were performed: If code -7 was selected, then no additional choices were allow…
Mineral and other dietary supplements: Selenium	360016	8518	351498	UK Biobank	https://docs.google.com/spreadsheets/d/1kvPoupSzsSFBNSztMzl04xMoSC3Kcx3CrjVf4yBmESU/edit?ts=5b5f17db#gid=227859291	PHESANT Transformation:6179_0 || CAT-MUL-BINARY-VAR 6 || NO_NAN Remove NA participants 514 || Removed 664 examples != 6 but with missing value (<0) || sample 351498/8518(360016) ||-Notes:ACE touchscreen question Do you regularly take any of the following? (You can select more than one answer) The following checks were performed: If code -7 was selected, then no additional choices were allowed. If…
Mineral and other dietary supplements: Zinc	360016	14402	345614	UK Biobank	https://docs.google.com/spreadsheets/d/1kvPoupSzsSFBNSztMzl04xMoSC3Kcx3CrjVf4yBmESU/edit?ts=5b5f17db#gid=227859291	PHESANT Transformation:6179_0 || CAT-MUL-BINARY-VAR 4 || NO_NAN Remove NA participants 514 || Removed 664 examples != 4 but with missing value (<0) || sample 345614/14402(360016) ||-Notes:ACE touchscreen question Do you regularly take any of the following? (You can select more than one answer) The following checks were performed: If code -7 was selected, then no additional choices were allowed. I…
Miserableness	355182	151752	203430	UK Biobank	https://docs.google.com/spreadsheets/d/1kvPoupSzsSFBNSztMzl04xMoSC3Kcx3CrjVf4yBmESU/edit?ts=5b5f17db#gid=227859291	PHESANT Transformation:1930_0|| CAT-SINGLE || Inc(>=10): 0(203430) || Inc(>=10): 1(151752) || CAT-SINGLE-BINARY || sample 203430/151752(355182) ||-Notes:ACE touchscreen question Do you ever feel 'just miserable' for no reason? If the participant activated the Help button they were shown the message: Work through these questions quickly and do not think about the exact meaning of the question-Vari…
Monocyte Chemotactic Protein-1 (MCP1)	8293	NA	NA	Young Finns Study (YFS)	http://www.computationalmedicine.fi/data	Genome-wide Association Study Identifies 27 Loci Influencing Concentrations of Circulating Cytokines and Growth Factors
Monocyte count	349856	NA	NA	UK Biobank	https://docs.google.com/spreadsheets/d/1kvPoupSzsSFBNSztMzl04xMoSC3Kcx3CrjVf4yBmESU/edit?ts=5b5f17db#gid=227859291	PHESANT Transformation:30130_0|| CONTINUOUS MAIN || CONTINUOUS || ||-Notes:Result of Monocytes Number assay, performed on blood sample, obtained from UK Biobank assessment centre visit. Monocyte count is the proportion of ( monoctyes / 100 ) x white blood cell count.-Variable type:continuous_raw
Monocyte percentage	349861	NA	NA	UK Biobank	https://docs.google.com/spreadsheets/d/1kvPoupSzsSFBNSztMzl04xMoSC3Kcx3CrjVf4yBmESU/edit?ts=5b5f17db#gid=227859291	PHESANT Transformation:30190_0|| CONTINUOUS MAIN || CONTINUOUS || ||-Notes:Result of Monocytes Percentage assay, performed on blood sample, obtained from UK Biobank assessment centre visit. Monocytes (percentage) is calculated as the proportion of monocytes in the leukocytes.-Variable type:continuous_raw
Monocyte percentage of white cells	173501	NA	NA	UK Biobank and INTERVAL	http://www.bloodcellgenetics.org/	Percentage of white cells that are monocytes
Mood [affective] disorders	361194	1546	359648	UK Biobank	https://docs.google.com/spreadsheets/d/1kvPoupSzsSFBNSztMzl04xMoSC3Kcx3CrjVf4yBmESU/edit?ts=5b5f17db#gid=227859291	PHESANT Transformation:NA-Notes:NA-Variable type:categorical-Phenotype ID:F5_MOOD
Mood disorders	361194	1546	359648	UK Biobank	https://docs.google.com/spreadsheets/d/1kvPoupSzsSFBNSztMzl04xMoSC3Kcx3CrjVf4yBmESU/edit?ts=5b5f17db#gid=227859291	PHESANT Transformation:NA-Notes:NA-Variable type:categorical-Phenotype ID:KRA_PSY_MOOD
Mood swings	352604	158982	193622	UK Biobank	https://docs.google.com/spreadsheets/d/1kvPoupSzsSFBNSztMzl04xMoSC3Kcx3CrjVf4yBmESU/edit?ts=5b5f17db#gid=227859291	PHESANT Transformation:1920_0|| CAT-SINGLE || Inc(>=10): 0(193622) || Inc(>=10): 1(158982) || CAT-SINGLE-BINARY || sample 193622/158982(352604) ||-Notes:ACE touchscreen question Does your mood often go up and down? If the participant activated the Help button they were shown the message: Work through these questions quickly and do not think about the exact meaning of the question-Variable type:bi…
More irritable than usual during worst period of anxiety	33425	24014	9411	UK Biobank	https://docs.google.com/spreadsheets/d/1kvPoupSzsSFBNSztMzl04xMoSC3Kcx3CrjVf4yBmESU/edit?ts=5b5f17db#gid=227859291	PHESANT Transformation:20422_0|| CAT-SINGLE || Inc(>=10): 1(24014) || Inc(>=10): 0(9411) || CAT-SINGLE-BINARY || sample 9411/24014(33425) ||-Notes:Question asked: When you were worried or anxious, were you also: More irritable than usual? Question was asked when ~F20425~ was Yes or ~F20420~ was at least 6 months.-Variable type:binary
Mother still alive	355029	140246	214783	UK Biobank	https://docs.google.com/spreadsheets/d/1kvPoupSzsSFBNSztMzl04xMoSC3Kcx3CrjVf4yBmESU/edit?ts=5b5f17db#gid=227859291	PHESANT Transformation:1835_0|| CAT-SINGLE || Inc(>=10): 0(214783) || Inc(>=10): 1(140246) || CAT-SINGLE-BINARY || sample 214783/140246(355029) ||-Notes:ACE touchscreen question Is your mother still alive? ~F1835~ was collected from all participants except those who indicated they were adopted as a child, as defined by their answers to ~F1767~-Variable type:binary
Mother's age at death	213636	NA	NA	UK Biobank	https://docs.google.com/spreadsheets/d/1kvPoupSzsSFBNSztMzl04xMoSC3Kcx3CrjVf4yBmESU/edit?ts=5b5f17db#gid=227859291	PHESANT Transformation:3526_0|| INTEGER || reassignments: -1=NA|-3=NA || CONTINUOUS || ||-Notes:ACE touchscreen question What was her age when she died? The following checks were performed: If answer If answer > 122 then rejected If answer If answer > 105 then participant asked to confirm ~F3526~ was collected from participants who indicated their mother has died, as defined by their answers to ~…
Mouth ulcers	461031	47091	413940	UK Biobank	https://data.bris.ac.uk/data/dataset/2j2rqgzedxlq02oqbb4vmycnc2	UK Biobank GWAS on mouth ulcerls
Mouth/teeth dental problems: Bleeding gums	359841	46694	313147	UK Biobank	https://docs.google.com/spreadsheets/d/1kvPoupSzsSFBNSztMzl04xMoSC3Kcx3CrjVf4yBmESU/edit?ts=5b5f17db#gid=227859291	PHESANT Transformation:6149_0 || CAT-MUL-BINARY-VAR 3 || NO_NAN Remove NA participants 512 || Removed 841 examples != 3 but with missing value (<0) || sample 313147/46694(359841) ||-Notes:ACE touchscreen question Do you have any of the following? (You can select more than one answer) The following checks were performed: If code -7 was selected, then no additional choices were allowed. If code -3 …
Mouth/teeth dental problems: Dentures	359841	60977	298864	UK Biobank	https://docs.google.com/spreadsheets/d/1kvPoupSzsSFBNSztMzl04xMoSC3Kcx3CrjVf4yBmESU/edit?ts=5b5f17db#gid=227859291	PHESANT Transformation:6149_0 || CAT-MUL-BINARY-VAR 6 || NO_NAN Remove NA participants 512 || Removed 841 examples != 6 but with missing value (<0) || sample 298864/60977(359841) ||-Notes:ACE touchscreen question Do you have any of the following? (You can select more than one answer) The following checks were performed: If code -7 was selected, then no additional choices were allowed. If code -3 …
Mouth/teeth dental problems: Loose teeth	359841	14364	345477	UK Biobank	https://docs.google.com/spreadsheets/d/1kvPoupSzsSFBNSztMzl04xMoSC3Kcx3CrjVf4yBmESU/edit?ts=5b5f17db#gid=227859291	PHESANT Transformation:6149_0 || CAT-MUL-BINARY-VAR 4 || NO_NAN Remove NA participants 512 || Removed 841 examples != 4 but with missing value (<0) || sample 345477/14364(359841) ||-Notes:ACE touchscreen question Do you have any of the following? (You can select more than one answer) The following checks were performed: If code -7 was selected, then no additional choices were allowed. If code -3 …
Mouth/teeth dental problems: Mouth ulcers	359841	36831	323010	UK Biobank	https://docs.google.com/spreadsheets/d/1kvPoupSzsSFBNSztMzl04xMoSC3Kcx3CrjVf4yBmESU/edit?ts=5b5f17db#gid=227859291	PHESANT Transformation:6149_0 || CAT-MUL-BINARY-VAR 1 || NO_NAN Remove NA participants 512 || Removed 841 examples != 1 but with missing value (<0) || sample 323010/36831(359841) ||-Notes:ACE touchscreen question Do you have any of the following? (You can select more than one answer) The following checks were performed: If code -7 was selected, then no additional choices were allowed. If code -3 …
Mouth/teeth dental problems: None of the above	359841	218346	141495	UK Biobank	https://docs.google.com/spreadsheets/d/1kvPoupSzsSFBNSztMzl04xMoSC3Kcx3CrjVf4yBmESU/edit?ts=5b5f17db#gid=227859291	PHESANT Transformation:6149_0 || CAT-MUL-BINARY-VAR 100 || NO_NAN Remove NA participants 512 || Removed 841 examples != 100 but with missing value (<0) || sample 141495/218346(359841) ||-Notes:ACE touchscreen question Do you have any of the following? (You can select more than one answer) The following checks were performed: If code -7 was selected, then no additional choices were allowed. If cod…
Mouth/teeth dental problems: Painful gums	359841	10115	349726	UK Biobank	https://docs.google.com/spreadsheets/d/1kvPoupSzsSFBNSztMzl04xMoSC3Kcx3CrjVf4yBmESU/edit?ts=5b5f17db#gid=227859291	PHESANT Transformation:6149_0 || CAT-MUL-BINARY-VAR 2 || NO_NAN Remove NA participants 512 || Removed 841 examples != 2 but with missing value (<0) || sample 349726/10115(359841) ||-Notes:ACE touchscreen question Do you have any of the following? (You can select more than one answer) The following checks were performed: If code -7 was selected, then no additional choices were allowed. If code -3 …
Mouth/teeth dental problems: Toothache	359841	14477	345364	UK Biobank	https://docs.google.com/spreadsheets/d/1kvPoupSzsSFBNSztMzl04xMoSC3Kcx3CrjVf4yBmESU/edit?ts=5b5f17db#gid=227859291	PHESANT Transformation:6149_0 || CAT-MUL-BINARY-VAR 5 || NO_NAN Remove NA participants 512 || Removed 841 examples != 5 but with missing value (<0) || sample 345364/14477(359841) || SKIP_val:-3 < 0 ||-Notes:ACE touchscreen question Do you have any of the following? (You can select more than one answer) The following checks were performed: If code -7 was selected, then no additional choices were a…
Multisite chronic pain	380000	NA	NA	UK Biobank	http://researchdata.gla.ac.uk/822/	large-scale genome-wide association study (GWAS) of Multisite chronic pain (MCP) in ~380,000 UK Biobank participants. MCP was defined as the sum of body sites at which chronic pain (at least 3 months duration) was recorded: 0 to 7 sites. Those who answered that they had chronic pain ‘all over the body’ were excluded from the GWAS as there is some evidence that this phenotype relating to widesprea…
Myeloid white cell count	173503	NA	NA	UK Biobank and INTERVAL	http://www.bloodcellgenetics.org/	Aggregate count of myeloid white cells
Myocardial infarction	361194	7018	354176	UK Biobank	https://docs.google.com/spreadsheets/d/1kvPoupSzsSFBNSztMzl04xMoSC3Kcx3CrjVf4yBmESU/edit?ts=5b5f17db#gid=227859291	PHESANT Transformation:NA-Notes:NA-Variable type:categorical-Phenotype ID:I9_MI
Myocardial infarction, strict	361194	7018	354176	UK Biobank	https://docs.google.com/spreadsheets/d/1kvPoupSzsSFBNSztMzl04xMoSC3Kcx3CrjVf4yBmESU/edit?ts=5b5f17db#gid=227859291	PHESANT Transformation:NA-Notes:NA-Variable type:categorical-Phenotype ID:I9_MI_STRICT
Neck/shoulder pain for 3+ months	81276	56156	25120	UK Biobank	https://docs.google.com/spreadsheets/d/1kvPoupSzsSFBNSztMzl04xMoSC3Kcx3CrjVf4yBmESU/edit?ts=5b5f17db#gid=227859291	PHESANT Transformation:3404_0|| CAT-SINGLE || Inc(>=10): 1(56156) || Inc(>=10): 0(25120) || CAT-SINGLE-BINARY || sample 25120/56156(81276) ||-Notes:ACE touchscreen question Have you had neck or shoulder pains for more than 3 months? ~F3404~ was collected from participants who indicated that in the last month they experienced neck or shoulder pain that interfered with their usual activities, as de…
Neoplasms	361194	70178	291016	UK Biobank	https://docs.google.com/spreadsheets/d/1kvPoupSzsSFBNSztMzl04xMoSC3Kcx3CrjVf4yBmESU/edit?ts=5b5f17db#gid=227859291	PHESANT Transformation:NA-Notes:NA-Variable type:categorical-Phenotype ID:II_NEOPLASM
Nerve, nerve root and plexus disorders	361194	10898	350296	UK Biobank	https://docs.google.com/spreadsheets/d/1kvPoupSzsSFBNSztMzl04xMoSC3Kcx3CrjVf4yBmESU/edit?ts=5b5f17db#gid=227859291	PHESANT Transformation:NA-Notes:NA-Variable type:categorical-Phenotype ID:G6_NERPLEX
Nervous feelings	351829	83120	268709	UK Biobank	https://docs.google.com/spreadsheets/d/1kvPoupSzsSFBNSztMzl04xMoSC3Kcx3CrjVf4yBmESU/edit?ts=5b5f17db#gid=227859291	PHESANT Transformation:1970_0|| CAT-SINGLE || Inc(>=10): 0(268709) || Inc(>=10): 1(83120) || CAT-SINGLE-BINARY || sample 268709/83120(351829) ||-Notes:ACE touchscreen question Would you call yourself a nervous person? If the participant activated the Help button they were shown the message: Work through these questions quickly and do not think about the exact meaning of the question-Variable type…
Neuroticism score	293006	NA	NA	UK Biobank	https://docs.google.com/spreadsheets/d/1kvPoupSzsSFBNSztMzl04xMoSC3Kcx3CrjVf4yBmESU/edit?ts=5b5f17db#gid=227859291	PHESANT Transformation:20127_0|| INTEGER || CONTINUOUS || ||-Notes:This is an externally derived summary score of neuroticism, based on 12 neurotic behaviour domains as reported from fields 1920, 1930, 1940, 1950, 1960, 1970, 1980, 1990, 2000, 2010, 2020 and 2030 from the touchscreen questionnaire at baseline. Participants were assessed for twelve domains of neurotic behaviours via the touchscree…
Neutrophil count	173505	NA	NA	UK Biobank and INTERVAL	http://www.bloodcellgenetics.org/	Count of neutrophils per unit volume of blood
Neutrophil percentage of granulocytes	173506	NA	NA	UK Biobank and INTERVAL	http://www.bloodcellgenetics.org/	Percentage of granulocytes that are neutrophils
Neutrophil percentage of white cells	173507	NA	NA	UK Biobank and INTERVAL	http://www.bloodcellgenetics.org/	Percentage of white cells that are neutrophils
Neutrophill count	349856	NA	NA	UK Biobank	https://docs.google.com/spreadsheets/d/1kvPoupSzsSFBNSztMzl04xMoSC3Kcx3CrjVf4yBmESU/edit?ts=5b5f17db#gid=227859291	PHESANT Transformation:30140_0|| CONTINUOUS MAIN || CONTINUOUS || ||-Notes:Result of Neutrophils Number assay, performed on blood sample, obtained from UK Biobank assessment centre visit. Neutrophils count is the proportion of ( neutrophils / 100 ) x white blood cell count.-Variable type:continuous_raw
Neutrophill percentage	349861	NA	NA	UK Biobank	https://docs.google.com/spreadsheets/d/1kvPoupSzsSFBNSztMzl04xMoSC3Kcx3CrjVf4yBmESU/edit?ts=5b5f17db#gid=227859291	PHESANT Transformation:30200_0|| CONTINUOUS MAIN || CONTINUOUS || ||-Notes:Result of Neutrophils Percentage assay, performed on blood sample, obtained from UK Biobank assessment centre visit. Neutrophils (Percentage) is calculated as the proportion of neutrophils in the leukocytes.-Variable type:continuous_raw
Never eat eggs, dairy, wheat, sugar: Dairy products	359777	7923	351854	UK Biobank	https://docs.google.com/spreadsheets/d/1kvPoupSzsSFBNSztMzl04xMoSC3Kcx3CrjVf4yBmESU/edit?ts=5b5f17db#gid=227859291	PHESANT Transformation:6144_0 || CAT-MUL-BINARY-VAR 2 || NO_NAN Remove NA participants 1417 || Removed 0 examples != 2 but with missing value (<0) || sample 351854/7923(359777) ||-Notes:ACE touchscreen question Which of the following do you NEVER eat? (You can select more than one answer) The following checks were performed: If code 5 was selected, then no additional choices were allowed. If code…
Never eat eggs, dairy, wheat, sugar: Eggs or foods containing eggs	359777	9315	350462	UK Biobank	https://docs.google.com/spreadsheets/d/1kvPoupSzsSFBNSztMzl04xMoSC3Kcx3CrjVf4yBmESU/edit?ts=5b5f17db#gid=227859291	PHESANT Transformation:6144_0 || CAT-MUL-BINARY-VAR 1 || NO_NAN Remove NA participants 1417 || Removed 0 examples != 1 but with missing value (<0) || sample 350462/9315(359777) ||-Notes:ACE touchscreen question Which of the following do you NEVER eat? (You can select more than one answer) The following checks were performed: If code 5 was selected, then no additional choices were allowed. If code…
Never eat eggs, dairy, wheat, sugar: I eat all of the above	359777	278162	81615	UK Biobank	https://docs.google.com/spreadsheets/d/1kvPoupSzsSFBNSztMzl04xMoSC3Kcx3CrjVf4yBmESU/edit?ts=5b5f17db#gid=227859291	PHESANT Transformation:6144_0 || CAT-MUL-BINARY-VAR 5 || NO_NAN Remove NA participants 1417 || Removed 0 examples != 5 but with missing value (<0) || sample 81615/278162(359777) ||-Notes:ACE touchscreen question Which of the following do you NEVER eat? (You can select more than one answer) The following checks were performed: If code 5 was selected, then no additional choices were allowed. If cod…
Never eat eggs, dairy, wheat, sugar: Sugar or foods/drinks containing sugar	359777	67292	292485	UK Biobank	https://docs.google.com/spreadsheets/d/1kvPoupSzsSFBNSztMzl04xMoSC3Kcx3CrjVf4yBmESU/edit?ts=5b5f17db#gid=227859291	PHESANT Transformation:6144_0 || CAT-MUL-BINARY-VAR 4 || NO_NAN Remove NA participants 1417 || Removed 0 examples != 4 but with missing value (<0) || sample 292485/67292(359777) ||-Notes:ACE touchscreen question Which of the following do you NEVER eat? (You can select more than one answer) The following checks were performed: If code 5 was selected, then no additional choices were allowed. If cod…
Never eat eggs, dairy, wheat, sugar: Wheat products	359777	9573	350204	UK Biobank	https://docs.google.com/spreadsheets/d/1kvPoupSzsSFBNSztMzl04xMoSC3Kcx3CrjVf4yBmESU/edit?ts=5b5f17db#gid=227859291	PHESANT Transformation:6144_0 || CAT-MUL-BINARY-VAR 3 || NO_NAN Remove NA participants 1417 || Removed 0 examples != 3 but with missing value (<0) || sample 350204/9573(359777) ||-Notes:ACE touchscreen question Which of the following do you NEVER eat? (You can select more than one answer) The following checks were performed: If code 5 was selected, then no additional choices were allowed. If code…
Night shifts worked: This type of shift pattern was not worked during job	25697	24780	917	UK Biobank	https://docs.google.com/spreadsheets/d/1kvPoupSzsSFBNSztMzl04xMoSC3Kcx3CrjVf4yBmESU/edit?ts=5b5f17db#gid=227859291	PHESANT Transformation:22650_0 || CAT-MUL-BINARY-VAR 9 || NO_NAN Remove NA participants 335497 || Removed 0 examples != 9 but with missing value (<0) || sample 917/24780(25697) ||-Notes:Participants were asked: Which shift pattern(s) did you follow for this job? Participants who indicated they worked night shifts were then asked: Did you work night shifts for the whole of this job? Night-shifts w…
Nitrogen dioxide air pollution; 2005	356078	NA	NA	UK Biobank	https://docs.google.com/spreadsheets/d/1kvPoupSzsSFBNSztMzl04xMoSC3Kcx3CrjVf4yBmESU/edit?ts=5b5f17db#gid=227859291	PHESANT Transformation:24016_0|| CONTINUOUS MAIN || CONTINUOUS || ||-Notes:Nitrogen dioxide; Land Use Regression (LUR) estimate for annual average 2005.-Variable type:continuous_raw
Nitrogen dioxide air pollution; 2006	356078	NA	NA	UK Biobank	https://docs.google.com/spreadsheets/d/1kvPoupSzsSFBNSztMzl04xMoSC3Kcx3CrjVf4yBmESU/edit?ts=5b5f17db#gid=227859291	PHESANT Transformation:24017_0|| CONTINUOUS MAIN || CONTINUOUS || ||-Notes:Nitrogen dioxide; Land Use Regression (LUR) estimate for annual average 2006.-Variable type:continuous_raw
Nitrogen dioxide air pollution; 2007	356078	NA	NA	UK Biobank	https://docs.google.com/spreadsheets/d/1kvPoupSzsSFBNSztMzl04xMoSC3Kcx3CrjVf4yBmESU/edit?ts=5b5f17db#gid=227859291	PHESANT Transformation:24018_0|| CONTINUOUS MAIN || CONTINUOUS || ||-Notes:Nitrogen dioxide; Land Use Regression (LUR) estimate for annual average 2007.-Variable type:continuous_raw
Nitrogen dioxide air pollution; 2010	356078	NA	NA	UK Biobank	https://docs.google.com/spreadsheets/d/1kvPoupSzsSFBNSztMzl04xMoSC3Kcx3CrjVf4yBmESU/edit?ts=5b5f17db#gid=227859291	PHESANT Transformation:24003_0|| CONTINUOUS MAIN || CONTINUOUS || ||-Notes:Nitrogen dioxide; Land Use Regression (LUR) estimate for annual average 2010.-Variable type:continuous_raw
Nitrogen oxides air pollution; 2010	356078	NA	NA	UK Biobank	https://docs.google.com/spreadsheets/d/1kvPoupSzsSFBNSztMzl04xMoSC3Kcx3CrjVf4yBmESU/edit?ts=5b5f17db#gid=227859291	PHESANT Transformation:24004_0|| CONTINUOUS MAIN || CONTINUOUS || ||-Notes:Nitrogen oxides; Land Use Regression (LUR) estimate for annual average 2010.-Variable type:continuous_raw
Non-accidental death in close genetic family	113705	31044	82661	UK Biobank	https://docs.google.com/spreadsheets/d/1kvPoupSzsSFBNSztMzl04xMoSC3Kcx3CrjVf4yBmESU/edit?ts=5b5f17db#gid=227859291	PHESANT Transformation:4501_0|| CAT-SINGLE || Inc(>=10): 1(31044) || Inc(>=10): 0(82661) || CAT-SINGLE-BINARY || sample 82661/31044(113705) ||-Notes:ACE touchscreen question Have any of your mother, father, brothers or sisters died suddenly from a non-accidental cause? (Do not include half-, step- or adopted brothers and sisters)-Variable type:binary
Non-butter spread type details: Flora Pro-Active or Benecol	190094	29048	161046	UK Biobank	https://docs.google.com/spreadsheets/d/1kvPoupSzsSFBNSztMzl04xMoSC3Kcx3CrjVf4yBmESU/edit?ts=5b5f17db#gid=227859291	PHESANT Transformation:2654_0 || CAT-SINGLE || CAT-SINGLE-BINARY-VAR: 2 || Inc(>=10): 2(29048) ||-Notes:ACE touchscreen question What type of spread do you mainly use? If the participant activated the Help button they were shown the message: If you use more than one type of spread, please select the one that you use the most. If you are unsure, select Do not know. ~F2654~ was collected from parti…
Non-butter spread type details: Olive oil based spread (eg: Bertolli)	190094	47030	143064	UK Biobank	https://docs.google.com/spreadsheets/d/1kvPoupSzsSFBNSztMzl04xMoSC3Kcx3CrjVf4yBmESU/edit?ts=5b5f17db#gid=227859291	PHESANT Transformation:2654_0 || CAT-SINGLE || CAT-SINGLE-BINARY-VAR: 6 || Inc(>=10): 6(47030) ||-Notes:ACE touchscreen question What type of spread do you mainly use? If the participant activated the Help button they were shown the message: If you use more than one type of spread, please select the one that you use the most. If you are unsure, select Do not know. ~F2654~ was collected from parti…
Non-butter spread type details: Other low or reduced fat spread	190094	19035	171059	UK Biobank	https://docs.google.com/spreadsheets/d/1kvPoupSzsSFBNSztMzl04xMoSC3Kcx3CrjVf4yBmESU/edit?ts=5b5f17db#gid=227859291	PHESANT Transformation:2654_0 || CAT-SINGLE || CAT-SINGLE-BINARY-VAR: 8 || Inc(>=10): 8(19035) ||-Notes:ACE touchscreen question What type of spread do you mainly use? If the participant activated the Help button they were shown the message: If you use more than one type of spread, please select the one that you use the most. If you are unsure, select Do not know. ~F2654~ was collected from parti…
Non-butter spread type details: Polyunsaturated/sunflower oil based spread (eg: Flora)	190094	64325	125769	UK Biobank	https://docs.google.com/spreadsheets/d/1kvPoupSzsSFBNSztMzl04xMoSC3Kcx3CrjVf4yBmESU/edit?ts=5b5f17db#gid=227859291	PHESANT Transformation:2654_0 || CAT-SINGLE || CAT-SINGLE-BINARY-VAR: 7 || Inc(>=10): 7(64325) ||-Notes:ACE touchscreen question What type of spread do you mainly use? If the participant activated the Help button they were shown the message: If you use more than one type of spread, please select the one that you use the most. If you are unsure, select Do not know. ~F2654~ was collected from parti…
Non-butter spread type details: Soft (tub) margarine	190094	23625	166469	UK Biobank	https://docs.google.com/spreadsheets/d/1kvPoupSzsSFBNSztMzl04xMoSC3Kcx3CrjVf4yBmESU/edit?ts=5b5f17db#gid=227859291	PHESANT Transformation:2654_0 || CAT-SINGLE || CAT-SINGLE-BINARY-VAR: 4 || Inc(>=10): 4(23625) ||-Notes:ACE touchscreen question What type of spread do you mainly use? If the participant activated the Help button they were shown the message: If you use more than one type of spread, please select the one that you use the most. If you are unsure, select Do not know. ~F2654~ was collected from parti…
Non-cancer illness code, self-reported: alcohol dependency	361141	561	360580	UK Biobank	https://docs.google.com/spreadsheets/d/1kvPoupSzsSFBNSztMzl04xMoSC3Kcx3CrjVf4yBmESU/edit?ts=5b5f17db#gid=227859291	PHESANT Transformation:20002_0 || CAT-MUL-BINARY-VAR 1408 || Indicator name x135_0_0 || Remove indicator var NAs: 53 || Remove indicator var <0: 0 || Removed 0 examples != 1408 but with missing value (<0) || sample 360580/561(361141) ||-Notes:Code for non-cancer illness. If the participant was uncertain of the type of illness they had had, then they described it to the interviewer (a trained nurs…
Non-cancer illness code, self-reported: anxiety/panic attacks	361141	4961	356180	UK Biobank	https://docs.google.com/spreadsheets/d/1kvPoupSzsSFBNSztMzl04xMoSC3Kcx3CrjVf4yBmESU/edit?ts=5b5f17db#gid=227859291	PHESANT Transformation:20002_0 || CAT-MUL-BINARY-VAR 1287 || Indicator name x135_0_0 || Remove indicator var NAs: 53 || Remove indicator var <0: 0 || Removed 0 examples != 1287 but with missing value (<0) || sample 356180/4961(361141) ||-Notes:Code for non-cancer illness. If the participant was uncertain of the type of illness they had had, then they described it to the interviewer (a trained nur…
Non-cancer illness code, self-reported: asthma	361141	41934	319207	UK Biobank	https://docs.google.com/spreadsheets/d/1kvPoupSzsSFBNSztMzl04xMoSC3Kcx3CrjVf4yBmESU/edit?ts=5b5f17db#gid=227859291	PHESANT Transformation:20002_0 || CAT-MUL-BINARY-VAR 1111 || Indicator name x135_0_0 || Remove indicator var NAs: 53 || Remove indicator var <0: 0 || Removed 0 examples != 1111 but with missing value (<0) || sample 319207/41934(361141) ||-Notes:Code for non-cancer illness. If the participant was uncertain of the type of illness they had had, then they described it to the interviewer (a trained nu…
Non-cancer illness code, self-reported: atrial fibrillation	361141	2828	358313	UK Biobank	https://docs.google.com/spreadsheets/d/1kvPoupSzsSFBNSztMzl04xMoSC3Kcx3CrjVf4yBmESU/edit?ts=5b5f17db#gid=227859291	PHESANT Transformation:20002_0 || CAT-MUL-BINARY-VAR 1471 || Indicator name x135_0_0 || Remove indicator var NAs: 53 || Remove indicator var <0: 0 || Removed 0 examples != 1471 but with missing value (<0) || sample 358313/2828(361141) ||-Notes:Code for non-cancer illness. If the participant was uncertain of the type of illness they had had, then they described it to the interviewer (a trained nur…
Non-cancer illness code, self-reported: back problem	361141	6339	354802	UK Biobank	https://docs.google.com/spreadsheets/d/1kvPoupSzsSFBNSztMzl04xMoSC3Kcx3CrjVf4yBmESU/edit?ts=5b5f17db#gid=227859291	PHESANT Transformation:20002_0 || CAT-MUL-BINARY-VAR 1294 || Indicator name x135_0_0 || Remove indicator var NAs: 53 || Remove indicator var <0: 0 || Removed 0 examples != 1294 but with missing value (<0) || sample 354802/6339(361141) ||-Notes:Code for non-cancer illness. If the participant was uncertain of the type of illness they had had, then they described it to the interviewer (a trained nur…
Non-cancer illness code, self-reported: cataract	361141	5045	356096	UK Biobank	https://docs.google.com/spreadsheets/d/1kvPoupSzsSFBNSztMzl04xMoSC3Kcx3CrjVf4yBmESU/edit?ts=5b5f17db#gid=227859291	PHESANT Transformation:20002_0 || CAT-MUL-BINARY-VAR 1278 || Indicator name x135_0_0 || Remove indicator var NAs: 53 || Remove indicator var <0: 0 || Removed 0 examples != 1278 but with missing value (<0) || sample 356096/5045(361141) ||-Notes:Code for non-cancer illness. If the participant was uncertain of the type of illness they had had, then they described it to the interviewer (a trained nur…
Non-cancer illness code, self-reported: cervical spondylosis	361141	2510	358631	UK Biobank	https://docs.google.com/spreadsheets/d/1kvPoupSzsSFBNSztMzl04xMoSC3Kcx3CrjVf4yBmESU/edit?ts=5b5f17db#gid=227859291	PHESANT Transformation:20002_0 || CAT-MUL-BINARY-VAR 1478 || Indicator name x135_0_0 || Remove indicator var NAs: 53 || Remove indicator var <0: 0 || Removed 0 examples != 1478 but with missing value (<0) || sample 358631/2510(361141) ||-Notes:Code for non-cancer illness. If the participant was uncertain of the type of illness they had had, then they described it to the interviewer (a trained nur…
Non-cancer illness code, self-reported: cholelithiasis/gall stones	361141	5941	355200	UK Biobank	https://docs.google.com/spreadsheets/d/1kvPoupSzsSFBNSztMzl04xMoSC3Kcx3CrjVf4yBmESU/edit?ts=5b5f17db#gid=227859291	PHESANT Transformation:20002_0 || CAT-MUL-BINARY-VAR 1162 || Indicator name x135_0_0 || Remove indicator var NAs: 53 || Remove indicator var <0: 0 || Removed 0 examples != 1162 but with missing value (<0) || sample 355200/5941(361141) ||-Notes:Code for non-cancer illness. If the participant was uncertain of the type of illness they had had, then they described it to the interviewer (a trained nur…
Non-cancer illness code, self-reported: chronic fatigue syndrome	361141	1659	359482	UK Biobank	https://docs.google.com/spreadsheets/d/1kvPoupSzsSFBNSztMzl04xMoSC3Kcx3CrjVf4yBmESU/edit?ts=5b5f17db#gid=227859291	PHESANT Transformation:20002_0 || CAT-MUL-BINARY-VAR 1482 || Indicator name x135_0_0 || Remove indicator var NAs: 53 || Remove indicator var <0: 0 || Removed 0 examples != 1482 but with missing value (<0) || sample 359482/1659(361141) ||-Notes:Code for non-cancer illness. If the participant was uncertain of the type of illness they had had, then they described it to the interviewer (a trained nur…
Non-cancer illness code, self-reported: chronic obstructive airways disease/copd	361141	1285	359856	UK Biobank	https://docs.google.com/spreadsheets/d/1kvPoupSzsSFBNSztMzl04xMoSC3Kcx3CrjVf4yBmESU/edit?ts=5b5f17db#gid=227859291	PHESANT Transformation:20002_0 || CAT-MUL-BINARY-VAR 1112 || Indicator name x135_0_0 || Remove indicator var NAs: 53 || Remove indicator var <0: 0 || Removed 0 examples != 1112 but with missing value (<0) || sample 359856/1285(361141) ||-Notes:Code for non-cancer illness. If the participant was uncertain of the type of illness they had had, then they described it to the interviewer (a trained nur…
Non-cancer illness code, self-reported: crohns disease	361141	1096	360045	UK Biobank	https://docs.google.com/spreadsheets/d/1kvPoupSzsSFBNSztMzl04xMoSC3Kcx3CrjVf4yBmESU/edit?ts=5b5f17db#gid=227859291	PHESANT Transformation:20002_0 || CAT-MUL-BINARY-VAR 1462 || Indicator name x135_0_0 || Remove indicator var NAs: 53 || Remove indicator var <0: 0 || Removed 0 examples != 1462 but with missing value (<0) || sample 360045/1096(361141) ||-Notes:Code for non-cancer illness. If the participant was uncertain of the type of illness they had had, then they described it to the interviewer (a trained nur…
Non-cancer illness code, self-reported: deep venous thrombosis (dvt)	361141	7237	353904	UK Biobank	https://docs.google.com/spreadsheets/d/1kvPoupSzsSFBNSztMzl04xMoSC3Kcx3CrjVf4yBmESU/edit?ts=5b5f17db#gid=227859291	PHESANT Transformation:20002_0 || CAT-MUL-BINARY-VAR 1094 || Indicator name x135_0_0 || Remove indicator var NAs: 53 || Remove indicator var <0: 0 || Removed 0 examples != 1094 but with missing value (<0) || sample 353904/7237(361141) ||-Notes:Code for non-cancer illness. If the participant was uncertain of the type of illness they had had, then they described it to the interviewer (a trained nur…
Non-cancer illness code, self-reported: depression	361141	20648	340493	UK Biobank	https://docs.google.com/spreadsheets/d/1kvPoupSzsSFBNSztMzl04xMoSC3Kcx3CrjVf4yBmESU/edit?ts=5b5f17db#gid=227859291	PHESANT Transformation:20002_0 || CAT-MUL-BINARY-VAR 1286 || Indicator name x135_0_0 || Remove indicator var NAs: 53 || Remove indicator var <0: 0 || Removed 0 examples != 1286 but with missing value (<0) || sample 340493/20648(361141) ||-Notes:Code for non-cancer illness. If the participant was uncertain of the type of illness they had had, then they described it to the interviewer (a trained nu…
Non-cancer illness code, self-reported: diabetes	361141	14114	347027	UK Biobank	https://docs.google.com/spreadsheets/d/1kvPoupSzsSFBNSztMzl04xMoSC3Kcx3CrjVf4yBmESU/edit?ts=5b5f17db#gid=227859291	PHESANT Transformation:20002_0 || CAT-MUL-BINARY-VAR 1220 || Indicator name x135_0_0 || Remove indicator var NAs: 53 || Remove indicator var <0: 0 || Removed 0 examples != 1220 but with missing value (<0) || sample 347027/14114(361141) ||-Notes:Code for non-cancer illness. If the participant was uncertain of the type of illness they had had, then they described it to the interviewer (a trained nu…
Non-cancer illness code, self-reported: diverticular disease/diverticulitis	361141	4124	357017	UK Biobank	https://docs.google.com/spreadsheets/d/1kvPoupSzsSFBNSztMzl04xMoSC3Kcx3CrjVf4yBmESU/edit?ts=5b5f17db#gid=227859291	PHESANT Transformation:20002_0 || CAT-MUL-BINARY-VAR 1458 || Indicator name x135_0_0 || Remove indicator var NAs: 53 || Remove indicator var <0: 0 || Removed 0 examples != 1458 but with missing value (<0) || sample 357017/4124(361141) ||-Notes:Code for non-cancer illness. If the participant was uncertain of the type of illness they had had, then they described it to the interviewer (a trained nur…
Non-cancer illness code, self-reported: eczema/dermatitis	361141	9321	351820	UK Biobank	https://docs.google.com/spreadsheets/d/1kvPoupSzsSFBNSztMzl04xMoSC3Kcx3CrjVf4yBmESU/edit?ts=5b5f17db#gid=227859291	PHESANT Transformation:20002_0 || CAT-MUL-BINARY-VAR 1452 || Indicator name x135_0_0 || Remove indicator var NAs: 53 || Remove indicator var <0: 0 || Removed 0 examples != 1452 but with missing value (<0) || sample 351820/9321(361141) ||-Notes:Code for non-cancer illness. If the participant was uncertain of the type of illness they had had, then they described it to the interviewer (a trained nur…
Non-cancer illness code, self-reported: emphysema/chronic bronchitis	361141	5031	356110	UK Biobank	https://docs.google.com/spreadsheets/d/1kvPoupSzsSFBNSztMzl04xMoSC3Kcx3CrjVf4yBmESU/edit?ts=5b5f17db#gid=227859291	PHESANT Transformation:20002_0 || CAT-MUL-BINARY-VAR 1113 || Indicator name x135_0_0 || Remove indicator var NAs: 53 || Remove indicator var <0: 0 || Removed 0 examples != 1113 but with missing value (<0) || sample 356110/5031(361141) ||-Notes:Code for non-cancer illness. If the participant was uncertain of the type of illness they had had, then they described it to the interviewer (a trained nur…
Non-cancer illness code, self-reported: gastro-oesophageal reflux (gord) / gastric reflux	361141	15210	345931	UK Biobank	https://docs.google.com/spreadsheets/d/1kvPoupSzsSFBNSztMzl04xMoSC3Kcx3CrjVf4yBmESU/edit?ts=5b5f17db#gid=227859291	PHESANT Transformation:20002_0 || CAT-MUL-BINARY-VAR 1138 || Indicator name x135_0_0 || Remove indicator var NAs: 53 || Remove indicator var <0: 0 || Removed 0 examples != 1138 but with missing value (<0) || sample 345931/15210(361141) ||-Notes:Code for non-cancer illness. If the participant was uncertain of the type of illness they had had, then they described it to the interviewer (a trained nu…
Non-cancer illness code, self-reported: glaucoma	361141	3786	357355	UK Biobank	https://docs.google.com/spreadsheets/d/1kvPoupSzsSFBNSztMzl04xMoSC3Kcx3CrjVf4yBmESU/edit?ts=5b5f17db#gid=227859291	PHESANT Transformation:20002_0 || CAT-MUL-BINARY-VAR 1277 || Indicator name x135_0_0 || Remove indicator var NAs: 53 || Remove indicator var <0: 0 || Removed 0 examples != 1277 but with missing value (<0) || sample 357355/3786(361141) ||-Notes:Code for non-cancer illness. If the participant was uncertain of the type of illness they had had, then they described it to the interviewer (a trained nur…
Non-cancer illness code, self-reported: gout	361141	5174	355967	UK Biobank	https://docs.google.com/spreadsheets/d/1kvPoupSzsSFBNSztMzl04xMoSC3Kcx3CrjVf4yBmESU/edit?ts=5b5f17db#gid=227859291	PHESANT Transformation:20002_0 || CAT-MUL-BINARY-VAR 1466 || Indicator name x135_0_0 || Remove indicator var NAs: 53 || Remove indicator var <0: 0 || Removed 0 examples != 1466 but with missing value (<0) || sample 355967/5174(361141) ||-Notes:Code for non-cancer illness. If the participant was uncertain of the type of illness they had had, then they described it to the interviewer (a trained nur…
Non-cancer illness code, self-reported: hayfever/allergic rhinitis	361141	20667	340474	UK Biobank	https://docs.google.com/spreadsheets/d/1kvPoupSzsSFBNSztMzl04xMoSC3Kcx3CrjVf4yBmESU/edit?ts=5b5f17db#gid=227859291	PHESANT Transformation:20002_0 || CAT-MUL-BINARY-VAR 1387 || Indicator name x135_0_0 || Remove indicator var NAs: 53 || Remove indicator var <0: 0 || Removed 0 examples != 1387 but with missing value (<0) || sample 340474/20667(361141) ||-Notes:Code for non-cancer illness. If the participant was uncertain of the type of illness they had had, then they described it to the interviewer (a trained nu…
Non-cancer illness code, self-reported: head injury	361141	1230	359911	UK Biobank	https://docs.google.com/spreadsheets/d/1kvPoupSzsSFBNSztMzl04xMoSC3Kcx3CrjVf4yBmESU/edit?ts=5b5f17db#gid=227859291	PHESANT Transformation:20002_0 || CAT-MUL-BINARY-VAR 1266 || Indicator name x135_0_0 || Remove indicator var NAs: 53 || Remove indicator var <0: 0 || Removed 0 examples != 1266 but with missing value (<0) || sample 359911/1230(361141) ||-Notes:Code for non-cancer illness. If the participant was uncertain of the type of illness they had had, then they described it to the interviewer (a trained nur…
Non-cancer illness code, self-reported: heart attack/myocardial infarction	361141	8239	352902	UK Biobank	https://docs.google.com/spreadsheets/d/1kvPoupSzsSFBNSztMzl04xMoSC3Kcx3CrjVf4yBmESU/edit?ts=5b5f17db#gid=227859291	PHESANT Transformation:20002_0 || CAT-MUL-BINARY-VAR 1075 || Indicator name x135_0_0 || Remove indicator var NAs: 53 || Remove indicator var <0: 0 || Removed 0 examples != 1075 but with missing value (<0) || sample 352902/8239(361141) ||-Notes:Code for non-cancer illness. If the participant was uncertain of the type of illness they had had, then they described it to the interviewer (a trained nur…
Non-cancer illness code, self-reported: helicobacter pylori	361141	1005	360136	UK Biobank	https://docs.google.com/spreadsheets/d/1kvPoupSzsSFBNSztMzl04xMoSC3Kcx3CrjVf4yBmESU/edit?ts=5b5f17db#gid=227859291	PHESANT Transformation:20002_0 || CAT-MUL-BINARY-VAR 1442 || Indicator name x135_0_0 || Remove indicator var NAs: 53 || Remove indicator var <0: 0 || Removed 0 examples != 1442 but with missing value (<0) || sample 360136/1005(361141) ||-Notes:Code for non-cancer illness. If the participant was uncertain of the type of illness they had had, then they described it to the interviewer (a trained nur…
Non-cancer illness code, self-reported: hiatus hernia	361141	8340	352801	UK Biobank	https://docs.google.com/spreadsheets/d/1kvPoupSzsSFBNSztMzl04xMoSC3Kcx3CrjVf4yBmESU/edit?ts=5b5f17db#gid=227859291	PHESANT Transformation:20002_0 || CAT-MUL-BINARY-VAR 1474 || Indicator name x135_0_0 || Remove indicator var NAs: 53 || Remove indicator var <0: 0 || Removed 0 examples != 1474 but with missing value (<0) || sample 352801/8340(361141) ||-Notes:Code for non-cancer illness. If the participant was uncertain of the type of illness they had had, then they described it to the interviewer (a trained nur…
Non-cancer illness code, self-reported: high cholesterol	361141	43957	317184	UK Biobank	https://docs.google.com/spreadsheets/d/1kvPoupSzsSFBNSztMzl04xMoSC3Kcx3CrjVf4yBmESU/edit?ts=5b5f17db#gid=227859291	PHESANT Transformation:20002_0 || CAT-MUL-BINARY-VAR 1473 || Indicator name x135_0_0 || Remove indicator var NAs: 53 || Remove indicator var <0: 0 || Removed 0 examples != 1473 but with missing value (<0) || sample 317184/43957(361141) ||-Notes:Code for non-cancer illness. If the participant was uncertain of the type of illness they had had, then they described it to the interviewer (a trained nu…
Non-cancer illness code, self-reported: hiv/aids	361141	285	360856	UK Biobank	https://docs.google.com/spreadsheets/d/1kvPoupSzsSFBNSztMzl04xMoSC3Kcx3CrjVf4yBmESU/edit?ts=5b5f17db#gid=227859291	PHESANT Transformation:20002_0 || CAT-MUL-BINARY-VAR 1439 || Indicator name x135_0_0 || Remove indicator var NAs: 53 || Remove indicator var <0: 0 || Removed 0 examples != 1439 but with missing value (<0) || sample 360856/285(361141) ||-Notes:Code for non-cancer illness. If the participant was uncertain of the type of illness they had had, then they described it to the interviewer (a trained nurs…
Non-cancer illness code, self-reported: hypertension	361141	93560	267581	UK Biobank	https://docs.google.com/spreadsheets/d/1kvPoupSzsSFBNSztMzl04xMoSC3Kcx3CrjVf4yBmESU/edit?ts=5b5f17db#gid=227859291	PHESANT Transformation:20002_0 || CAT-MUL-BINARY-VAR 1065 || Indicator name x135_0_0 || Remove indicator var NAs: 53 || Remove indicator var <0: 0 || Removed 0 examples != 1065 but with missing value (<0) || sample 267581/93560(361141) ||-Notes:Code for non-cancer illness. If the participant was uncertain of the type of illness they had had, then they described it to the interviewer (a trained nu…
Non-cancer illness code, self-reported: hyperthyroidism/thyrotoxicosis	361141	2730	358411	UK Biobank	https://docs.google.com/spreadsheets/d/1kvPoupSzsSFBNSztMzl04xMoSC3Kcx3CrjVf4yBmESU/edit?ts=5b5f17db#gid=227859291	PHESANT Transformation:20002_0 || CAT-MUL-BINARY-VAR 1225 || Indicator name x135_0_0 || Remove indicator var NAs: 53 || Remove indicator var <0: 0 || Removed 0 examples != 1225 but with missing value (<0) || sample 358411/2730(361141) ||-Notes:Code for non-cancer illness. If the participant was uncertain of the type of illness they had had, then they described it to the interviewer (a trained nur…
Non-cancer illness code, self-reported: hypothyroidism/myxoedema	361141	17574	343567	UK Biobank	https://docs.google.com/spreadsheets/d/1kvPoupSzsSFBNSztMzl04xMoSC3Kcx3CrjVf4yBmESU/edit?ts=5b5f17db#gid=227859291	PHESANT Transformation:20002_0 || CAT-MUL-BINARY-VAR 1226 || Indicator name x135_0_0 || Remove indicator var NAs: 53 || Remove indicator var <0: 0 || Removed 0 examples != 1226 but with missing value (<0) || sample 343567/17574(361141) ||-Notes:Code for non-cancer illness. If the participant was uncertain of the type of illness they had had, then they described it to the interviewer (a trained nu…
Non-cancer illness code, self-reported: iron deficiency anaemia	361141	1988	359153	UK Biobank	https://docs.google.com/spreadsheets/d/1kvPoupSzsSFBNSztMzl04xMoSC3Kcx3CrjVf4yBmESU/edit?ts=5b5f17db#gid=227859291	PHESANT Transformation:20002_0 || CAT-MUL-BINARY-VAR 1330 || Indicator name x135_0_0 || Remove indicator var NAs: 53 || Remove indicator var <0: 0 || Removed 0 examples != 1330 but with missing value (<0) || sample 359153/1988(361141) ||-Notes:Code for non-cancer illness. If the participant was uncertain of the type of illness they had had, then they described it to the interviewer (a trained nur…
Non-cancer illness code, self-reported: irritable bowel syndrome	361141	8537	352604	UK Biobank	https://docs.google.com/spreadsheets/d/1kvPoupSzsSFBNSztMzl04xMoSC3Kcx3CrjVf4yBmESU/edit?ts=5b5f17db#gid=227859291	PHESANT Transformation:20002_0 || CAT-MUL-BINARY-VAR 1154 || Indicator name x135_0_0 || Remove indicator var NAs: 53 || Remove indicator var <0: 0 || Removed 0 examples != 1154 but with missing value (<0) || sample 352604/8537(361141) ||-Notes:Code for non-cancer illness. If the participant was uncertain of the type of illness they had had, then they described it to the interviewer (a trained nur…
Non-cancer illness code, self-reported: kidney stone/ureter stone/bladder stone	361141	2863	358278	UK Biobank	https://docs.google.com/spreadsheets/d/1kvPoupSzsSFBNSztMzl04xMoSC3Kcx3CrjVf4yBmESU/edit?ts=5b5f17db#gid=227859291	PHESANT Transformation:20002_0 || CAT-MUL-BINARY-VAR 1197 || Indicator name x135_0_0 || Remove indicator var NAs: 53 || Remove indicator var <0: 0 || Removed 0 examples != 1197 but with missing value (<0) || sample 358278/2863(361141) ||-Notes:Code for non-cancer illness. If the participant was uncertain of the type of illness they had had, then they described it to the interviewer (a trained nur…
Non-cancer illness code, self-reported: leg claudication/ intermittent claudication	361141	277	360864	UK Biobank	https://docs.google.com/spreadsheets/d/1kvPoupSzsSFBNSztMzl04xMoSC3Kcx3CrjVf4yBmESU/edit?ts=5b5f17db#gid=227859291	PHESANT Transformation:20002_0 || CAT-MUL-BINARY-VAR 1087 || Indicator name x135_0_0 || Remove indicator var NAs: 53 || Remove indicator var <0: 0 || Removed 0 examples != 1087 but with missing value (<0) || sample 360864/277(361141) ||-Notes:Code for non-cancer illness. If the participant was uncertain of the type of illness they had had, then they described it to the interviewer (a trained nurs…
[truncated: 455 more rows]
