# Supplementary material for: Phenome-wide causal associations between osteoarthritis and other complex traits through the latent causal variable analysis
Source: BMC Musculoskelet Disord. 2024 Mar 26;25:238. doi: 10.1186/s12891-024-07360-x (PMC10964580; doi:10.1186/s12891-024-07360-x)
Supplement: Supplementary file 2 — Supplementary Material 2 [file 12891_2024_7360_MOESM2_ESM.xlsx]

## Sheet: Additional file 2
Additional file S2: Traits with significant genetic correlations with knee osteoarthritis (FDR < 0.05)
Phenotype	rG	rG_SE	P_rG	GCP	GCP_SE	P_GCP	FDR_rG	FDR_GCP	N	NCAS	NCON	Cohort	URL	ref
#Other joint disorders	0.82111	0.0353831	3.94e-119	0.342922	0.43994	0.435701	1.77957e-116	0.760502	361194	27347	333847	UK Biobank	https://docs.google.com/spreadsheets/d/1kvPoupSzsSFBNSztMzl04xMoSC3Kcx3CrjVf4yBmESU/edit?ts=5b5f17db#gid=227859291	PHESANT Transformation:NA-Notes:NA-Variable type:categorical-Phenotype ID:M13_OTHERJOINT
#Polyarthropathies	0.620146	0.130875	2.15e-06	-0.806425	0.151812	1.08e-07	1.45662e-05	2.06245e-06	361194	3275	357919	UK Biobank	https://docs.google.com/spreadsheets/d/1kvPoupSzsSFBNSztMzl04xMoSC3Kcx3CrjVf4yBmESU/edit?ts=5b5f17db#gid=227859291	PHESANT Transformation:NA-Notes:NA-Variable type:categorical-Phenotype ID:M13_POLYARTHROPATHIES
#Spondylopathies	0.575477	0.0910969	2.66e-10	0.112974	0.540546	0.834448	3.43267e-09	0.976262	361194	4393	356801	UK Biobank	https://docs.google.com/spreadsheets/d/1kvPoupSzsSFBNSztMzl04xMoSC3Kcx3CrjVf4yBmESU/edit?ts=5b5f17db#gid=227859291	PHESANT Transformation:NA-Notes:NA-Variable type:categorical-Phenotype ID:M13_SPONDYLOPATHY
Abdominal aortic aneurysm (AAA) (All Biobanks)	0.217479	0.0540258	5.69e-05	0.0420949	0.57278	0.941414	0.000281385	0.99968	1455875	9453	1446422	Global Biobank Meta-analysis Initiative Meta-analysis Initiative: powering genetic discovery across human diseases. 2023	https://www.globalbiobankmeta.org/resources	https://www.sciencedirect.com/science/article/pii/S2666979X22001410?via%3Dihub
Abdominal aortic aneurysm (AAA) (EUR Biobanks)	0.226383	0.0610824	0.000210397	0.0858146	0.562183	0.878678	0.000877194	0.992705	1264918	8163	1256755	Global Biobank Meta-analysis Initiative Meta-analysis Initiative: powering genetic discovery across human diseases. 2022	https://www.globalbiobankmeta.org/resources	https://www.sciencedirect.com/science/article/pii/S2666979X22001410?via%3Dihub
ADHD	0.419114	0.0475641	1.23e-18	-0.0351889	0.1971	0.858305	3.47219e-17	0.983117	55374	20183	35191	PGC	https://www.med.unc.edu/pgc/results-and-downloads/	GWAS made available by PGC. Please go to reference for details
Adopted as a child	0.255022	0.0929572	0.00608	-0.45625	0.228325	0.0456895	0.0170567	0.173086	360450	5158	355292	UK Biobank	https://docs.google.com/spreadsheets/d/1kvPoupSzsSFBNSztMzl04xMoSC3Kcx3CrjVf4yBmESU/edit?ts=5b5f17db#gid=227859291	PHESANT Transformation:1767_0|| CAT-SINGLE || Inc(>=10): 0(355292) || Inc(>=10): 1(5158) || CAT-SINGLE-BINARY || sample 355292/5158(360450) ||-Notes:ACE touchscreen question Were you adopted as a child?-Variable type:binary
Age at first live birth	-0.426228	0.0407718	1.4e-25	-0.151678	0.113217	0.18034	5.92812e-24	0.456957	131987	NA	NA	UK Biobank	https://docs.google.com/spreadsheets/d/1kvPoupSzsSFBNSztMzl04xMoSC3Kcx3CrjVf4yBmESU/edit?ts=5b5f17db#gid=227859291	PHESANT Transformation:2754_0|| INTEGER || reassignments: -4=NA|-3=NA || CONTINUOUS || ||-Notes:ACE touchscreen question How old were you when you had your FIRST child? The following checks were performed: If answer If answer > 65 then rejected If answer > Participants age then rejected If answer If answer If answer > 48 then participant asked to confirm If answer > Age when periods stopped then …
Age at last live birth	-0.461597	0.0518002	5.05e-19	-0.376188	0.168397	0.0254871	1.4559e-17	0.108692	131806	NA	NA	UK Biobank	https://docs.google.com/spreadsheets/d/1kvPoupSzsSFBNSztMzl04xMoSC3Kcx3CrjVf4yBmESU/edit?ts=5b5f17db#gid=227859291	PHESANT Transformation:2764_0|| INTEGER || reassignments: -4=NA|-3=NA || CONTINUOUS || ||-Notes:ACE touchscreen question How old were you when you had your LAST child? The following checks were performed: If answer If answer > 65 then rejected If answer > Participants age then rejected If answer If answer If answer > 48 then participant asked to confirm If answer > Age when periods stopped then p…
Age at menopause (last menstrual period)	-0.229252	0.0530606	1.56e-05	-0.0131243	0.598549	0.982506	8.77095e-05	0.99968	111593	NA	NA	UK Biobank	https://docs.google.com/spreadsheets/d/1kvPoupSzsSFBNSztMzl04xMoSC3Kcx3CrjVf4yBmESU/edit?ts=5b5f17db#gid=227859291	PHESANT Transformation:3581_0|| INTEGER || reassignments: -1=NA|-3=NA || CONTINUOUS || ||-Notes:ACE touchscreen question How old were you when your periods stopped? The following checks were performed: If answer If answer > Participants age then rejected If answer > 70 then rejected If answer If answer > 60 then participant asked to confirm If the participant activated the Help button they were s…
Age first had sexual intercourse	-0.394899	0.0423368	1.08e-20	-0.165724	0.096765	0.0867777	3.56927e-19	0.263448	317694	NA	NA	UK Biobank	https://docs.google.com/spreadsheets/d/1kvPoupSzsSFBNSztMzl04xMoSC3Kcx3CrjVf4yBmESU/edit?ts=5b5f17db#gid=227859291	PHESANT Transformation:2139_0|| INTEGER || reassignments: -1=NA|-2=NA|-3=NA || CONTINUOUS || ||-Notes:ACE touchscreen question What was your age when you first had sexual intercourse? (Sexual intercourse includes vaginal, oral or anal intercourse) The following checks were performed: If answer If answer > Participants age then rejected If answer If the participant activated the Help button they w…
Age of primiparous women at birth of child	-0.283569	0.0903048	0.00168871	-0.272028	0.206353	0.187414	0.00563597	0.470247	25545	NA	NA	UK Biobank	https://docs.google.com/spreadsheets/d/1kvPoupSzsSFBNSztMzl04xMoSC3Kcx3CrjVf4yBmESU/edit?ts=5b5f17db#gid=227859291	PHESANT Transformation:3872_0|| INTEGER || reassignments: -4=NA|-3=NA || CONTINUOUS || ||-Notes:ACE touchscreen question How old were you when you had your child? The following checks were performed: If answer If answer > Participants age then rejected If answer > 65 then rejected If answer If answer If answer > 48 then participant asked to confirm If answer > Age when periods stopped then partic…
Age of stopping smoking	0.333063	0.109241	0.00229691	-0.712176	0.183473	0.000103755	0.00734035	0.00100693	33335	NA	NA	UK Biobank	https://docs.google.com/spreadsheets/d/1kvPoupSzsSFBNSztMzl04xMoSC3Kcx3CrjVf4yBmESU/edit?ts=5b5f17db#gid=227859291	PHESANT Transformation:22507_0|| INTEGER || CONTINUOUS || ||-Notes:Participants who had stopped smoking where asked: At what age did you give up?-Variable type:continuous_raw
Age started hormone-replacement therapy (HRT)	-0.424157	0.063124	1.82e-11	0.293903	0.445881	0.509798	2.65172e-10	0.813471	68299	NA	NA	UK Biobank	https://docs.google.com/spreadsheets/d/1kvPoupSzsSFBNSztMzl04xMoSC3Kcx3CrjVf4yBmESU/edit?ts=5b5f17db#gid=227859291	PHESANT Transformation:3536_0|| INTEGER || reassignments: -1=NA|-3=NA || CONTINUOUS || ||-Notes:ACE touchscreen question How old were you when you first used HRT? The following checks were performed: If answer If answer > Participants age then rejected If answer If answer > 65 then participant asked to confirm If the participant activated the Help button they were shown the message: If you are un…
Age started oral contraceptive pill	-0.331139	0.0540491	8.98e-10	-0.0909586	0.135165	0.500983	1.02251e-08	0.810333	154112	NA	NA	UK Biobank	https://docs.google.com/spreadsheets/d/1kvPoupSzsSFBNSztMzl04xMoSC3Kcx3CrjVf4yBmESU/edit?ts=5b5f17db#gid=227859291	PHESANT Transformation:2794_0|| INTEGER || reassignments: -1=NA|-3=NA || CONTINUOUS || ||-Notes:ACE touchscreen question About how old were you when you first went on the contraceptive pill? The following checks were performed: If answer If answer > Participants age then rejected If answer If answer > 50 then participant asked to confirm If the participant activated the Help button they were show…
Age started smoking in former smokers	-0.375587	0.0647132	6.48e-09	-0.426686	0.214563	0.046742	6.65182e-08	0.175135	88898	NA	NA	UK Biobank	https://docs.google.com/spreadsheets/d/1kvPoupSzsSFBNSztMzl04xMoSC3Kcx3CrjVf4yBmESU/edit?ts=5b5f17db#gid=227859291	PHESANT Transformation:2867_0|| INTEGER || reassignments: -1=NA|-3=NA || CONTINUOUS || ||-Notes:ACE touchscreen question How old were you when you first started smoking on most days? The following checks were performed: If answer If answer > Participants age then rejected If answer ~F2867~ was collected from participants who indicated that in the past they smoked on most or all days, as defined b…
Age when last took cannabis	0.426281	0.147196	0.00377929	-0.328899	0.410177	0.422642	0.0113295	0.746878	25698	NA	NA	UK Biobank	https://docs.google.com/spreadsheets/d/1kvPoupSzsSFBNSztMzl04xMoSC3Kcx3CrjVf4yBmESU/edit?ts=5b5f17db#gid=227859291	PHESANT Transformation:20455_0|| INTEGER || CONTINUOUS || ||-Notes:Question asked: About how old were you when you last had cannabis? Question was asked unless the answer to ~F20453~ was No.-Variable type:continuous_raw
Alanine aminotransferase	0.240426	0.0594431	5.24e-05	0.236613	0.41027	0.564125	0.000261037	0.847619	400822	400822	NA	UK Biobank (EUR)	https://pan-ukb-us-east-1.s3.amazonaws.com/sumstats_flat_files/biomarkers-30620-both_sexes-irnt.tsv.bgz	EUR: biomarkers : 30620 : Biological samples > Assay results > Blood assays > Blood biochemistry
Alcohol drinker status: Current	-0.228769	0.0541048	2.35e-05	-0.101314	0.147107	0.491009	0.000126359	0.802382	360726	336919	23807	UK Biobank	https://docs.google.com/spreadsheets/d/1kvPoupSzsSFBNSztMzl04xMoSC3Kcx3CrjVf4yBmESU/edit?ts=5b5f17db#gid=227859291	PHESANT Transformation:20117_0 || CAT-SINGLE || CAT-SINGLE-BINARY-VAR: 2 || Inc(>=10): 2(336919) ||-Notes:-Variable type:binary
Alcohol drinker status: Previous	0.250128	0.0623946	6.1e-05	-0.281824	0.175847	0.109009	0.000296164	0.314797	360726	12564	348162	UK Biobank	https://docs.google.com/spreadsheets/d/1kvPoupSzsSFBNSztMzl04xMoSC3Kcx3CrjVf4yBmESU/edit?ts=5b5f17db#gid=227859291	PHESANT Transformation:20117_0 || CAT-SINGLE || CAT-SINGLE-BINARY-VAR: 1 || Inc(>=10): 1(12564) ||-Notes:-Variable type:binary
Alcohol usually taken with meals	-0.218074	0.0490227	8.65e-06	-0.210105	0.195763	0.283154	5.18617e-05	0.594423	184716	125164	59552	UK Biobank	https://docs.google.com/spreadsheets/d/1kvPoupSzsSFBNSztMzl04xMoSC3Kcx3CrjVf4yBmESU/edit?ts=5b5f17db#gid=227859291	PHESANT Transformation:1618_0|| CAT-SINGLE || Inc(>=10): 0(59552) || Inc(>=10): 1(125164) || CAT-SINGLE-BINARY || sample 59552/125164(184716) ||-Notes:ACE touchscreen question When you drink alcohol is it usually with meals? ~F1618~ was collected from participants who indicated they drink alcohol, as defined by their answers to ~F1558~-Variable type:binary
Alkaline phosphatase	0.203744	0.0675342	0.00255369	0.0884881	0.545838	0.871216	0.00804709	0.991846	400988	400988	NA	UK Biobank (EUR)	https://pan-ukb-us-east-1.s3.amazonaws.com/sumstats_flat_files/biomarkers-30610-both_sexes-irnt.tsv.bgz	EUR: biomarkers : 30610 : Biological samples > Assay results > Blood assays > Blood biochemistry
Ankle spacing width	0.201519	0.0447616	6.73e-06	-0.125599	0.282824	0.656979	4.14507e-05	0.899246	206589	NA	NA	UK Biobank	https://docs.google.com/spreadsheets/d/1kvPoupSzsSFBNSztMzl04xMoSC3Kcx3CrjVf4yBmESU/edit?ts=5b5f17db#gid=227859291	PHESANT Transformation:3143_0|| CONTINUOUS MAIN || CONTINUOUS || ||-Notes:Ankle width as indicated by the spacing between measurement transducer pads on heel-Variable type:continuous_raw
Ankle spacing width (left)	0.189379	0.0523272	0.000295593	-0.0857441	0.225166	0.703349	0.00116433	0.923815	114630	NA	NA	UK Biobank	https://docs.google.com/spreadsheets/d/1kvPoupSzsSFBNSztMzl04xMoSC3Kcx3CrjVf4yBmESU/edit?ts=5b5f17db#gid=227859291	PHESANT Transformation:4100_0|| CONTINUOUS MAIN || CONTINUOUS || ||-Notes:Left ankle width as indicated by the spacing between measurement transducer pads on heel-Variable type:continuous_raw
Ankle spacing width (right)	0.185226	0.0512885	0.00030448	-0.034044	0.298294	0.909136	0.0011924	0.99968	114614	NA	NA	UK Biobank	https://docs.google.com/spreadsheets/d/1kvPoupSzsSFBNSztMzl04xMoSC3Kcx3CrjVf4yBmESU/edit?ts=5b5f17db#gid=227859291	PHESANT Transformation:4119_0|| CONTINUOUS MAIN || CONTINUOUS || ||-Notes:Right ankle width as indicated by the spacing between measurement transducer pads on heel-Variable type:continuous_raw
Any ICDMAIN event in hilmo or causes of death	0.597612	0.0480013	1.4e-35	-0.553322	0.191738	0.00390394	8.62273e-34	0.0218031	361194	282009	79185	UK Biobank	https://docs.google.com/spreadsheets/d/1kvPoupSzsSFBNSztMzl04xMoSC3Kcx3CrjVf4yBmESU/edit?ts=5b5f17db#gid=227859291	PHESANT Transformation:NA-Notes:NA-Variable type:categorical-Phenotype ID:ICDMAIN_ANY_ENTRY
Apolipoprotein A	-0.128604	0.0466955	0.00588537	0.203883	0.474372	0.667344	0.0166139	0.904651	364987	364987	NA	UK Biobank (EUR)	https://pan-ukb-us-east-1.s3.amazonaws.com/sumstats_flat_files/biomarkers-30630-both_sexes-irnt.tsv.bgz	EUR: biomarkers : 30630 : Biological samples > Assay results > Blood assays > Blood biochemistry
Arm fat mass (left)	0.475205	0.0371391	1.74e-37	-0.608306	0.183822	0.000935599	1.12271e-35	0.00659375	354673	NA	NA	UK Biobank	https://docs.google.com/spreadsheets/d/1kvPoupSzsSFBNSztMzl04xMoSC3Kcx3CrjVf4yBmESU/edit?ts=5b5f17db#gid=227859291	PHESANT Transformation:23124_0|| CONTINUOUS MAIN || CONTINUOUS || ||-Notes:Body composition estimation by impedance measurement. Left arm fat mass. Left arm fat mass in Kg, 0.1 increments.-Variable type:continuous_raw
Arm fat mass (right)	0.477148	0.0369247	3.38e-38	-0.603248	0.184472	0.00107496	2.41047e-36	0.00748676	354736	NA	NA	UK Biobank	https://docs.google.com/spreadsheets/d/1kvPoupSzsSFBNSztMzl04xMoSC3Kcx3CrjVf4yBmESU/edit?ts=5b5f17db#gid=227859291	PHESANT Transformation:23120_0|| CONTINUOUS MAIN || CONTINUOUS || ||-Notes:Body composition estimation by impedance measurement. Right arm fat mass. Right arm fat mass in Kg, 0.1 increments.-Variable type:continuous_raw
Arm fat percentage (left)	0.443255	0.0335604	7.92e-40	-0.285877	0.166422	0.0858374	7.1544e-38	0.261937	354707	NA	NA	UK Biobank	https://docs.google.com/spreadsheets/d/1kvPoupSzsSFBNSztMzl04xMoSC3Kcx3CrjVf4yBmESU/edit?ts=5b5f17db#gid=227859291	PHESANT Transformation:23123_0|| CONTINUOUS MAIN || CONTINUOUS || ||-Notes:Body composition estimation by impedance measurement. Left arm fat percentage Range 1-75% in 0.1% increments.-Variable type:continuous_raw
Arm fat percentage (right)	0.44462	0.0338217	1.79e-39	-0.28225	0.164076	0.0853878	1.51591e-37	0.261915	354760	NA	NA	UK Biobank	https://docs.google.com/spreadsheets/d/1kvPoupSzsSFBNSztMzl04xMoSC3Kcx3CrjVf4yBmESU/edit?ts=5b5f17db#gid=227859291	PHESANT Transformation:23119_0|| CONTINUOUS MAIN || CONTINUOUS || ||-Notes:Body composition estimation by impedance measurement. Right arm fat percentage Range 1-75% in 0.1% increments.-Variable type:continuous_raw
Arm fat-free mass (left)	0.294158	0.0712316	3.63e-05	-0.637125	0.177788	0.000338853	0.000185609	0.00278612	354668	NA	NA	UK Biobank	https://docs.google.com/spreadsheets/d/1kvPoupSzsSFBNSztMzl04xMoSC3Kcx3CrjVf4yBmESU/edit?ts=5b5f17db#gid=227859291	PHESANT Transformation:23125_0|| CONTINUOUS MAIN || CONTINUOUS || ||-Notes:Body composition estimation by impedance measurement. Left arm fat free mass Left arm fat free mass in Kg, 0.1 increments.-Variable type:continuous_raw
Arm fat-free mass (right)	0.284848	0.0709225	5.91e-05	-0.61102	0.187684	0.0011316	0.000289588	0.00770009	354732	NA	NA	UK Biobank	https://docs.google.com/spreadsheets/d/1kvPoupSzsSFBNSztMzl04xMoSC3Kcx3CrjVf4yBmESU/edit?ts=5b5f17db#gid=227859291	PHESANT Transformation:23121_0|| CONTINUOUS MAIN || CONTINUOUS || ||-Notes:Body composition estimation by impedance measurement. Right arm fat free mass Right arm fat free mass in Kg, 0.1 increments.-Variable type:continuous_raw
Arm predicted mass (left)	0.295048	0.0704193	2.79e-05	-0.622682	0.172821	0.000314522	0.000147674	0.00267783	354653	NA	NA	UK Biobank	https://docs.google.com/spreadsheets/d/1kvPoupSzsSFBNSztMzl04xMoSC3Kcx3CrjVf4yBmESU/edit?ts=5b5f17db#gid=227859291	PHESANT Transformation:23126_0|| CONTINUOUS MAIN || CONTINUOUS || ||-Notes:Body composition estimation by impedance measurement. Left arm predicted mass. in Kg, 0.1 increments.-Variable type:continuous_raw
Arm predicted mass (right)	0.283568	0.0708394	6.26e-05	-0.605337	0.185608	0.00110875	0.000301861	0.00763235	354726	NA	NA	UK Biobank	https://docs.google.com/spreadsheets/d/1kvPoupSzsSFBNSztMzl04xMoSC3Kcx3CrjVf4yBmESU/edit?ts=5b5f17db#gid=227859291	PHESANT Transformation:23122_0|| CONTINUOUS MAIN || CONTINUOUS || ||-Notes:Body composition estimation by impedance measurement. Right Arm predicted mass in Kg, 0.1 increments.-Variable type:continuous_raw
Asthma	0.445816	0.119379	0.000188132	-0.306387	0.0975961	0.0016933	0.000796621	0.0103344	361194	1993	359201	UK Biobank	https://docs.google.com/spreadsheets/d/1kvPoupSzsSFBNSztMzl04xMoSC3Kcx3CrjVf4yBmESU/edit?ts=5b5f17db#gid=227859291	PHESANT Transformation:NA-Notes:NA-Variable type:categorical-Phenotype ID:J10_ASTHMA_MAIN
Asthma (All Biobanks)	0.304009	0.0411526	1.5e-13	0.039749	0.192328	0.836265	2.71e-12	0.976262	1800785	153763	1647022	Global Biobank Meta-analysis Initiative Meta-analysis Initiative: powering genetic discovery across human diseases. 2027	https://www.globalbiobankmeta.org/resources	https://www.sciencedirect.com/science/article/pii/S2666979X22001410?via%3Dihub
Asthma (EUR Biobanks)	0.311936	0.0425681	2.34e-13	0.00224094	0.157163	0.988624	4.17197e-12	0.99968	1376071	121940	1254131	Global Biobank Meta-analysis Initiative Meta-analysis Initiative: powering genetic discovery across human diseases. 2026	https://www.globalbiobankmeta.org/resources	https://www.sciencedirect.com/science/article/pii/S2666979X22001410?via%3Dihub
Asthma, hospital admissions 1	0.449599	0.118564	0.000149424	-0.258468	0.0996342	0.00948184	0.000651027	0.0463905	361194	1986	359208	UK Biobank	https://docs.google.com/spreadsheets/d/1kvPoupSzsSFBNSztMzl04xMoSC3Kcx3CrjVf4yBmESU/edit?ts=5b5f17db#gid=227859291	PHESANT Transformation:NA-Notes:NA-Variable type:categorical-Phenotype ID:ASTHMA_HOSPITAL1
Asthma-related pneumonia	0.314617	0.113456	0.00555347	-0.274554	0.0850164	0.00124039	0.0157756	0.00806932	361194	5900	355294	UK Biobank	https://docs.google.com/spreadsheets/d/1kvPoupSzsSFBNSztMzl04xMoSC3Kcx3CrjVf4yBmESU/edit?ts=5b5f17db#gid=227859291	PHESANT Transformation:NA-Notes:NA-Variable type:categorical-Phenotype ID:ASTHMA_PNEUMONIA
Attendance/disability/mobility allowance: Blue badge	0.561396	0.0453175	3.03e-35	-0.123611	0.200422	0.537397	1.78507e-33	0.825381	358597	12733	345864	UK Biobank	https://docs.google.com/spreadsheets/d/1kvPoupSzsSFBNSztMzl04xMoSC3Kcx3CrjVf4yBmESU/edit?ts=5b5f17db#gid=227859291	PHESANT Transformation:6146_0 || CAT-MUL-BINARY-VAR 3 || NO_NAN Remove NA participants 179 || Removed 2418 examples != 3 but with missing value (<0) || sample 345864/12733(358597) || SKIP_val:-1 < 0 || SKIP_val:-3 < 0 ||-Notes:ACE touchscreen question Do you receive any of the following? (You can select more than one answer) The following checks were performed: If code -7 was selected, then no ad…
Attendance/disability/mobility allowance: Disability living allowance	0.499982	0.044089	8.29e-30	-0.139777	0.195215	0.473982	4.01177e-28	0.790415	358597	15697	342900	UK Biobank	https://docs.google.com/spreadsheets/d/1kvPoupSzsSFBNSztMzl04xMoSC3Kcx3CrjVf4yBmESU/edit?ts=5b5f17db#gid=227859291	PHESANT Transformation:6146_0 || CAT-MUL-BINARY-VAR 2 || NO_NAN Remove NA participants 179 || Removed 2418 examples != 2 but with missing value (<0) || sample 342900/15697(358597) ||-Notes:ACE touchscreen question Do you receive any of the following? (You can select more than one answer) The following checks were performed: If code -7 was selected, then no additional choices were allowed. If code…
Attendance/disability/mobility allowance: None of the above	-0.54877	0.0421856	1.1e-38	-0.133623	0.173006	0.439901	8.76765e-37	0.761467	358597	337879	20718	UK Biobank	https://docs.google.com/spreadsheets/d/1kvPoupSzsSFBNSztMzl04xMoSC3Kcx3CrjVf4yBmESU/edit?ts=5b5f17db#gid=227859291	PHESANT Transformation:6146_0 || CAT-MUL-BINARY-VAR 100 || NO_NAN Remove NA participants 179 || Removed 2418 examples != 100 but with missing value (<0) || sample 20718/337879(358597) ||-Notes:ACE touchscreen question Do you receive any of the following? (You can select more than one answer) The following checks were performed: If code -7 was selected, then no additional choices were allowed. If …
Back pain	0.375367	0.0458066	2.51e-16	-0.0781628	0.117126	0.504557	5.66842e-15	0.813471	509000	145000	364000	UK Biobank + CHARGE	https://zenodo.org/record/1319332	Meta-analysis results from UK Biobank and CHARGE provided in Freidin et al (2019) Insight into the genetic architecture of back pain and its risk factors from a study of 509,000 individuals
Back pain for 3+ months	0.337629	0.060145	1.98e-08	0.50658	0.317633	0.110743	1.8251e-07	0.315192	90555	62055	28500	UK Biobank	https://docs.google.com/spreadsheets/d/1kvPoupSzsSFBNSztMzl04xMoSC3Kcx3CrjVf4yBmESU/edit?ts=5b5f17db#gid=227859291	PHESANT Transformation:3571_0|| CAT-SINGLE || Inc(>=10): 1(62055) || Inc(>=10): 0(28500) || CAT-SINGLE-BINARY || sample 28500/62055(90555) ||-Notes:ACE touchscreen question Have you had back pains for more than 3 months? ~F3571~ was collected from participants who indicated that in the last month they experienced back pain that interfered with their usual activities, as defined by their answers t…
Barret oesophagus	0.258905	0.1069	0.0154377	-0.624248	0.226432	0.00583533	0.036763	0.0303028	361194	1791	359403	UK Biobank	https://docs.google.com/spreadsheets/d/1kvPoupSzsSFBNSztMzl04xMoSC3Kcx3CrjVf4yBmESU/edit?ts=5b5f17db#gid=227859291	PHESANT Transformation:NA-Notes:NA-Variable type:categorical-Phenotype ID:K11_BARRET
Basal metabolic rate	0.295418	0.0701686	2.55e-05	-0.578175	0.157265	0.000236501	0.000136033	0.00205895	354825	NA	NA	UK Biobank	https://docs.google.com/spreadsheets/d/1kvPoupSzsSFBNSztMzl04xMoSC3Kcx3CrjVf4yBmESU/edit?ts=5b5f17db#gid=227859291	PHESANT Transformation:23105_0|| CONTINUOUS MAIN || CONTINUOUS || ||-Notes:Body composition estimation by impedance measurement. Basal metabolic rate Return value in Kilo- Joules.-Variable type:continuous_raw
Been in serious accident believed to be life-threatening	0.239332	0.0913379	0.00878541	-0.184147	0.28484	0.517962	0.0234335	0.815514	117922	11325	106597	UK Biobank	https://docs.google.com/spreadsheets/d/1kvPoupSzsSFBNSztMzl04xMoSC3Kcx3CrjVf4yBmESU/edit?ts=5b5f17db#gid=227859291	PHESANT Transformation:20526_0|| CAT-SINGLE || reassignments: 2=1 || Inc(>=10): 0(106597) || Inc(>=10): 1(11325) || CAT-SINGLE-BINARY || sample 106597/11325(117922) ||-Notes:Question asked: In your life, have you...? Been in a serious accident that you believed to be life-threatening at the time-Variable type:binary
Bilateral oophorectomy (both ovaries removed)	0.421675	0.066615	2.45e-10	-0.197906	0.262593	0.451053	3.19207e-09	0.776231	191515	15629	175886	UK Biobank	https://docs.google.com/spreadsheets/d/1kvPoupSzsSFBNSztMzl04xMoSC3Kcx3CrjVf4yBmESU/edit?ts=5b5f17db#gid=227859291	PHESANT Transformation:2834_0|| CAT-SINGLE || Inc(>=10): 0(175886) || Inc(>=10): 1(15629) || CAT-SINGLE-BINARY || sample 175886/15629(191515) ||-Notes:ACE touchscreen question Have you had BOTH ovaries removed? If the participant activated the Help button they were shown the message: Only enter Yes if you have had both ovaries removed. If you have only had one ovary removed you will be able to le…
Blood clot, DVT, bronchitis, emphysema, asthma, rhinitis, eczema, allergy diagnosed by doctor: Asthma	0.242151	0.0498315	1.18e-06	-0.188701	0.187457	0.314107	8.55027e-06	0.634513	360527	41633	318894	UK Biobank	https://docs.google.com/spreadsheets/d/1kvPoupSzsSFBNSztMzl04xMoSC3Kcx3CrjVf4yBmESU/edit?ts=5b5f17db#gid=227859291	PHESANT Transformation:6152_0 || CAT-MUL-BINARY-VAR 8 || NO_NAN Remove NA participants 181 || Removed 486 examples != 8 but with missing value (<0) || sample 318894/41633(360527) ||-Notes:ACE touchscreen question Has a doctor ever told you that you have had any of the following conditions? (You can select more than one answer) The following checks were performed: If code -7 was selected, then no …
Blood clot, DVT, bronchitis, emphysema, asthma, rhinitis, eczema, allergy diagnosed by doctor: Emphysema/chronic bronchitis	0.338837	0.0719409	2.48e-06	0.144894	0.235915	0.539098	1.63922e-05	0.825381	360527	6138	354389	UK Biobank	https://docs.google.com/spreadsheets/d/1kvPoupSzsSFBNSztMzl04xMoSC3Kcx3CrjVf4yBmESU/edit?ts=5b5f17db#gid=227859291	PHESANT Transformation:6152_0 || CAT-MUL-BINARY-VAR 6 || NO_NAN Remove NA participants 181 || Removed 486 examples != 6 but with missing value (<0) || sample 354389/6138(360527) ||-Notes:ACE touchscreen question Has a doctor ever told you that you have had any of the following conditions? (You can select more than one answer) The following checks were performed: If code -7 was selected, then no a…
BMI	0.40033	0.0311076	6.71e-38	-0.708456	0.200228	0.000402804	4.54602e-36	0.00322243	339224	NA	NA	GIANT Consortium	https://portals.broadinstitute.org/collaboration/giant/index.php/GIANT_consortium_data_files	Meta-analysis results from the GIANT Consortium Consortium (2015) Genetic studies of body mass index yield new insights for obesity biology.
Body fat percentage	0.405123	0.0304948	2.83e-40	-0.215648	0.11155	0.0532107	2.73904e-38	0.190914	354628	NA	NA	UK Biobank	https://docs.google.com/spreadsheets/d/1kvPoupSzsSFBNSztMzl04xMoSC3Kcx3CrjVf4yBmESU/edit?ts=5b5f17db#gid=227859291	PHESANT Transformation:23099_0|| CONTINUOUS MAIN || CONTINUOUS || ||-Notes:Body composition estimation by impedance measurement. Body fat percentage Body fat percentage. Range 1% - 75% in 0.1% increments.-Variable type:continuous_raw
Body mass index (BMI)	0.504549	0.0343206	6.35e-49	-0.561303	0.215921	0.00933406	1.43404e-46	0.046048	359983	NA	NA	UK Biobank	https://docs.google.com/spreadsheets/d/1kvPoupSzsSFBNSztMzl04xMoSC3Kcx3CrjVf4yBmESU/edit?ts=5b5f17db#gid=227859291	PHESANT Transformation:21001_0|| CONTINUOUS MAIN || CONTINUOUS || ||-Notes:BMI value here is constructed from height and weight measured during the initial Assessment Centre visit. Value is not present if either of these readings were omitted.-Variable type:continuous_raw
Bone mineral density	0.161759	0.0633252	0.0106367	-0.510131	0.119305	1.9e-05	0.0274047	0.000234333	426824	NA	NA	GEFOS	http://www.gefos.org/?q=content/data-release-2018	The GEnetic Factors for OSteoporosis (GEFOS) Consortium is a large international collaboration comprising numerous research groups. Osteoporosis is a common age-related complex disease with a strong genetic component. The UK Biobank is a health resource from the United Kingdom that has genetic data and phenotype measurements in 500,000 individuals, representative of the general population. We ana…
Bread intake	-0.0918691	0.0359171	0.0105333	0.365875	0.355316	0.303144	0.0272899	0.620973	353030	NA	NA	UK Biobank	https://docs.google.com/spreadsheets/d/1kvPoupSzsSFBNSztMzl04xMoSC3Kcx3CrjVf4yBmESU/edit?ts=5b5f17db#gid=227859291	PHESANT Transformation:1438_0|| INTEGER || reassignments: -1=NA|-3=NA|-10=NA || CONTINUOUS || ||-Notes:ACE touchscreen question How many slices of bread do you eat each WEEK? The following checks were performed: If answer If answer > 250 then rejected If answer > 50 then participant asked to confirm If the participant activated the Help button they were shown the message: For other types of bread…
Bread type: White	0.223116	0.0481271	3.55e-06	0.370197	0.214414	0.0842473	2.2906e-05	0.259762	348424	91452	256972	UK Biobank	https://docs.google.com/spreadsheets/d/1kvPoupSzsSFBNSztMzl04xMoSC3Kcx3CrjVf4yBmESU/edit?ts=5b5f17db#gid=227859291	PHESANT Transformation:1448_0 || CAT-SINGLE || CAT-SINGLE-BINARY-VAR: 1 || Inc(>=10): 1(91452) ||-Notes:ACE touchscreen question What type of bread do you mainly eat? If the participant activated the Help button they were shown the message: If you eat more than one type of bread, please select the one that you eat the most. If you are unsure, select Do not know. ~F1448~ was collected from all par…
Bread type: Wholemeal or wholegrain	-0.234655	0.0471168	6.35e-07	0.215255	0.215041	0.316829	4.86116e-06	0.635806	348424	201013	147411	UK Biobank	https://docs.google.com/spreadsheets/d/1kvPoupSzsSFBNSztMzl04xMoSC3Kcx3CrjVf4yBmESU/edit?ts=5b5f17db#gid=227859291	PHESANT Transformation:1448_0 || CAT-SINGLE || CAT-SINGLE-BINARY-VAR: 3 || Inc(>=10): 3(201013) ||-Notes:ACE touchscreen question What type of bread do you mainly eat? If the participant activated the Help button they were shown the message: If you eat more than one type of bread, please select the one that you eat the most. If you are unsure, select Do not know. ~F1448~ was collected from all pa…
Carpal tunnel syndrome	0.500114	0.0558834	3.58e-19	-0.0269204	0.325274	0.934041	1.07798e-17	0.99968	361194	7973	353221	UK Biobank	https://docs.google.com/spreadsheets/d/1kvPoupSzsSFBNSztMzl04xMoSC3Kcx3CrjVf4yBmESU/edit?ts=5b5f17db#gid=227859291	PHESANT Transformation:NA-Notes:NA-Variable type:categorical-Phenotype ID:G6_CARPTU
Caudate volume	0.208895	0.0829773	0.0118191	0.477027	0.329816	0.148081	0.0295478	0.397026	30720	NA	NA	ENIGMA	http://enigma.ini.usc.edu/	GWAS of subcortical volumes (ENIGMA2)
Cereal type: Biscuit cereal (e.g. Weetabix)	0.230204	0.0736382	0.00177112	-0.442693	0.330653	0.180621	0.00585288	0.456957	299898	53310	246588	UK Biobank	https://docs.google.com/spreadsheets/d/1kvPoupSzsSFBNSztMzl04xMoSC3Kcx3CrjVf4yBmESU/edit?ts=5b5f17db#gid=227859291	PHESANT Transformation:1468_0 || CAT-SINGLE || CAT-SINGLE-BINARY-VAR: 2 || Inc(>=10): 2(53310) ||-Notes:ACE touchscreen question What type of cereal do you mainly eat? If the participant activated the Help button they were shown the message: If you eat more than one type of cereal, please select the one that you eat the most. If you are unsure, select Do not know. ~F1468~ was collected from all p…
Cereal type: Muesli	-0.387421	0.0406663	1.62e-21	-0.141888	0.134674	0.292081	5.9327e-20	0.604587	299898	61523	238375	UK Biobank	https://docs.google.com/spreadsheets/d/1kvPoupSzsSFBNSztMzl04xMoSC3Kcx3CrjVf4yBmESU/edit?ts=5b5f17db#gid=227859291	PHESANT Transformation:1468_0 || CAT-SINGLE || CAT-SINGLE-BINARY-VAR: 4 || Inc(>=10): 4(61523) ||-Notes:ACE touchscreen question What type of cereal do you mainly eat? If the participant activated the Help button they were shown the message: If you eat more than one type of cereal, please select the one that you eat the most. If you are unsure, select Do not know. ~F1468~ was collected from all p…
Cereal type: Other (e.g. Cornflakes, Frosties)	0.238837	0.0473047	4.44e-07	0.223953	0.276045	0.417199	3.51825e-06	0.740875	299898	58105	241793	UK Biobank	https://docs.google.com/spreadsheets/d/1kvPoupSzsSFBNSztMzl04xMoSC3Kcx3CrjVf4yBmESU/edit?ts=5b5f17db#gid=227859291	PHESANT Transformation:1468_0 || CAT-SINGLE || CAT-SINGLE-BINARY-VAR: 5 || Inc(>=10): 5(58105) ||-Notes:ACE touchscreen question What type of cereal do you mainly eat? If the participant activated the Help button they were shown the message: If you eat more than one type of cereal, please select the one that you eat the most. If you are unsure, select Do not know. ~F1468~ was collected from all p…
Certain infectious and parasitic diseases	0.678197	0.209878	0.0012319	0.741589	0.18608	6.74e-05	0.00418351	0.000677288	361194	7530	353664	UK Biobank	https://docs.google.com/spreadsheets/d/1kvPoupSzsSFBNSztMzl04xMoSC3Kcx3CrjVf4yBmESU/edit?ts=5b5f17db#gid=227859291	PHESANT Transformation:NA-Notes:NA-Variable type:categorical-Phenotype ID:AB1_INFECTIONS
Chest pain or discomfort	0.208933	0.0543321	0.000120315	-0.0409521	0.340439	0.904252	0.000536272	0.99968	357507	56233	301274	UK Biobank	https://docs.google.com/spreadsheets/d/1kvPoupSzsSFBNSztMzl04xMoSC3Kcx3CrjVf4yBmESU/edit?ts=5b5f17db#gid=227859291	PHESANT Transformation:2335_0|| CAT-SINGLE || Inc(>=10): 0(301274) || Inc(>=10): 1(56233) || CAT-SINGLE-BINARY || sample 301274/56233(357507) ||-Notes:ACE touchscreen question Do you ever have any pain or discomfort in your chest?-Variable type:binary
Chest pain or discomfort walking normally	0.356901	0.0650724	4.14e-08	0.452857	0.338043	0.180361	3.71503e-07	0.456957	55737	9617	46120	UK Biobank	https://docs.google.com/spreadsheets/d/1kvPoupSzsSFBNSztMzl04xMoSC3Kcx3CrjVf4yBmESU/edit?ts=5b5f17db#gid=227859291	PHESANT Transformation:3606_0|| CAT-SINGLE || Inc(>=10): 0(46120) || Inc(>=10): 1(9617) || CAT-SINGLE-BINARY || sample 46120/9617(55737) ||-Notes:ACE touchscreen question Do you get this pain or discomfort when you walk at an ordinary pace on the level? ~F3606~ was collected from participants who indicated that they get pain or discomfort in their chest, as defined by their answers to ~F2335~-Var…
Chest pain or discomfort when walking uphill or hurrying	0.363759	0.104099	0.000475183	-0.726653	0.181121	6.02e-05	0.00177865	0.000625235	44867	11938	32929	UK Biobank	https://docs.google.com/spreadsheets/d/1kvPoupSzsSFBNSztMzl04xMoSC3Kcx3CrjVf4yBmESU/edit?ts=5b5f17db#gid=227859291	PHESANT Transformation:3751_0|| CAT-SINGLE || Inc(>=10): 1(11938) || Inc(>=10): 0(32929) || CAT-SINGLE-BINARY || sample 32929/11938(44867) ||-Notes:ACE touchscreen question Do you get this pain or discomfort when you walk uphill or hurry? ~F3751~ was collected from participants who indicated that they get pain or discomfort in their chest, as defined by their answers to ~F2335~ but they do not ge…
Childhood asthma (age<16)	0.445816	0.119379	0.000188132	-0.306387	0.0975961	0.0016933	0.000796621	0.0103344	361194	1993	359201	UK Biobank	https://docs.google.com/spreadsheets/d/1kvPoupSzsSFBNSztMzl04xMoSC3Kcx3CrjVf4yBmESU/edit?ts=5b5f17db#gid=227859291	PHESANT Transformation:NA-Notes:NA-Variable type:categorical-Phenotype ID:ASTHMA_CHILD
Coeliac disease	0.128175	0.0484472	0.00815333	-0.543415	0.326073	0.0956049	0.0218767	0.286581	361194	842	360352	UK Biobank	https://docs.google.com/spreadsheets/d/1kvPoupSzsSFBNSztMzl04xMoSC3Kcx3CrjVf4yBmESU/edit?ts=5b5f17db#gid=227859291	PHESANT Transformation:NA-Notes:NA-Variable type:categorical-Phenotype ID:K11_COELIAC
Coffee type: Ground coffee (include espresso, filter etc)	-0.1616	0.0485603	0.000875266	0.219053	0.44342	0.621301	0.00310623	0.884305	283449	64962	218487	UK Biobank	https://docs.google.com/spreadsheets/d/1kvPoupSzsSFBNSztMzl04xMoSC3Kcx3CrjVf4yBmESU/edit?ts=5b5f17db#gid=227859291	PHESANT Transformation:1508_0 || CAT-SINGLE || CAT-SINGLE-BINARY-VAR: 3 || Inc(>=10): 3(64962) ||-Notes:ACE touchscreen question What type of coffee do you usually drink? If the participant activated the Help button they were shown the message: If you drink more than one type of coffee, please select the one that you drink the most. If you are unsure, select Do not know. ~F1508~ was collected fro…
Coffee type: Other type of coffee	0.542526	0.152449	0.000372639	-0.574704	0.278399	0.0389881	0.00143854	0.154906	283449	4791	278658	UK Biobank	https://docs.google.com/spreadsheets/d/1kvPoupSzsSFBNSztMzl04xMoSC3Kcx3CrjVf4yBmESU/edit?ts=5b5f17db#gid=227859291	PHESANT Transformation:1508_0 || CAT-SINGLE || CAT-SINGLE-BINARY-VAR: 4 || Inc(>=10): 4(4791) ||-Notes:ACE touchscreen question What type of coffee do you usually drink? If the participant activated the Help button they were shown the message: If you drink more than one type of coffee, please select the one that you drink the most. If you are unsure, select Do not know. ~F1508~ was collected from…
Cognitive Performance	-0.225512	0.0392177	8.91e-09	-0.205338	0.162672	0.206846	8.87724e-08	0.492836	257841	NA	NA	SSGAC	https://www.thessgac.org/data	Cognitive Performance (CP) meta-analysis of all discovery cohorts.
COPD (All Biobanks)	0.38556	0.0457929	3.78e-17	0.0902537	0.103952	0.385274	9.31255e-16	0.712756	1392366	81568	1310798	Global Biobank Meta-analysis Initiative Meta-analysis Initiative: powering genetic discovery across human diseases. 2030	https://www.globalbiobankmeta.org/resources	https://www.sciencedirect.com/science/article/pii/S2666979X22001410?via%3Dihub
COPD (EUR Biobanks)	0.416423	0.0483547	7.19e-18	0.0611091	0.11754	0.603133	1.94849e-16	0.880024	995917	58559	937358	Global Biobank Meta-analysis Initiative Meta-analysis Initiative: powering genetic discovery across human diseases. 2029	https://www.globalbiobankmeta.org/resources	https://www.sciencedirect.com/science/article/pii/S2666979X22001410?via%3Dihub
COPD differential diagnosis	0.406956	0.0692338	4.15e-09	0.145299	0.344439	0.67314	4.35911e-08	0.904651	361194	26710	334484	UK Biobank	https://docs.google.com/spreadsheets/d/1kvPoupSzsSFBNSztMzl04xMoSC3Kcx3CrjVf4yBmESU/edit?ts=5b5f17db#gid=227859291	PHESANT Transformation:NA-Notes:NA-Variable type:categorical-Phenotype ID:COPD_EXCL
COPD, early/later onset	0.423547	0.0872115	1.19e-06	-0.247448	0.330022	0.45338	8.57686e-06	0.777974	361194	1897	359297	UK Biobank	https://docs.google.com/spreadsheets/d/1kvPoupSzsSFBNSztMzl04xMoSC3Kcx3CrjVf4yBmESU/edit?ts=5b5f17db#gid=227859291	PHESANT Transformation:NA-Notes:NA-Variable type:categorical-Phenotype ID:COPD_EARLYANDLATER
Coronary atherosclerosis	0.163502	0.0487342	0.000793742	-0.41684	0.35498	0.24029	0.00286043	0.547122	361194	14334	346860	UK Biobank	https://docs.google.com/spreadsheets/d/1kvPoupSzsSFBNSztMzl04xMoSC3Kcx3CrjVf4yBmESU/edit?ts=5b5f17db#gid=227859291	PHESANT Transformation:NA-Notes:NA-Variable type:categorical-Phenotype ID:I9_CORATHER
C-reactive protein	0.291586	0.0562105	2.13e-07	0.188767	0.311198	0.544129	1.75985e-06	0.828083	400094	400094	NA	UK Biobank (EUR)	https://pan-ukb-us-east-1.s3.amazonaws.com/sumstats_flat_files/biomarkers-30710-both_sexes-irnt.tsv.bgz	EUR: biomarkers : 30710 : Biological samples > Assay results > Blood assays > Blood biochemistry
Current employment status: Doing unpaid or voluntary work	-0.326517	0.0724969	6.67e-06	-0.532081	0.2369	0.024703	4.12687e-05	0.107531	359931	13308	346623	UK Biobank	https://docs.google.com/spreadsheets/d/1kvPoupSzsSFBNSztMzl04xMoSC3Kcx3CrjVf4yBmESU/edit?ts=5b5f17db#gid=227859291	PHESANT Transformation:6142_0 || CAT-MUL-BINARY-VAR 6 || NO_NAN Remove NA participants 177 || Removed 1086 examples != 6 but with missing value (<0) || sample 346623/13308(359931) ||-Notes:ACE touchscreen question Which of the following describes your current situation? (You can select more than one answer) The following checks were performed: If code -7 was selected, then no additional choices w…
Current employment status: In paid employment or self-employed	-0.317324	0.0576491	3.7e-08	-0.675053	0.202859	0.000875665	3.34233e-07	0.00632187	359931	205149	154782	UK Biobank	https://docs.google.com/spreadsheets/d/1kvPoupSzsSFBNSztMzl04xMoSC3Kcx3CrjVf4yBmESU/edit?ts=5b5f17db#gid=227859291	PHESANT Transformation:6142_0 || CAT-MUL-BINARY-VAR 1 || NO_NAN Remove NA participants 177 || Removed 1086 examples != 1 but with missing value (<0) || sample 154782/205149(359931) ||-Notes:ACE touchscreen question Which of the following describes your current situation? (You can select more than one answer) The following checks were performed: If code -7 was selected, then no additional choices …
Current employment status: Looking after home and/or family	-0.275543	0.088515	0.00185226	-0.60214	0.218686	0.00589711	0.00605881	0.0303573	359931	18014	341917	UK Biobank	https://docs.google.com/spreadsheets/d/1kvPoupSzsSFBNSztMzl04xMoSC3Kcx3CrjVf4yBmESU/edit?ts=5b5f17db#gid=227859291	PHESANT Transformation:6142_0 || CAT-MUL-BINARY-VAR 3 || NO_NAN Remove NA participants 177 || Removed 1086 examples != 3 but with missing value (<0) || sample 341917/18014(359931) || SKIP_val:-3 < 0 ||-Notes:ACE touchscreen question Which of the following describes your current situation? (You can select more than one answer) The following checks were performed: If code -7 was selected, then no a…
Current employment status: Unable to work because of sickness or disability	0.47111	0.0528104	4.63e-19	-0.132979	0.160645	0.407793	1.36384e-17	0.738268	359931	13756	346175	UK Biobank	https://docs.google.com/spreadsheets/d/1kvPoupSzsSFBNSztMzl04xMoSC3Kcx3CrjVf4yBmESU/edit?ts=5b5f17db#gid=227859291	PHESANT Transformation:6142_0 || CAT-MUL-BINARY-VAR 4 || NO_NAN Remove NA participants 177 || Removed 1086 examples != 4 but with missing value (<0) || sample 346175/13756(359931) ||-Notes:ACE touchscreen question Which of the following describes your current situation? (You can select more than one answer) The following checks were performed: If code -7 was selected, then no additional choices w…
Current employment status: Unemployed	0.341935	0.114961	0.00293608	-0.846722	0.118229	7.97e-13	0.00902129	3.62942e-11	359931	5694	354237	UK Biobank	https://docs.google.com/spreadsheets/d/1kvPoupSzsSFBNSztMzl04xMoSC3Kcx3CrjVf4yBmESU/edit?ts=5b5f17db#gid=227859291	PHESANT Transformation:6142_0 || CAT-MUL-BINARY-VAR 5 || NO_NAN Remove NA participants 177 || Removed 1086 examples != 5 but with missing value (<0) || sample 354237/5694(359931) ||-Notes:ACE touchscreen question Which of the following describes your current situation? (You can select more than one answer) The following checks were performed: If code -7 was selected, then no additional choices we…
Cystatin C	0.130826	0.0453263	0.00389783	-0.034515	0.268444	0.897695	0.0116334	0.99968	400940	400940	NA	UK Biobank (EUR)	https://pan-ukb-us-east-1.s3.amazonaws.com/sumstats_flat_files/biomarkers-30720-both_sexes-irnt.tsv.bgz	EUR: biomarkers : 30720 : Biological samples > Assay results > Blood assays > Blood biochemistry
Decayed, Missing and Filled tooth Surfaces (DMFS) + Dentures	0.304497	0.0475023	1.45e-10	0.012715	0.137845	0.926506	1.92623e-09	0.99968	487823	104506	383317	UK Biobank + GLIDE	https://data.bris.ac.uk/data/dataset/2j2rqgzedxlq02oqbb4vmycnc2	Single-variant association statistics from GLIDE and UKB were combined using a z-score genome-wide meta-analysis weighted by effective sample size. There were two principal analyses; one combining DMFS (nâ€‰=â€‰26,792 from nine studies) and dentures (ncasesâ€‰=â€‰77,714, ncontrolsâ€‰=â€‰383,317)
Dentures	0.324257	0.0492088	4.42e-11	0.0161786	0.135239	0.904777	6.0496e-10	0.99968	461031	77714	383317	UK Biobank	https://data.bris.ac.uk/data/dataset/2j2rqgzedxlq02oqbb4vmycnc2	UK Biobank GWAS on having dentures
Destinations on discharge from hospital (recoded): Usual Place of residence	0.584588	0.0517594	1.4e-29	-0.256271	0.21184	0.226379	6.54138e-28	0.525555	361058	232634	128424	UK Biobank	https://docs.google.com/spreadsheets/d/1kvPoupSzsSFBNSztMzl04xMoSC3Kcx3CrjVf4yBmESU/edit?ts=5b5f17db#gid=227859291	PHESANT Transformation:41248_0 || CAT-MUL-BINARY-VAR 1000 || ALL || Removed 136 examples != 1000 but with missing value (<0) || sample 128424/232634(361058) ||-Notes:This field is a summary of the distinct destination on discharge codes a participant has had recorded across all their episodes in hospital. Destination on discharge identifies whether a patient was due to return to their usual place…
Destinations on discharge from hospital (recoded): Usual Place of residence: Living with relatives	0.277988	0.110317	0.0117387	0.00110791	0.578995	0.998473	0.0294555	0.99968	359439	10386	349053	UK Biobank	https://docs.google.com/spreadsheets/d/1kvPoupSzsSFBNSztMzl04xMoSC3Kcx3CrjVf4yBmESU/edit?ts=5b5f17db#gid=227859291	PHESANT Transformation:41248_0 || CAT-MUL-BINARY-VAR 1001 || ALL || Removed 1755 examples != 1001 but with missing value (<0) || sample 349053/10386(359439) ||-Notes:This field is a summary of the distinct destination on discharge codes a participant has had recorded across all their episodes in hospital. Destination on discharge identifies whether a patient was due to return to their usual place…
Detention categories: Informal, not formally detained	0.517015	0.0865517	2.32e-09	-0.630843	0.240467	0.00870554	2.47528e-08	0.0433082	361194	28228	332966	UK Biobank	https://docs.google.com/spreadsheets/d/1kvPoupSzsSFBNSztMzl04xMoSC3Kcx3CrjVf4yBmESU/edit?ts=5b5f17db#gid=227859291	PHESANT Transformation:41215_0 || CAT-MUL-BINARY-VAR 0 || ALL || Removed 0 examples != 0 but with missing value (<0) || sample 332966/28228(361194) ||-Notes:This field is a summary of the distinct detention category codes a participant has had recorded across all their episodes in hospital. Detention category identifies the legislation under which the person was detained. In order to conduct anal…
Diabetes diagnosed by doctor	0.36075	0.0543903	3.3e-11	0.136278	0.532616	0.798055	4.70684e-10	0.976262	360192	17275	342917	UK Biobank	https://docs.google.com/spreadsheets/d/1kvPoupSzsSFBNSztMzl04xMoSC3Kcx3CrjVf4yBmESU/edit?ts=5b5f17db#gid=227859291	PHESANT Transformation:2443_0|| CAT-SINGLE || Inc(>=10): 0(342917) || Inc(>=10): 1(17275) || CAT-SINGLE-BINARY || sample 342917/17275(360192) ||-Notes:ACE touchscreen question Has a doctor ever told you that you have diabetes? If the participant activated the Help button they were shown the message: If you are unsure if you have been told you had diabetes, select Do not know and you will be asked…
Diagnoses - main ICD10: D12 Benign neoplasm of colon, rectum, anus and anal canal	0.192623	0.0725122	0.00789759	-0.405968	0.372297	0.275519	0.0213432	0.589	361194	8877	352317	UK Biobank	https://docs.google.com/spreadsheets/d/1kvPoupSzsSFBNSztMzl04xMoSC3Kcx3CrjVf4yBmESU/edit?ts=5b5f17db#gid=227859291	PHESANT Transformation:NA-Notes:NA-Variable type:categorical-Phenotype ID:D12
Diagnoses - main ICD10: D50 Iron deficiency anaemia	0.262164	0.10746	0.0147019	-0.284131	0.435815	0.514431	0.0352585	0.813471	361194	3222	357972	UK Biobank	https://docs.google.com/spreadsheets/d/1kvPoupSzsSFBNSztMzl04xMoSC3Kcx3CrjVf4yBmESU/edit?ts=5b5f17db#gid=227859291	PHESANT Transformation:NA-Notes:NA-Variable type:categorical-Phenotype ID:D50
Diagnoses - main ICD10: E11 Non-insulin-dependent diabetes mellitus	0.336539	0.112677	0.00281956	-0.673022	0.318849	0.034791	0.00870273	0.141559	361194	705	360489	UK Biobank	https://docs.google.com/spreadsheets/d/1kvPoupSzsSFBNSztMzl04xMoSC3Kcx3CrjVf4yBmESU/edit?ts=5b5f17db#gid=227859291	PHESANT Transformation:NA-Notes:NA-Variable type:categorical-Phenotype ID:E11
Diagnoses - main ICD10: E66 Obesity	0.535613	0.121736	1.08e-05	-0.935644	0.0586612	2.85e-57	6.33506e-05	3.3744e-55	361194	353	360841	UK Biobank	https://docs.google.com/spreadsheets/d/1kvPoupSzsSFBNSztMzl04xMoSC3Kcx3CrjVf4yBmESU/edit?ts=5b5f17db#gid=227859291	PHESANT Transformation:NA-Notes:NA-Variable type:categorical-Phenotype ID:E66
Diagnoses - main ICD10: E87 Other disorders of fluid, electrolyte and acid-base balance	0.371968	0.130555	0.00438405	-0.10957	0.622254	0.860227	0.012942	0.983117	361194	564	360630	UK Biobank	https://docs.google.com/spreadsheets/d/1kvPoupSzsSFBNSztMzl04xMoSC3Kcx3CrjVf4yBmESU/edit?ts=5b5f17db#gid=227859291	PHESANT Transformation:NA-Notes:NA-Variable type:categorical-Phenotype ID:E87
Diagnoses - main ICD10: G47 Sleep disorders	0.349371	0.0904718	0.000112621	-0.61734	0.243343	0.0111834	0.000503635	0.0537076	361194	2723	358471	UK Biobank	https://docs.google.com/spreadsheets/d/1kvPoupSzsSFBNSztMzl04xMoSC3Kcx3CrjVf4yBmESU/edit?ts=5b5f17db#gid=227859291	PHESANT Transformation:NA-Notes:NA-Variable type:categorical-Phenotype ID:G47
Diagnoses - main ICD10: G56 Mononeuropathies of upper limb	0.526954	0.0531241	3.43e-23	-0.212994	0.309189	0.490899	1.3279e-21	0.802382	361194	8130	353064	UK Biobank	https://docs.google.com/spreadsheets/d/1kvPoupSzsSFBNSztMzl04xMoSC3Kcx3CrjVf4yBmESU/edit?ts=5b5f17db#gid=227859291	PHESANT Transformation:NA-Notes:NA-Variable type:categorical-Phenotype ID:G56
Diagnoses - main ICD10: H25 Senile cataract	0.21435	0.0844006	0.0110955	0.00711963	0.579829	0.990203	0.0284189	0.99968	361194	6332	354862	UK Biobank	https://docs.google.com/spreadsheets/d/1kvPoupSzsSFBNSztMzl04xMoSC3Kcx3CrjVf4yBmESU/edit?ts=5b5f17db#gid=227859291	PHESANT Transformation:NA-Notes:NA-Variable type:categorical-Phenotype ID:H25
Diagnoses - main ICD10: I20 Angina pectoris	0.212177	0.0830648	0.0106383	0.0363737	0.57365	0.949442	0.0274047	0.99968	361194	6246	354948	UK Biobank	https://docs.google.com/spreadsheets/d/1kvPoupSzsSFBNSztMzl04xMoSC3Kcx3CrjVf4yBmESU/edit?ts=5b5f17db#gid=227859291	PHESANT Transformation:NA-Notes:NA-Variable type:categorical-Phenotype ID:I20
Diagnoses - main ICD10: I25 Chronic ischaemic heart disease	0.154132	0.0476522	0.00121851	-0.505376	0.329396	0.124968	0.00415571	0.350622	361194	12769	348425	UK Biobank	https://docs.google.com/spreadsheets/d/1kvPoupSzsSFBNSztMzl04xMoSC3Kcx3CrjVf4yBmESU/edit?ts=5b5f17db#gid=227859291	PHESANT Transformation:NA-Notes:NA-Variable type:categorical-Phenotype ID:I25
Diagnoses - main ICD10: I50 Heart failure	0.300582	0.106785	0.00488026	-0.671935	0.211213	0.00146611	0.0141298	0.00923339	361194	1088	360106	UK Biobank	https://docs.google.com/spreadsheets/d/1kvPoupSzsSFBNSztMzl04xMoSC3Kcx3CrjVf4yBmESU/edit?ts=5b5f17db#gid=227859291	PHESANT Transformation:NA-Notes:NA-Variable type:categorical-Phenotype ID:I50
Diagnoses - main ICD10: I83 Varicose veins of lower extremities	0.194587	0.0688825	0.00472943	0.184624	0.311871	0.553859	0.0137519	0.834311	361194	8763	352431	UK Biobank	https://docs.google.com/spreadsheets/d/1kvPoupSzsSFBNSztMzl04xMoSC3Kcx3CrjVf4yBmESU/edit?ts=5b5f17db#gid=227859291	PHESANT Transformation:NA-Notes:NA-Variable type:categorical-Phenotype ID:I83
Diagnoses - main ICD10: I84 Haemorrhoids	0.162281	0.0640659	0.0113079	-0.404997	0.316656	0.200903	0.0286397	0.48642	361194	12102	349092	UK Biobank	https://docs.google.com/spreadsheets/d/1kvPoupSzsSFBNSztMzl04xMoSC3Kcx3CrjVf4yBmESU/edit?ts=5b5f17db#gid=227859291	PHESANT Transformation:NA-Notes:NA-Variable type:categorical-Phenotype ID:I84
Diagnoses - main ICD10: J18 Pneumonia, organism unspecified	0.343408	0.118812	0.00384822	-0.224976	0.0957036	0.0187351	0.0115107	0.0859781	361194	4630	356564	UK Biobank	https://docs.google.com/spreadsheets/d/1kvPoupSzsSFBNSztMzl04xMoSC3Kcx3CrjVf4yBmESU/edit?ts=5b5f17db#gid=227859291	PHESANT Transformation:NA-Notes:NA-Variable type:categorical-Phenotype ID:J18
Diagnoses - main ICD10: J33 Nasal polyp	0.210227	0.090825	0.0206326	0.110656	0.527432	0.833822	0.0473048	0.976262	361194	2207	358987	UK Biobank	https://docs.google.com/spreadsheets/d/1kvPoupSzsSFBNSztMzl04xMoSC3Kcx3CrjVf4yBmESU/edit?ts=5b5f17db#gid=227859291	PHESANT Transformation:NA-Notes:NA-Variable type:categorical-Phenotype ID:J33
Diagnoses - main ICD10: J44 Other chronic obstructive pulmonary disease	0.414052	0.0870358	1.96e-06	-0.0256065	0.364289	0.943961	1.33457e-05	0.99968	361194	1531	359663	UK Biobank	https://docs.google.com/spreadsheets/d/1kvPoupSzsSFBNSztMzl04xMoSC3Kcx3CrjVf4yBmESU/edit?ts=5b5f17db#gid=227859291	PHESANT Transformation:NA-Notes:NA-Variable type:categorical-Phenotype ID:J44
Diagnoses - main ICD10: J45 Asthma	0.429475	0.131968	0.00113639	-0.615275	0.0938621	5.56e-11	0.00393327	2.19435e-09	361194	1693	359501	UK Biobank	https://docs.google.com/spreadsheets/d/1kvPoupSzsSFBNSztMzl04xMoSC3Kcx3CrjVf4yBmESU/edit?ts=5b5f17db#gid=227859291	PHESANT Transformation:NA-Notes:NA-Variable type:categorical-Phenotype ID:J45
Diagnoses - main ICD10: K20 Oesophagitis	0.493813	0.139763	0.000410554	-0.814923	0.139511	5.18e-09	0.00157147	1.61398e-07	361194	4799	356395	UK Biobank	https://docs.google.com/spreadsheets/d/1kvPoupSzsSFBNSztMzl04xMoSC3Kcx3CrjVf4yBmESU/edit?ts=5b5f17db#gid=227859291	PHESANT Transformation:NA-Notes:NA-Variable type:categorical-Phenotype ID:K20
Diagnoses - main ICD10: K21 Gastro-oesophageal reflux disease	0.312812	0.068266	4.6e-06	-0.183901	0.226222	0.416261	2.91262e-05	0.740875	361194	10743	350451	UK Biobank	https://docs.google.com/spreadsheets/d/1kvPoupSzsSFBNSztMzl04xMoSC3Kcx3CrjVf4yBmESU/edit?ts=5b5f17db#gid=227859291	PHESANT Transformation:NA-Notes:NA-Variable type:categorical-Phenotype ID:K21
Diagnoses - main ICD10: K22 Other diseases of oesophagus	0.34363	0.0918693	0.000183714	-0.598103	0.231064	0.00964003	0.000787761	0.0467779	361194	5494	355700	UK Biobank	https://docs.google.com/spreadsheets/d/1kvPoupSzsSFBNSztMzl04xMoSC3Kcx3CrjVf4yBmESU/edit?ts=5b5f17db#gid=227859291	PHESANT Transformation:NA-Notes:NA-Variable type:categorical-Phenotype ID:K22
Diagnoses - main ICD10: K29 Gastritis and duodenitis	0.463634	0.0703	4.25e-11	0.218969	0.481472	0.64926	5.87628e-10	0.897276	361194	12678	348516	UK Biobank	https://docs.google.com/spreadsheets/d/1kvPoupSzsSFBNSztMzl04xMoSC3Kcx3CrjVf4yBmESU/edit?ts=5b5f17db#gid=227859291	PHESANT Transformation:NA-Notes:NA-Variable type:categorical-Phenotype ID:K29
Diagnoses - main ICD10: K30 Dyspepsia	0.298414	0.110731	0.00703995	0.0139811	0.558767	0.980038	0.0193491	0.99968	361194	7586	353608	UK Biobank	https://docs.google.com/spreadsheets/d/1kvPoupSzsSFBNSztMzl04xMoSC3Kcx3CrjVf4yBmESU/edit?ts=5b5f17db#gid=227859291	PHESANT Transformation:NA-Notes:NA-Variable type:categorical-Phenotype ID:K30
Diagnoses - main ICD10: K43 Ventral hernia	0.353625	0.105117	0.000767935	-0.606329	0.211665	0.00417574	0.00278222	0.0228892	361194	2249	358945	UK Biobank	https://docs.google.com/spreadsheets/d/1kvPoupSzsSFBNSztMzl04xMoSC3Kcx3CrjVf4yBmESU/edit?ts=5b5f17db#gid=227859291	PHESANT Transformation:NA-Notes:NA-Variable type:categorical-Phenotype ID:K43
Diagnoses - main ICD10: K44 Diaphragmatic hernia	0.528876	0.0934559	1.52e-08	-0.361815	0.353474	0.306025	1.44028e-07	0.624714	361194	8042	353152	UK Biobank	https://docs.google.com/spreadsheets/d/1kvPoupSzsSFBNSztMzl04xMoSC3Kcx3CrjVf4yBmESU/edit?ts=5b5f17db#gid=227859291	PHESANT Transformation:NA-Notes:NA-Variable type:categorical-Phenotype ID:K44
Diagnoses - main ICD10: K52 Other non-infective gastro-enteritis and colitis	0.414577	0.113635	0.000263971	-0.112183	0.519913	0.829165	0.00106453	0.976262	361194	8757	352437	UK Biobank	https://docs.google.com/spreadsheets/d/1kvPoupSzsSFBNSztMzl04xMoSC3Kcx3CrjVf4yBmESU/edit?ts=5b5f17db#gid=227859291	PHESANT Transformation:NA-Notes:NA-Variable type:categorical-Phenotype ID:K52
Diagnoses - main ICD10: K57 Diverticular disease of intestine	0.23008	0.052662	1.25e-05	0.139601	0.41525	0.736731	7.26931e-05	0.941997	361194	12662	348532	UK Biobank	https://docs.google.com/spreadsheets/d/1kvPoupSzsSFBNSztMzl04xMoSC3Kcx3CrjVf4yBmESU/edit?ts=5b5f17db#gid=227859291	PHESANT Transformation:NA-Notes:NA-Variable type:categorical-Phenotype ID:K57
Diagnoses - main ICD10: K90 Intestinal malabsorption	0.143448	0.056519	0.0111474	-0.775089	0.170545	5.5e-06	0.0284458	7.57209e-05	361194	922	360272	UK Biobank	https://docs.google.com/spreadsheets/d/1kvPoupSzsSFBNSztMzl04xMoSC3Kcx3CrjVf4yBmESU/edit?ts=5b5f17db#gid=227859291	PHESANT Transformation:NA-Notes:NA-Variable type:categorical-Phenotype ID:K90
Diagnoses - main ICD10: L03 Cellulitis	0.366091	0.0944617	0.000106382	-0.207657	0.468693	0.657725	0.000478896	0.899246	361194	4247	356947	UK Biobank	https://docs.google.com/spreadsheets/d/1kvPoupSzsSFBNSztMzl04xMoSC3Kcx3CrjVf4yBmESU/edit?ts=5b5f17db#gid=227859291	PHESANT Transformation:NA-Notes:NA-Variable type:categorical-Phenotype ID:L03
Diagnoses - main ICD10: L72 Follicular cysts of skin and subcutaneous tissue	0.434311	0.130813	0.000899866	0.7389	0.178469	3.47e-05	0.00315886	0.000373498	361194	6644	354550	UK Biobank	https://docs.google.com/spreadsheets/d/1kvPoupSzsSFBNSztMzl04xMoSC3Kcx3CrjVf4yBmESU/edit?ts=5b5f17db#gid=227859291	PHESANT Transformation:NA-Notes:NA-Variable type:categorical-Phenotype ID:L72
Diagnoses - main ICD10: M20 Acquired deformities of fingers and toes	0.546012	0.0659831	1.28e-16	-0.354008	0.271538	0.192331	2.99034e-15	0.478403	361194	7773	353421	UK Biobank	https://docs.google.com/spreadsheets/d/1kvPoupSzsSFBNSztMzl04xMoSC3Kcx3CrjVf4yBmESU/edit?ts=5b5f17db#gid=227859291	PHESANT Transformation:NA-Notes:NA-Variable type:categorical-Phenotype ID:M20
Diagnoses - main ICD10: M23 Internal derangement of knee	0.795624	0.0490882	4.43e-59	-0.582344	0.284806	0.0408835	1.20053e-56	0.159231	361194	11831	349363	UK Biobank	https://docs.google.com/spreadsheets/d/1kvPoupSzsSFBNSztMzl04xMoSC3Kcx3CrjVf4yBmESU/edit?ts=5b5f17db#gid=227859291	PHESANT Transformation:NA-Notes:NA-Variable type:categorical-Phenotype ID:M23
Diagnoses - main ICD10: M25 Other joint disorders, not elsewhere classified	0.875562	0.163798	9.02e-08	-0.000231978	0.578227	0.99968	7.8193e-07	0.99968	361194	7218	353976	UK Biobank	https://docs.google.com/spreadsheets/d/1kvPoupSzsSFBNSztMzl04xMoSC3Kcx3CrjVf4yBmESU/edit?ts=5b5f17db#gid=227859291	PHESANT Transformation:NA-Notes:NA-Variable type:categorical-Phenotype ID:M25
Diagnoses - main ICD10: M47 Spondylosis	0.533539	0.122664	1.36e-05	-0.304075	0.434714	0.48425	7.74286e-05	0.800771	361194	2004	359190	UK Biobank	https://docs.google.com/spreadsheets/d/1kvPoupSzsSFBNSztMzl04xMoSC3Kcx3CrjVf4yBmESU/edit?ts=5b5f17db#gid=227859291	PHESANT Transformation:NA-Notes:NA-Variable type:categorical-Phenotype ID:M47
Diagnoses - main ICD10: M48 Other spondylopathies	0.421845	0.101861	3.45e-05	0.218345	0.639861	0.732924	0.000177747	0.939158	361194	1890	359304	UK Biobank	https://docs.google.com/spreadsheets/d/1kvPoupSzsSFBNSztMzl04xMoSC3Kcx3CrjVf4yBmESU/edit?ts=5b5f17db#gid=227859291	PHESANT Transformation:NA-Notes:NA-Variable type:categorical-Phenotype ID:M48
Diagnoses - main ICD10: M51 Other intervertebral disk disorders	0.52631	0.144373	0.000266885	-0.424003	0.379216	0.263523	0.00106675	0.577731	361194	4690	356504	UK Biobank	https://docs.google.com/spreadsheets/d/1kvPoupSzsSFBNSztMzl04xMoSC3Kcx3CrjVf4yBmESU/edit?ts=5b5f17db#gid=227859291	PHESANT Transformation:NA-Notes:NA-Variable type:categorical-Phenotype ID:M51
Diagnoses - main ICD10: M54 Dorsalgia	0.539631	0.0678055	1.74e-15	-0.455065	0.263281	0.0839092	3.74238e-14	0.259762	361194	8361	352833	UK Biobank	https://docs.google.com/spreadsheets/d/1kvPoupSzsSFBNSztMzl04xMoSC3Kcx3CrjVf4yBmESU/edit?ts=5b5f17db#gid=227859291	PHESANT Transformation:NA-Notes:NA-Variable type:categorical-Phenotype ID:M54
Diagnoses - main ICD10: M65 Synovitis and tenosynovitis	0.481971	0.129337	0.000194184	-0.0201779	0.526277	0.969416	0.000817141	0.99968	361194	2812	358382	UK Biobank	https://docs.google.com/spreadsheets/d/1kvPoupSzsSFBNSztMzl04xMoSC3Kcx3CrjVf4yBmESU/edit?ts=5b5f17db#gid=227859291	PHESANT Transformation:NA-Notes:NA-Variable type:categorical-Phenotype ID:M65
Diagnoses - main ICD10: M75 Shoulder lesions	0.438045	0.0701402	4.23e-10	0.356205	0.396868	0.369432	4.98404e-09	0.702447	361194	7040	354154	UK Biobank	https://docs.google.com/spreadsheets/d/1kvPoupSzsSFBNSztMzl04xMoSC3Kcx3CrjVf4yBmESU/edit?ts=5b5f17db#gid=227859291	PHESANT Transformation:NA-Notes:NA-Variable type:categorical-Phenotype ID:M75
Diagnoses - main ICD10: M79 Other soft tissue disorders, not elsewhere classified	0.527776	0.0867439	1.17e-09	0.113793	0.532872	0.830901	1.31021e-08	0.976262	361194	6946	354248	UK Biobank	https://docs.google.com/spreadsheets/d/1kvPoupSzsSFBNSztMzl04xMoSC3Kcx3CrjVf4yBmESU/edit?ts=5b5f17db#gid=227859291	PHESANT Transformation:NA-Notes:NA-Variable type:categorical-Phenotype ID:M79
Diagnoses - main ICD10: N39 Other disorders of urinary system	0.39593	0.0789377	5.28e-07	0.195681	0.460318	0.670764	4.0804e-06	0.904651	361194	10551	350643	UK Biobank	https://docs.google.com/spreadsheets/d/1kvPoupSzsSFBNSztMzl04xMoSC3Kcx3CrjVf4yBmESU/edit?ts=5b5f17db#gid=227859291	PHESANT Transformation:NA-Notes:NA-Variable type:categorical-Phenotype ID:N39
Diagnoses - main ICD10: N80 Endometriosis	0.253946	0.095636	0.00792296	-0.472903	0.224484	0.0351507	0.0213432	0.141559	361194	1496	359698	UK Biobank	https://docs.google.com/spreadsheets/d/1kvPoupSzsSFBNSztMzl04xMoSC3Kcx3CrjVf4yBmESU/edit?ts=5b5f17db#gid=227859291	PHESANT Transformation:NA-Notes:NA-Variable type:categorical-Phenotype ID:N80
Diagnoses - main ICD10: N81 Female genital prolapse	0.2044	0.0746029	0.00614686	0.00880283	0.580209	0.987895	0.0171732	0.99968	361194	7511	353683	UK Biobank	https://docs.google.com/spreadsheets/d/1kvPoupSzsSFBNSztMzl04xMoSC3Kcx3CrjVf4yBmESU/edit?ts=5b5f17db#gid=227859291	PHESANT Transformation:NA-Notes:NA-Variable type:categorical-Phenotype ID:N81
Diagnoses - main ICD10: N92 Excessive, frequent and irregular menstruation	0.278461	0.0950542	0.00339505	0.359048	0.402635	0.372529	0.0102685	0.704592	361194	8475	352719	UK Biobank	https://docs.google.com/spreadsheets/d/1kvPoupSzsSFBNSztMzl04xMoSC3Kcx3CrjVf4yBmESU/edit?ts=5b5f17db#gid=227859291	PHESANT Transformation:NA-Notes:NA-Variable type:categorical-Phenotype ID:N92
Diagnoses - main ICD10: R07 Pain in throat and chest	0.370667	0.0614098	1.58e-09	0.275001	0.254182	0.279294	1.71272e-08	0.592624	361194	24530	336664	UK Biobank	https://docs.google.com/spreadsheets/d/1kvPoupSzsSFBNSztMzl04xMoSC3Kcx3CrjVf4yBmESU/edit?ts=5b5f17db#gid=227859291	PHESANT Transformation:NA-Notes:NA-Variable type:categorical-Phenotype ID:R07
Diagnoses - main ICD10: R10 Abdominal and pelvic pain	0.281883	0.0670449	2.62e-05	0.153652	0.475506	0.746594	0.00013922	0.943286	361194	20240	340954	UK Biobank	https://docs.google.com/spreadsheets/d/1kvPoupSzsSFBNSztMzl04xMoSC3Kcx3CrjVf4yBmESU/edit?ts=5b5f17db#gid=227859291	PHESANT Transformation:NA-Notes:NA-Variable type:categorical-Phenotype ID:R10
Diagnoses - main ICD10: R31 Unspecified haematuria	0.415897	0.115037	0.000299981	-0.394139	0.351251	0.26182	0.00117819	0.576198	361194	11283	349911	UK Biobank	https://docs.google.com/spreadsheets/d/1kvPoupSzsSFBNSztMzl04xMoSC3Kcx3CrjVf4yBmESU/edit?ts=5b5f17db#gid=227859291	PHESANT Transformation:NA-Notes:NA-Variable type:categorical-Phenotype ID:R31
Diagnoses - main ICD10: R51 Headache	0.38273	0.122853	0.00183724	-0.68796	0.199196	0.000552995	0.00602776	0.00419709	361194	4271	356923	UK Biobank	https://docs.google.com/spreadsheets/d/1kvPoupSzsSFBNSztMzl04xMoSC3Kcx3CrjVf4yBmESU/edit?ts=5b5f17db#gid=227859291	PHESANT Transformation:NA-Notes:NA-Variable type:categorical-Phenotype ID:R51
Diagnoses - main ICD10: R69 Unknown and unspecified causes of morbidity	0.452894	0.123469	0.000244396	0.156334	0.733406	0.831201	0.00100241	0.976262	361194	8280	352914	UK Biobank	https://docs.google.com/spreadsheets/d/1kvPoupSzsSFBNSztMzl04xMoSC3Kcx3CrjVf4yBmESU/edit?ts=5b5f17db#gid=227859291	PHESANT Transformation:NA-Notes:NA-Variable type:categorical-Phenotype ID:R69
Diagnoses - main ICD10: T81 Complications of procedures, not elsewhere classified	0.51084	0.109304	2.96e-06	0.260951	0.412936	0.527425	1.93758e-05	0.823841	361194	5550	355644	UK Biobank	https://docs.google.com/spreadsheets/d/1kvPoupSzsSFBNSztMzl04xMoSC3Kcx3CrjVf4yBmESU/edit?ts=5b5f17db#gid=227859291	PHESANT Transformation:NA-Notes:NA-Variable type:categorical-Phenotype ID:T81
Diagnoses - main ICD10: T84 Complications of internal orthopaedic prosthetic devices, implants and grafts	0.805108	0.128716	3.98e-10	-0.243464	0.508013	0.631762	4.80845e-09	0.884305	361194	3719	357475	UK Biobank	https://docs.google.com/spreadsheets/d/1kvPoupSzsSFBNSztMzl04xMoSC3Kcx3CrjVf4yBmESU/edit?ts=5b5f17db#gid=227859291	PHESANT Transformation:NA-Notes:NA-Variable type:categorical-Phenotype ID:T84
Diagnoses - main ICD10: Z47 Other orthopaedic follow-up care	0.32189	0.0955794	0.000757783	-0.857937	0.11122	1.22e-14	0.0027528	6.01867e-13	361194	2774	358420	UK Biobank	https://docs.google.com/spreadsheets/d/1kvPoupSzsSFBNSztMzl04xMoSC3Kcx3CrjVf4yBmESU/edit?ts=5b5f17db#gid=227859291	PHESANT Transformation:NA-Notes:NA-Variable type:categorical-Phenotype ID:Z47
Diastolic blood pressure, automated reading	0.223039	0.049558	6.78e-06	0.538963	0.28061	0.0547718	4.15697e-05	0.195331	340162	NA	NA	UK Biobank	https://docs.google.com/spreadsheets/d/1kvPoupSzsSFBNSztMzl04xMoSC3Kcx3CrjVf4yBmESU/edit?ts=5b5f17db#gid=227859291	PHESANT Transformation:4079_0|| INTEGER || CONTINUOUS || ||-Notes:Blood pressure, automated reading, diastolic. Two measures of blood pressure were taken a few moments apart. Range returned by the Omron device is is 0-255-Variable type:continuous_raw
Direct bilirubin	-0.105931	0.0427434	0.0132008	0.238554	0.47059	0.612208	0.0324629	0.884305	340934	340934	NA	UK Biobank (EUR)	https://pan-ukb-us-east-1.s3.amazonaws.com/sumstats_flat_files/biomarkers-30660-both_sexes-irnt.tsv.bgz	EUR: biomarkers : 30660 : Biological samples > Assay results > Blood assays > Blood biochemistry
Diseases of the blood and blood-forming organs and certain disorders involving the immune mechanism	0.259969	0.102283	0.0110325	-0.381006	0.165326	0.0211903	0.0283126	0.0957606	361194	10095	351099	UK Biobank	https://docs.google.com/spreadsheets/d/1kvPoupSzsSFBNSztMzl04xMoSC3Kcx3CrjVf4yBmESU/edit?ts=5b5f17db#gid=227859291	PHESANT Transformation:NA-Notes:NA-Variable type:categorical-Phenotype ID:III_BLOOD_IMMUN
Diseases of the circulatory system	0.330242	0.0500233	4.06e-11	0.0298049	0.190822	0.875882	5.67144e-10	0.992705	361194	60504	300690	UK Biobank	https://docs.google.com/spreadsheets/d/1kvPoupSzsSFBNSztMzl04xMoSC3Kcx3CrjVf4yBmESU/edit?ts=5b5f17db#gid=227859291	PHESANT Transformation:NA-Notes:NA-Variable type:categorical-Phenotype ID:IX_CIRCULATORY
Diseases of the ear and mastoid process	0.430275	0.143187	0.00265585	-0.658091	0.225118	0.00346327	0.00828215	0.0199054	361194	5252	355942	UK Biobank	https://docs.google.com/spreadsheets/d/1kvPoupSzsSFBNSztMzl04xMoSC3Kcx3CrjVf4yBmESU/edit?ts=5b5f17db#gid=227859291	PHESANT Transformation:NA-Notes:NA-Variable type:categorical-Phenotype ID:VIII_EAR_MASTOID
Diseases of the eye and adnexa	0.246428	0.0734484	0.000793321	-0.134919	0.514069	0.792972	0.00286043	0.976262	361194	29878	331316	UK Biobank	https://docs.google.com/spreadsheets/d/1kvPoupSzsSFBNSztMzl04xMoSC3Kcx3CrjVf4yBmESU/edit?ts=5b5f17db#gid=227859291	PHESANT Transformation:NA-Notes:NA-Variable type:categorical-Phenotype ID:VII_EYE_ADNEXA
Diseases of the genitourinary system	0.418084	0.0574793	3.5e-13	-0.0867931	0.233095	0.709631	6.08013e-12	0.927377	361194	71620	289574	UK Biobank	https://docs.google.com/spreadsheets/d/1kvPoupSzsSFBNSztMzl04xMoSC3Kcx3CrjVf4yBmESU/edit?ts=5b5f17db#gid=227859291	PHESANT Transformation:NA-Notes:NA-Variable type:categorical-Phenotype ID:XIV_GENITOURINARY
Diseases of the musculoskeletal system and connective tissue	0.818119	0.024068	2.93e-253	0.540914	0.235277	0.0215019	3.97015e-250	0.0964326	361194	77099	284095	UK Biobank	https://docs.google.com/spreadsheets/d/1kvPoupSzsSFBNSztMzl04xMoSC3Kcx3CrjVf4yBmESU/edit?ts=5b5f17db#gid=227859291	PHESANT Transformation:NA-Notes:NA-Variable type:categorical-Phenotype ID:XIII_MUSCULOSKELET
Diseases of the nervous system	0.564356	0.0607506	1.55e-20	-0.38308	0.290626	0.187463	5.0006e-19	0.470247	361194	21323	339871	UK Biobank	https://docs.google.com/spreadsheets/d/1kvPoupSzsSFBNSztMzl04xMoSC3Kcx3CrjVf4yBmESU/edit?ts=5b5f17db#gid=227859291	PHESANT Transformation:NA-Notes:NA-Variable type:categorical-Phenotype ID:VI_NERVOUS
Diseases of the respiratory system	0.427059	0.0677032	2.83e-10	0.233414	0.378975	0.537955	3.58379e-09	0.825381	361194	25381	335813	UK Biobank	https://docs.google.com/spreadsheets/d/1kvPoupSzsSFBNSztMzl04xMoSC3Kcx3CrjVf4yBmESU/edit?ts=5b5f17db#gid=227859291	PHESANT Transformation:NA-Notes:NA-Variable type:categorical-Phenotype ID:X_RESPIRATORY
Diseases of the skin and subcutaneous tissue	0.605984	0.106314	1.2e-08	0.0556194	0.56767	0.921949	1.16143e-07	0.99968	361194	27074	334120	UK Biobank	https://docs.google.com/spreadsheets/d/1kvPoupSzsSFBNSztMzl04xMoSC3Kcx3CrjVf4yBmESU/edit?ts=5b5f17db#gid=227859291	PHESANT Transformation:NA-Notes:NA-Variable type:categorical-Phenotype ID:XII_SKIN_SUBCUTAN
Diseases of veins, lymphatic vessels and lymph nodes, not elsewhere classified	0.200472	0.0707604	0.00460977	0.231575	0.336859	0.491796	0.013495	0.802382	361194	11867	349327	UK Biobank	https://docs.google.com/spreadsheets/d/1kvPoupSzsSFBNSztMzl04xMoSC3Kcx3CrjVf4yBmESU/edit?ts=5b5f17db#gid=227859291	PHESANT Transformation:NA-Notes:NA-Variable type:categorical-Phenotype ID:I9_DISVEINLYMPH
Disorders of lens	0.18231	0.0679548	0.00730058	-0.491477	0.283746	0.0832556	0.019904	0.259762	361194	17076	344118	UK Biobank	https://docs.google.com/spreadsheets/d/1kvPoupSzsSFBNSztMzl04xMoSC3Kcx3CrjVf4yBmESU/edit?ts=5b5f17db#gid=227859291	PHESANT Transformation:NA-Notes:NA-Variable type:categorical-Phenotype ID:H7_LENS
Disorders of synovium and tendon	0.534969	0.146242	0.000254088	0.0503497	0.553273	0.92749	0.00103702	0.99968	361194	5894	355300	UK Biobank	https://docs.google.com/spreadsheets/d/1kvPoupSzsSFBNSztMzl04xMoSC3Kcx3CrjVf4yBmESU/edit?ts=5b5f17db#gid=227859291	PHESANT Transformation:NA-Notes:NA-Variable type:categorical-Phenotype ID:M13_SYNOTEND
Dorsalgia	0.539631	0.0678055	1.74e-15	-0.455065	0.263281	0.0839092	3.74238e-14	0.259762	361194	8799	352395	UK Biobank	https://docs.google.com/spreadsheets/d/1kvPoupSzsSFBNSztMzl04xMoSC3Kcx3CrjVf4yBmESU/edit?ts=5b5f17db#gid=227859291	PHESANT Transformation:NA-Notes:NA-Variable type:categorical-Phenotype ID:M13_DORSALGIA
Duration screen displayed	0.237401	0.0592312	6.12e-05	-0.140666	0.515087	0.784783	0.000296164	0.976032	119729	NA	NA	UK Biobank	https://docs.google.com/spreadsheets/d/1kvPoupSzsSFBNSztMzl04xMoSC3Kcx3CrjVf4yBmESU/edit?ts=5b5f17db#gid=227859291	PHESANT Transformation:4290_0|| INTEGER || CONTINUOUS || ||-Notes:Time for which screen was visible.-Variable type:continuous_raw
Easily tired during worst period of anxiety	0.271753	0.106278	0.0105578	-0.747987	0.155661	1.55e-06	0.0273013	2.35282e-05	34121	24544	9577	UK Biobank	https://docs.google.com/spreadsheets/d/1kvPoupSzsSFBNSztMzl04xMoSC3Kcx3CrjVf4yBmESU/edit?ts=5b5f17db#gid=227859291	PHESANT Transformation:20429_0|| CAT-SINGLE || Inc(>=10): 1(24544) || Inc(>=10): 0(9577) || CAT-SINGLE-BINARY || sample 9577/24544(34121) ||-Notes:Question asked: When you were worried or anxious, were you also: Easily tired? uestion was asked when ~F20425~ was Yes or ~F20420~ was at least 6 months.-Variable type:binary
ECG, load	-0.443272	0.104431	2.19e-05	0.123437	0.534365	0.817316	0.000118698	0.976262	53843	NA	NA	UK Biobank	https://docs.google.com/spreadsheets/d/1kvPoupSzsSFBNSztMzl04xMoSC3Kcx3CrjVf4yBmESU/edit?ts=5b5f17db#gid=227859291	PHESANT Transformation:5984_0|| INTEGER || CONTINUOUS || ||-Notes:ECG, load The Bike Test consists of many phases. A phase is generally divided into number of stages. At various points during the test, called trends, readings about heart rate, workload etc are recorded. This field contains load in Watts at the time of the trend entry.-Variable type:continuous_raw
ECG, phase duration	-0.354001	0.127434	0.00547083	0.108357	0.53243	0.838733	0.0156392	0.976262	53998	42709	11289	UK Biobank	https://docs.google.com/spreadsheets/d/1kvPoupSzsSFBNSztMzl04xMoSC3Kcx3CrjVf4yBmESU/edit?ts=5b5f17db#gid=227859291	PHESANT Transformation:5992_0|| INTEGER || CONTINUOUS || >20% IN ONE CATEGORY || Split into three bins: 0: <145, 1: [145,145], 2: >145 ||cat N: 11289, 42702, 7 || Combine last two bins and treat as binary || sample 11289/42709(53998) ||-Notes:ECG, phase duration The exercise test consists of many phases. This field contains the duration of a phase in seconds in an exercise test.-Variable type:bin…
ECG, phase time	-0.425198	0.121008	0.000441764	0.18833	0.523325	0.718943	0.00166738	0.934208	53998	NA	NA	UK Biobank	https://docs.google.com/spreadsheets/d/1kvPoupSzsSFBNSztMzl04xMoSC3Kcx3CrjVf4yBmESU/edit?ts=5b5f17db#gid=227859291	PHESANT Transformation:5986_0|| INTEGER || CONTINUOUS || ||-Notes:ECG, phase time The Bike Test consists of many phases. A phase is generally divided into number of stages. At various points during the test, called trends, readings about heart rate, workload etc are recorded. This field contains the time spent within the phase of the trend entry.-Variable type:continuous_raw
Educational Attainment	-0.324306	0.0315374	8.39e-25	-0.16275	0.0853402	0.0565109	3.44498e-23	0.197955	766000	NA	NA	SSGAC	https://www.thessgac.org/data	Educational attainment (EA) meta-analysis of all discovery cohorts except 23andMe.
Endocrine, nutritional and metabolic diseases	0.451081	0.109764	3.96e-05	0.0839841	0.549609	0.878551	0.000200216	0.992705	361194	7218	353976	UK Biobank	https://docs.google.com/spreadsheets/d/1kvPoupSzsSFBNSztMzl04xMoSC3Kcx3CrjVf4yBmESU/edit?ts=5b5f17db#gid=227859291	PHESANT Transformation:NA-Notes:NA-Variable type:categorical-Phenotype ID:IV_ENDOCRIN_NUTRIT
Endometriosis, IBD co-morbidity	0.253946	0.095636	0.00792296	-0.472903	0.224484	0.0351507	0.0213432	0.141559	361194	1516	359678	UK Biobank	https://docs.google.com/spreadsheets/d/1kvPoupSzsSFBNSztMzl04xMoSC3Kcx3CrjVf4yBmESU/edit?ts=5b5f17db#gid=227859291	PHESANT Transformation:NA-Notes:NA-Variable type:categorical-Phenotype ID:IBD_ENDOMETRIOSIS
Episodal and paroxysmal disorders	0.382159	0.0921921	3.39e-05	-0.479214	0.10686	7.31e-06	0.000175994	9.83527e-05	361194	5418	355776	UK Biobank	https://docs.google.com/spreadsheets/d/1kvPoupSzsSFBNSztMzl04xMoSC3Kcx3CrjVf4yBmESU/edit?ts=5b5f17db#gid=227859291	PHESANT Transformation:NA-Notes:NA-Variable type:categorical-Phenotype ID:G6_EPIPAROX
Ever had hysterectomy (womb removed)	0.460268	0.0745487	6.66e-10	-0.196482	0.312431	0.529426	7.71308e-09	0.824789	171413	13973	157440	UK Biobank	https://docs.google.com/spreadsheets/d/1kvPoupSzsSFBNSztMzl04xMoSC3Kcx3CrjVf4yBmESU/edit?ts=5b5f17db#gid=227859291	PHESANT Transformation:3591_0|| CAT-SINGLE || Inc(>=10): 0(157440) || Inc(>=10): 1(13973) || CAT-SINGLE-BINARY || sample 157440/13973(171413) ||-Notes:ACE touchscreen question Have you had a hysterectomy (womb removed)? ~F3591~ was collected from all women except those who indicated they have had a hysterectomy (womb removed), as defined by their answers to ~F2724~-Variable type:binary
Ever had period extreme irritability	0.189204	0.0686271	0.00583371	-0.027046	0.200846	0.892881	0.0165025	0.999216	114422	29747	84675	UK Biobank	https://docs.google.com/spreadsheets/d/1kvPoupSzsSFBNSztMzl04xMoSC3Kcx3CrjVf4yBmESU/edit?ts=5b5f17db#gid=227859291	PHESANT Transformation:20502_0|| CAT-SINGLE || Inc(>=10): 1(29747) || Inc(>=10): 0(84675) || CAT-SINGLE-BINARY || sample 84675/29747(114422) ||-Notes:Question asked: Have you ever had a period of time when you were so irritable that you found yourself shouting at people or starting fights or arguments?-Variable type:binary
Ever had prolonged loss of interest in normal activities	0.14989	0.0514	0.00354379	0.298081	0.296731	0.315113	0.0106708	0.634513	117727	46330	71397	UK Biobank	https://docs.google.com/spreadsheets/d/1kvPoupSzsSFBNSztMzl04xMoSC3Kcx3CrjVf4yBmESU/edit?ts=5b5f17db#gid=227859291	PHESANT Transformation:20441_0|| CAT-SINGLE || Inc(>=10): 1(46330) || Inc(>=10): 0(71397) || CAT-SINGLE-BINARY || sample 71397/46330(117727) ||-Notes:Question asked: Have you ever had a time in your life lasting two weeks or more when you lost interest in most things like hobbies, work, or activities that usually give you pleasure?-Variable type:binary
Ever highly irritable/argumentative for 2 days	0.286842	0.0643969	8.42e-06	-0.448556	0.163376	0.00604109	5.07071e-05	0.0308304	117359	20930	96429	UK Biobank	https://docs.google.com/spreadsheets/d/1kvPoupSzsSFBNSztMzl04xMoSC3Kcx3CrjVf4yBmESU/edit?ts=5b5f17db#gid=227859291	PHESANT Transformation:4653_0|| CAT-SINGLE || Inc(>=10): 0(96429) || Inc(>=10): 1(20930) || CAT-SINGLE-BINARY || sample 96429/20930(117359) ||-Notes:ACE touchscreen question Have you ever had a period of time lasting at least two days when you were so irritable that you found yourself shouting at people or starting fights or arguments?-Variable type:binary
Ever manic/hyper for 2 days	0.283385	0.0955116	0.00300695	-0.793709	0.146279	5.76e-08	0.00919733	1.36397e-06	117155	6569	110586	UK Biobank	https://docs.google.com/spreadsheets/d/1kvPoupSzsSFBNSztMzl04xMoSC3Kcx3CrjVf4yBmESU/edit?ts=5b5f17db#gid=227859291	PHESANT Transformation:4642_0|| CAT-SINGLE || Inc(>=10): 0(110586) || Inc(>=10): 1(6569) || CAT-SINGLE-BINARY || sample 110586/6569(117155) ||-Notes:ACE touchscreen question Have you ever had a period of time lasting at least two days when you were feeling so good, high, excited or hyper that other people thought you were not your normal self or you were so hyper that you got into trouble?-Variab…
Ever smoked	0.106762	0.0355367	0.00266215	-0.126424	0.479254	0.79194	0.00828215	0.976262	359751	218191	141560	UK Biobank	https://docs.google.com/spreadsheets/d/1kvPoupSzsSFBNSztMzl04xMoSC3Kcx3CrjVf4yBmESU/edit?ts=5b5f17db#gid=227859291	PHESANT Transformation:20160_0|| CAT-SINGLE || reassignments: 9=NA || Inc(>=10): 1(218191) || Inc(>=10): 0(141560) || CAT-SINGLE-BINARY || sample 141560/218191(359751) ||-Notes:Derived using variables Current tobacco smoking (~F1239~) and Past tobacco smoking (~F1249~). Individual classed as Eversmoker if Current tobacco smoking= most days (1) or occasionally (2) OR Past tobacco smoking= most day…
Ever stopped smoking for 6+ months	0.264757	0.103421	0.0104678	0.405108	0.35271	0.250738	0.0271723	0.562261	87937	37903	50034	UK Biobank	https://docs.google.com/spreadsheets/d/1kvPoupSzsSFBNSztMzl04xMoSC3Kcx3CrjVf4yBmESU/edit?ts=5b5f17db#gid=227859291	PHESANT Transformation:2907_0|| CAT-SINGLE || Inc(>=10): 1(37903) || Inc(>=10): 0(50034) || CAT-SINGLE-BINARY || sample 50034/37903(87937) ||-Notes:ACE touchscreen question In the time that you smoked, did you ever stop for more than 6 months? ~F2907~ was collected from participants who indicated that in the past they smoked tobacco on most or all days, as defined by their answers to ~F1249~-Vari…
Ever suffered mental distress preventing usual activities	0.174589	0.0479855	0.000274382	-0.0714933	0.154331	0.643189	0.00109029	0.895924	116527	38681	77846	UK Biobank	https://docs.google.com/spreadsheets/d/1kvPoupSzsSFBNSztMzl04xMoSC3Kcx3CrjVf4yBmESU/edit?ts=5b5f17db#gid=227859291	PHESANT Transformation:20500_0|| CAT-SINGLE || Inc(>=10): 0(77846) || Inc(>=10): 1(38681) || CAT-SINGLE-BINARY || sample 77846/38681(116527) ||-Notes:Question asked: In your life, have you suffered from a period of mental distress that prevented you from doing your usual activities?-Variable type:binary
Ever unenthusiastic/disinterested for a whole week	0.173105	0.052031	0.000877997	-0.387085	0.366246	0.290557	0.00310623	0.603543	115145	42374	72771	UK Biobank	https://docs.google.com/spreadsheets/d/1kvPoupSzsSFBNSztMzl04xMoSC3Kcx3CrjVf4yBmESU/edit?ts=5b5f17db#gid=227859291	PHESANT Transformation:4631_0|| CAT-SINGLE || Inc(>=10): 0(72771) || Inc(>=10): 1(42374) || CAT-SINGLE-BINARY || sample 72771/42374(115145) ||-Notes:ACE touchscreen question Have you ever had a time when you were uninterested in things or unable to enjoy the things you used to for at least a whole week?-Variable type:binary
Ever used hormone-replacement therapy (HRT)	0.359198	0.0471767	2.66e-14	-0.108455	0.335445	0.746455	5.149e-13	0.943286	193606	76179	117427	UK Biobank	https://docs.google.com/spreadsheets/d/1kvPoupSzsSFBNSztMzl04xMoSC3Kcx3CrjVf4yBmESU/edit?ts=5b5f17db#gid=227859291	PHESANT Transformation:2814_0|| CAT-SINGLE || Inc(>=10): 1(76179) || Inc(>=10): 0(117427) || CAT-SINGLE-BINARY || sample 117427/76179(193606) ||-Notes:ACE touchscreen question Have you ever used hormone replacement therapy (HRT)?-Variable type:binary
Eye problems/disorders: Diabetes related eye disease	0.348317	0.0949182	0.000242874	0.255499	0.480785	0.595127	0.00100029	0.874231	117890	2249	115641	UK Biobank	https://docs.google.com/spreadsheets/d/1kvPoupSzsSFBNSztMzl04xMoSC3Kcx3CrjVf4yBmESU/edit?ts=5b5f17db#gid=227859291	PHESANT Transformation:6148_0 || CAT-MUL-BINARY-VAR 1 || NO_NAN Remove NA participants 240412 || Removed 2892 examples != 1 but with missing value (<0) || sample 115641/2249(117890) ||-Notes:ACE touchscreen question Has a doctor told you that you have any of the following problems with your eyes? (You can select more than one answer) The following checks were performed: If code -7 was selected, t…
Eye problems/disorders: None of the above	-0.177789	0.0748678	0.017563	-0.179938	0.465218	0.698918	0.0411727	0.923525	117890	91941	25949	UK Biobank	https://docs.google.com/spreadsheets/d/1kvPoupSzsSFBNSztMzl04xMoSC3Kcx3CrjVf4yBmESU/edit?ts=5b5f17db#gid=227859291	PHESANT Transformation:6148_0 || CAT-MUL-BINARY-VAR 100 || NO_NAN Remove NA participants 240412 || Removed 2892 examples != 100 but with missing value (<0) || sample 25949/91941(117890) ||-Notes:ACE touchscreen question Has a doctor told you that you have any of the following problems with your eyes? (You can select more than one answer) The following checks were performed: If code -7 was selecte…
Factors influencing health status and contact with health services	0.375456	0.0780142	1.49e-06	-0.502594	0.276225	0.0688335	1.03536e-05	0.228937	361194	45947	315247	UK Biobank	https://docs.google.com/spreadsheets/d/1kvPoupSzsSFBNSztMzl04xMoSC3Kcx3CrjVf4yBmESU/edit?ts=5b5f17db#gid=227859291	PHESANT Transformation:NA-Notes:NA-Variable type:categorical-Phenotype ID:XXI_HEALTHFACTORS
Father still alive	-0.226287	0.0751553	0.00260449	0.323925	0.417393	0.43771	0.00816919	0.760502	351538	81229	270309	UK Biobank	https://docs.google.com/spreadsheets/d/1kvPoupSzsSFBNSztMzl04xMoSC3Kcx3CrjVf4yBmESU/edit?ts=5b5f17db#gid=227859291	PHESANT Transformation:1797_0|| CAT-SINGLE || Inc(>=10): 0(270309) || Inc(>=10): 1(81229) || CAT-SINGLE-BINARY || sample 270309/81229(351538) ||-Notes:ACE touchscreen question Is your father still alive? ~F1797~ was collected from all participants except those who indicated they were adopted as a child, as defined by their answers to ~F1767~-Variable type:binary
Father's age at death	-0.333354	0.0685579	1.16e-06	0.534817	0.301301	0.0758942	8.45054e-06	0.246837	266231	NA	NA	UK Biobank	https://docs.google.com/spreadsheets/d/1kvPoupSzsSFBNSztMzl04xMoSC3Kcx3CrjVf4yBmESU/edit?ts=5b5f17db#gid=227859291	PHESANT Transformation:1807_0|| INTEGER || reassignments: -1=NA|-3=NA || CONTINUOUS || ||-Notes:ACE touchscreen question What was his age when he died? The following checks were performed: If answer If answer > 122 then rejected If answer If answer > 105 then participant asked to confirm ~F1807~ was collected from participants who indicated their father has died, as defined by their answers to ~F…
Fed-up feelings	0.166506	0.0708257	0.0187267	-0.111227	0.244275	0.648868	0.0434258	0.897276	353764	143332	210432	UK Biobank	https://docs.google.com/spreadsheets/d/1kvPoupSzsSFBNSztMzl04xMoSC3Kcx3CrjVf4yBmESU/edit?ts=5b5f17db#gid=227859291	PHESANT Transformation:1960_0|| CAT-SINGLE || Inc(>=10): 0(210432) || Inc(>=10): 1(143332) || CAT-SINGLE-BINARY || sample 210432/143332(353764) ||-Notes:ACE touchscreen question Do you often feel 'fed-up'? If the participant activated the Help button they were shown the message: Work through these questions quickly and do not think about the exact meaning of the question-Variable type:binary
FI10 : arithmetic sequence recognition	-0.370923	0.081066	4.75e-06	-0.187418	0.315728	0.552775	2.9936e-05	0.834311	20880	16721	4159	UK Biobank	https://docs.google.com/spreadsheets/d/1kvPoupSzsSFBNSztMzl04xMoSC3Kcx3CrjVf4yBmESU/edit?ts=5b5f17db#gid=227859291	PHESANT Transformation:5699_0|| CAT-SINGLE || reassignments: 96=0|95=1|94=0|93=0|92=0 || Inc(>=10): 1(16721) || Inc(>=10): 0(4159) || CAT-SINGLE-BINARY || sample 4159/16721(20880) ||-Notes:ACE touchscreen question 150 ... 137 ... 125 ... 114 ... 104 ... What comes next?. Part 10 of Fluid Intelligence test. Offered choice from 92, 93, 94, 95 or 96.-Variable type:binary
FI3 : word interpolation	-0.284874	0.0504181	1.6e-08	-0.109223	0.264154	0.679254	1.50556e-07	0.904651	116815	98753	18062	UK Biobank	https://docs.google.com/spreadsheets/d/1kvPoupSzsSFBNSztMzl04xMoSC3Kcx3CrjVf4yBmESU/edit?ts=5b5f17db#gid=227859291	PHESANT Transformation:4957_0|| CAT-SINGLE || reassignments: 1=0|2=0|3=0|4=1|5=0|-1=0 || Inc(>=10): 1(98753) || Inc(>=10): 0(18062) || CAT-SINGLE-BINARY || sample 18062/98753(116815) ||-Notes:ACE touchscreen question Bud is to Flower as Child is to?. Part 3 of Fluid Intelligence test. Offered choice from Grow, Develop, Improve, Adult and Old.-Variable type:binary
FI4 : positional arithmetic	-0.300662	0.0539213	2.46e-08	-0.438459	0.172972	0.0112496	2.25223e-07	0.0537076	115690	98344	17346	UK Biobank	https://docs.google.com/spreadsheets/d/1kvPoupSzsSFBNSztMzl04xMoSC3Kcx3CrjVf4yBmESU/edit?ts=5b5f17db#gid=227859291	PHESANT Transformation:4968_0|| CAT-SINGLE || reassignments: 5=0|6=1|7=0|8=0|-1=0 || Inc(>=10): 1(98344) || Inc(>=10): 0(17346) || CAT-SINGLE-BINARY || sample 17346/98344(115690) ||-Notes:ACE touchscreen question 11 12 13 14 15 16 17 18 Divide the sixth number to the right of twelve by three. Is the answer?. Part 4 of Fluid Intelligence test. Offered choice from 5, 6, 7, or 8.-Variable type:binary
FI5 : family relationship calculation	-0.280366	0.0635202	1.02e-05	0.305562	0.425995	0.473194	6.06184e-05	0.790415	113356	55922	57434	UK Biobank	https://docs.google.com/spreadsheets/d/1kvPoupSzsSFBNSztMzl04xMoSC3Kcx3CrjVf4yBmESU/edit?ts=5b5f17db#gid=227859291	PHESANT Transformation:4979_0|| CAT-SINGLE || reassignments: 1=0|2=0|3=0|4=1|5=0|-1=0 || Inc(>=10): 1(55922) || Inc(>=10): 0(57434) || CAT-SINGLE-BINARY || sample 57434/55922(113356) ||-Notes:ACE touchscreen question If Truda's mother's brother is Tim's sister's father, what relation is Truda to Tim?. Part 5 of Fluid Intelligence test. Offered choice from Aunt, Sister, Niece, Cousin, No-relation.…
FI6 : conditional arithmetic	-0.319366	0.0545879	4.9e-09	-0.335977	0.197834	0.0894559	5.10731e-08	0.270193	102181	69944	32237	UK Biobank	https://docs.google.com/spreadsheets/d/1kvPoupSzsSFBNSztMzl04xMoSC3Kcx3CrjVf4yBmESU/edit?ts=5b5f17db#gid=227859291	PHESANT Transformation:4990_0|| CAT-SINGLE || reassignments: 68=0|69=1|70=0|71=0|72=0|-1=0 || Inc(>=10): 0(32237) || Inc(>=10): 1(69944) || CAT-SINGLE-BINARY || sample 32237/69944(102181) ||-Notes:ACE touchscreen question If sixty is more than half of seventy-five, multiply twenty-three by three. If not subtract 15 from eighty-five. Is the answer?. Part 6 of Fluid Intelligence test. Offered choic…
FI7 : synonym	-0.26552	0.0637703	3.13e-05	-0.623051	0.216141	0.00394389	0.000164386	0.0218204	84560	74026	10534	UK Biobank	https://docs.google.com/spreadsheets/d/1kvPoupSzsSFBNSztMzl04xMoSC3Kcx3CrjVf4yBmESU/edit?ts=5b5f17db#gid=227859291	PHESANT Transformation:5001_0|| CAT-SINGLE || reassignments: 1=0|2=0|3=1|4=0|5=0|-1=0 || Inc(>=10): 1(74026) || Inc(>=10): 0(10534) || CAT-SINGLE-BINARY || sample 10534/74026(84560) ||-Notes:ACE touchscreen question Stop means the same as?. Part 7 of Fluid Intelligence test. Offered choice from Pause, Close, Cease, Break or Rest.-Variable type:binary
FI8 : chained arithmetic	-0.272979	0.0567906	1.53e-06	-0.421352	0.158009	0.00766136	1.05773e-05	0.0387652	75692	49086	26606	UK Biobank	https://docs.google.com/spreadsheets/d/1kvPoupSzsSFBNSztMzl04xMoSC3Kcx3CrjVf4yBmESU/edit?ts=5b5f17db#gid=227859291	PHESANT Transformation:5012_0|| CAT-SINGLE || reassignments: 25=0|26=1|27=0|28=0|29=0|-1=0 || Inc(>=10): 1(49086) || Inc(>=10): 0(26606) || CAT-SINGLE-BINARY || sample 26606/49086(75692) ||-Notes:ACE touchscreen question If David is twenty-one and Owen is nineteen and Daniel is nine years younger than David, what is half their combined age?. Part 8 of Fluid Intelligence test. Offered choice from …
FI9 : concept interpolation	-0.403984	0.0637997	2.42e-10	0.429898	0.32073	0.180123	3.18359e-09	0.456957	35147	19701	15446	UK Biobank	https://docs.google.com/spreadsheets/d/1kvPoupSzsSFBNSztMzl04xMoSC3Kcx3CrjVf4yBmESU/edit?ts=5b5f17db#gid=227859291	PHESANT Transformation:5556_0|| CAT-SINGLE || reassignments: 1=0|2=0|3=0|4=1|5=0|-1=0 || Inc(>=10): 1(19701) || Inc(>=10): 0(15446) || CAT-SINGLE-BINARY || sample 15446/19701(35147) ||-Notes:ACE touchscreen question Age is to Years as Height is to?. Part 9 of Fluid Intelligence test. Offered choice from Long, Deep, Top, Metres or Tall.-Variable type:binary
Final attempt correct: no	0.298768	0.102155	0.00344833	-0.598478	0.401152	0.135726	0.0104064	0.373719	119729	4581	115148	UK Biobank	https://docs.google.com/spreadsheets/d/1kvPoupSzsSFBNSztMzl04xMoSC3Kcx3CrjVf4yBmESU/edit?ts=5b5f17db#gid=227859291	PHESANT Transformation:4294_0 || CAT-SINGLE || CAT-SINGLE-BINARY-VAR: 0 || Inc(>=10): 0(4581) ||-Notes:True if final answer given was correct.-Variable type:binary
Final attempt correct: yes	-0.284524	0.0929274	0.0022002	-0.434218	0.367175	0.236971	0.00706461	0.541647	119729	115007	4722	UK Biobank	https://docs.google.com/spreadsheets/d/1kvPoupSzsSFBNSztMzl04xMoSC3Kcx3CrjVf4yBmESU/edit?ts=5b5f17db#gid=227859291	PHESANT Transformation:4294_0 || CAT-SINGLE || CAT-SINGLE-BINARY-VAR: 1 || Inc(>=10): 1(115007) ||-Notes:True if final answer given was correct.-Variable type:binary
Fluid intelligence score	-0.276721	0.0407486	1.11e-11	-0.346524	0.167215	0.038235	1.68994e-10	0.15294	117131	NA	NA	UK Biobank	https://docs.google.com/spreadsheets/d/1kvPoupSzsSFBNSztMzl04xMoSC3Kcx3CrjVf4yBmESU/edit?ts=5b5f17db#gid=227859291	PHESANT Transformation:20016_0|| INTEGER || CONTINUOUS || ||-Notes:This is a simple unweighted sum of the number of correct answers given to the 13 fluid intelligence questions. Participants who did not answer all of the questions within the allotted 2 minute limit are scored as zero for each of the unattempted questions.-Variable type:continuous_raw
Forced expiratory volume in 1-second (FEV1)	-0.171017	0.0469941	0.000273579	0.479981	0.372284	0.197298	0.00109029	0.484649	329404	NA	NA	UK Biobank	https://docs.google.com/spreadsheets/d/1kvPoupSzsSFBNSztMzl04xMoSC3Kcx3CrjVf4yBmESU/edit?ts=5b5f17db#gid=227859291	PHESANT Transformation:3063_0|| CONTINUOUS MAIN || CONTINUOUS || ||-Notes:FEV1 value calculated from blow-Variable type:continuous_raw
Forced expiratory volume in 1-second (FEV1), Best measure	-0.184401	0.0467866	8.1e-05	0.503658	0.346808	0.146428	0.00037459	0.395823	272338	NA	NA	UK Biobank	https://docs.google.com/spreadsheets/d/1kvPoupSzsSFBNSztMzl04xMoSC3Kcx3CrjVf4yBmESU/edit?ts=5b5f17db#gid=227859291	PHESANT Transformation:20150_0|| CONTINUOUS MAIN || CONTINUOUS || ||-Notes:Highest measure from the array of values for Forced Expiratory Volume in 1-second (FEV1) ~F3063~, which was acceptable according to corresponding acceptability field (~F3061~). A blow was deemed acceptable if recorded as 0 (no problems) or 32 (0x20 - USER_ACCEPTED). This derived data field has come from Professor Martin To…
Forced expiratory volume in 1-second (FEV1), predicted	-0.157139	0.0554703	0.00461354	0.353508	0.418037	0.397755	0.013495	0.724526	117241	NA	NA	UK Biobank	https://docs.google.com/spreadsheets/d/1kvPoupSzsSFBNSztMzl04xMoSC3Kcx3CrjVf4yBmESU/edit?ts=5b5f17db#gid=227859291	PHESANT Transformation:20153_0|| CONTINUOUS MAIN || CONTINUOUS || ||-Notes:Predicted Forced Expiratory Volume in 1-second (FEV1), was calculated using a subset of healthy never smokers from UK Biobank. Healthy never smokers, were selected as individuals with Ever Smoking Status=0 and with Reproducible measure using the European Respiratory Society/American Thoracic Society (ERS/ATS) Criteria=YES …
Forced expiratory volume in 1-second (FEV1), predicted percentage	-0.150571	0.0594159	0.0112711	0.00297791	0.552389	0.995699	0.0286	0.99968	117241	NA	NA	UK Biobank	https://docs.google.com/spreadsheets/d/1kvPoupSzsSFBNSztMzl04xMoSC3Kcx3CrjVf4yBmESU/edit?ts=5b5f17db#gid=227859291	PHESANT Transformation:20154_0|| CONTINUOUS MAIN || CONTINUOUS || ||-Notes:This value was only calculated for samples with non-missing predicted Forced Expiratory Volume in 1-second, using derived variables Force Expiratory Volume in 1-second (FEV1) and predicted Forced Expiratory Volume in 1-second (pred.FEV1). It is defined as the Force Expiratory Volume in 1-second divided by the Percent predi…
Forced vital capacity (FVC)	-0.144967	0.0404674	0.000340561	0.330967	0.479234	0.489807	0.00132603	0.802382	329404	NA	NA	UK Biobank	https://docs.google.com/spreadsheets/d/1kvPoupSzsSFBNSztMzl04xMoSC3Kcx3CrjVf4yBmESU/edit?ts=5b5f17db#gid=227859291	PHESANT Transformation:3062_0|| CONTINUOUS MAIN || CONTINUOUS || ||-Notes:FVC value calculated from blow-Variable type:continuous_raw
Forced vital capacity (FVC), Best measure	-0.16142	0.0406379	7.12e-05	0.396261	0.432678	0.359754	0.000336153	0.691475	272338	NA	NA	UK Biobank	https://docs.google.com/spreadsheets/d/1kvPoupSzsSFBNSztMzl04xMoSC3Kcx3CrjVf4yBmESU/edit?ts=5b5f17db#gid=227859291	PHESANT Transformation:20151_0|| CONTINUOUS MAIN || CONTINUOUS || ||-Notes:Highest measure from the array of values for Forced Vital Capacity (FVC) (~F3062~), which was acceptable according to corresponding acceptability field (~F3061~). A blow was deemed acceptable if recorded as 0 (no problems) or 32 (0x20 - USER_ACCEPTED). This derived data field has come from Professor Martin Tobin at the Uni…
Frequency of solarium/sunlamp use	-0.340028	0.0604773	1.88e-08	-0.248972	0.215348	0.247625	1.74479e-07	0.559519	340643	NA	NA	UK Biobank	https://docs.google.com/spreadsheets/d/1kvPoupSzsSFBNSztMzl04xMoSC3Kcx3CrjVf4yBmESU/edit?ts=5b5f17db#gid=227859291	PHESANT Transformation:2277_0|| INTEGER || reassignments: -1=NA|-3=NA|-10=NA || CONTINUOUS || >20% IN ONE CATEGORY || Split into three bins: 0: [0,0], 1: (0,6), 2: >=6 ||cat N: 324579, 6805, 9259 || CAT-ORD || order: 0|1|2 || num categories: 3 ||-Notes:ACE touchscreen question How many times a year would you use a solarium or sunlamp? The following checks were performed: If answer > 9999 then rej…
Gamma glutamyltransferase	0.226843	0.0512999	9.78e-06	0.131204	0.507881	0.796147	5.83784e-05	0.976262	400751	400751	NA	UK Biobank (EUR)	https://pan-ukb-us-east-1.s3.amazonaws.com/sumstats_flat_files/biomarkers-30730-both_sexes-irnt.tsv.bgz	EUR: biomarkers : 30730 : Biological samples > Assay results > Blood assays > Blood biochemistry
Gap coding: Full-time or part-time education	-0.350976	0.142794	0.0139743	-0.33456	0.0762686	1.15e-05	0.0337525	0.000151289	68899	12489	56410	UK Biobank	https://docs.google.com/spreadsheets/d/1kvPoupSzsSFBNSztMzl04xMoSC3Kcx3CrjVf4yBmESU/edit?ts=5b5f17db#gid=227859291	PHESANT Transformation:22660_0 || CAT-MUL-BINARY-VAR 103 || NO_NAN Remove NA participants 288425 || Removed 3874 examples != 103 but with missing value (<0) || sample 56410/12489(68899) ||-Notes:Participants were asked what they did in any periods when they were not working in paid employment for at least 20 hours each week. These periods were called gaps.-Variable type:binary
Gas or solid-fuel cooking/heating: A gas fire that you use regularly in winter time	0.233323	0.0917383	0.0109793	0.00615027	0.575661	0.991476	0.0282294	0.99968	360066	145315	214751	UK Biobank	https://docs.google.com/spreadsheets/d/1kvPoupSzsSFBNSztMzl04xMoSC3Kcx3CrjVf4yBmESU/edit?ts=5b5f17db#gid=227859291	PHESANT Transformation:6139_0 || CAT-MUL-BINARY-VAR 2 || NO_NAN Remove NA participants 510 || Removed 618 examples != 2 but with missing value (<0) || sample 214751/145315(360066) || SKIP_val:-3 < 0 || SKIP_val:-1 < 0 ||-Notes:ACE touchscreen question Do you have any of the following in your home? (You can select more than one answer) The following checks were performed: If code -7 was selected, …
Gas or solid-fuel cooking/heating: An open solid fuel fire that you use regularly in winter time	-0.201492	0.060814	0.000922199	-0.236321	0.260946	0.365131	0.00322057	0.69954	360066	32662	327404	UK Biobank	https://docs.google.com/spreadsheets/d/1kvPoupSzsSFBNSztMzl04xMoSC3Kcx3CrjVf4yBmESU/edit?ts=5b5f17db#gid=227859291	PHESANT Transformation:6139_0 || CAT-MUL-BINARY-VAR 3 || NO_NAN Remove NA participants 510 || Removed 618 examples != 3 but with missing value (<0) || sample 327404/32662(360066) ||-Notes:ACE touchscreen question Do you have any of the following in your home? (You can select more than one answer) The following checks were performed: If code -7 was selected, then no additional choices were allowed…
Glucose	0.137983	0.0435828	0.0015456	-0.929816	0.0563457	3.55e-61	0.00519674	5.254e-59	366759	366759	NA	UK Biobank (EUR)	https://pan-ukb-us-east-1.s3.amazonaws.com/sumstats_flat_files/biomarkers-30740-both_sexes-irnt.tsv.bgz	EUR: biomarkers : 30740 : Biological samples > Assay results > Blood assays > Blood biochemistry
Glycated haemoglobin (HbA1c)	0.224885	0.0453704	7.17e-07	-0.465288	0.0779749	2.41e-09	5.39742e-06	8.39247e-08	400825	400825	NA	UK Biobank (EUR)	https://pan-ukb-us-east-1.s3.amazonaws.com/sumstats_flat_files/biomarkers-30750-both_sexes-irnt.tsv.bgz	EUR: biomarkers : 30750 : Biological samples > Assay results > Blood assays > Blood biochemistry
Gout (All Biobanks)	0.189786	0.0390804	1.2e-06	0.140391	0.519321	0.786901	8.60317e-06	0.976262	1485233	37105	1448128	Global Biobank Meta-analysis Initiative Meta-analysis Initiative: powering genetic discovery across human diseases. 2032	https://www.globalbiobankmeta.org/resources	https://www.sciencedirect.com/science/article/pii/S2666979X22001410?via%3Dihub
Gout (EUR Biobanks)	0.192188	0.0501888	0.000128507	0.146751	0.507943	0.772649	0.000567189	0.964996	1051653	24278	1027375	Global Biobank Meta-analysis Initiative Meta-analysis Initiative: powering genetic discovery across human diseases. 2031	https://www.globalbiobankmeta.org/resources	https://www.sciencedirect.com/science/article/pii/S2666979X22001410?via%3Dihub
Had major operations	0.376712	0.0667213	1.64e-08	0.263215	0.298246	0.377484	1.53255e-07	0.708633	165737	106506	59231	UK Biobank	https://docs.google.com/spreadsheets/d/1kvPoupSzsSFBNSztMzl04xMoSC3Kcx3CrjVf4yBmESU/edit?ts=5b5f17db#gid=227859291	PHESANT Transformation:2415_0|| CAT-SINGLE || Inc(>=10): 1(106506) || Inc(>=10): 0(59231) || CAT-SINGLE-BINARY || sample 59231/106506(165737) ||-Notes:ACE touchscreen question Have you had any major operations? (For example, operations that required an overnight stay in hospital) If the participant activated the Help button they were shown the message: If you are unsure if you have had a 'major' …
Had menopause	0.149819	0.060701	0.0135817	-0.242321	0.508721	0.633836	0.0329807	0.884978	163184	119355	43829	UK Biobank	https://docs.google.com/spreadsheets/d/1kvPoupSzsSFBNSztMzl04xMoSC3Kcx3CrjVf4yBmESU/edit?ts=5b5f17db#gid=227859291	PHESANT Transformation:2724_0|| CAT-SINGLE || reassignments: 2=-1|3=-2 || Inc(>=10): 1(119355) || Inc(>=10): 0(43829) || CAT-SINGLE-BINARY || sample 43829/119355(163184) ||-Notes:ACE touchscreen question Have you had your menopause (periods stopped)?-Variable type:binary
Had other major operations	0.499947	0.054585	5.24e-20	-0.154417	0.233731	0.508828	1.65121e-18	0.813471	192470	129435	63035	UK Biobank	https://docs.google.com/spreadsheets/d/1kvPoupSzsSFBNSztMzl04xMoSC3Kcx3CrjVf4yBmESU/edit?ts=5b5f17db#gid=227859291	PHESANT Transformation:2844_0|| CAT-SINGLE || Inc(>=10): 1(129435) || Inc(>=10): 0(63035) || CAT-SINGLE-BINARY || sample 63035/129435(192470) ||-Notes:ACE touchscreen question Have you had any other major operations? (for example, operations that required an overnight stay in hospital) If the participant activated the Help button they were shown the message: If you are unsure if you have had a 'm…
Hair colour (natural, before greying): Other	0.409057	0.171165	0.016856	-0.772878	0.160226	1.41e-06	0.0397936	2.19663e-05	360270	4481	355789	UK Biobank	https://docs.google.com/spreadsheets/d/1kvPoupSzsSFBNSztMzl04xMoSC3Kcx3CrjVf4yBmESU/edit?ts=5b5f17db#gid=227859291	PHESANT Transformation:1747_0 || CAT-SINGLE || CAT-SINGLE-BINARY-VAR: 6 || Inc(>=10): 6(4481) ||-Notes:ACE touchscreen question What best describes your natural hair colour? (If your hair colour is grey, the colour before you went grey) If the participant activated the Help button they were shown the message: If you are unsure, please select the colour closest to your natural adult hair colour or…
Hallux rigidus	0.461801	0.100418	4.25e-06	0.0713028	0.749142	0.924172	2.71639e-05	0.99968	361194	1130	360064	UK Biobank	https://docs.google.com/spreadsheets/d/1kvPoupSzsSFBNSztMzl04xMoSC3Kcx3CrjVf4yBmESU/edit?ts=5b5f17db#gid=227859291	PHESANT Transformation:NA-Notes:NA-Variable type:categorical-Phenotype ID:M13_HALLUXRIGIDUS
Hallux valgus (acquired)	0.38135	0.0758594	4.98e-07	-0.526116	0.180265	0.00351649	3.90052e-06	0.020017	361194	5370	355824	UK Biobank	https://docs.google.com/spreadsheets/d/1kvPoupSzsSFBNSztMzl04xMoSC3Kcx3CrjVf4yBmESU/edit?ts=5b5f17db#gid=227859291	PHESANT Transformation:NA-Notes:NA-Variable type:categorical-Phenotype ID:M13_HALLUXVALGUS
Hand grip strength (left)	-0.0936216	0.038285	0.0144699	0.263334	0.442023	0.551344	0.0348873	0.834311	359704	NA	NA	UK Biobank	https://docs.google.com/spreadsheets/d/1kvPoupSzsSFBNSztMzl04xMoSC3Kcx3CrjVf4yBmESU/edit?ts=5b5f17db#gid=227859291	PHESANT Transformation:46_0|| INTEGER || CONTINUOUS || ||-Notes:Left grip strength-Variable type:continuous_raw
Hand grip strength (right)	-0.117731	0.0413046	0.00436781	0.134413	0.314233	0.668833	0.0129222	0.904651	359729	NA	NA	UK Biobank	https://docs.google.com/spreadsheets/d/1kvPoupSzsSFBNSztMzl04xMoSC3Kcx3CrjVf4yBmESU/edit?ts=5b5f17db#gid=227859291	PHESANT Transformation:47_0|| INTEGER || CONTINUOUS || ||-Notes:Right grip strength-Variable type:continuous_raw
HDL cholesterol	-0.153352	0.0481869	0.00146039	0.233337	0.461822	0.613381	0.00492246	0.884305	367021	367021	NA	UK Biobank (EUR)	https://pan-ukb-us-east-1.s3.amazonaws.com/sumstats_flat_files/biomarkers-30760-both_sexes-irnt.tsv.bgz	EUR: biomarkers : 30760 : Biological samples > Assay results > Blood assays > Blood biochemistry
Heart failure	0.318178	0.101802	0.0017753	-0.665162	0.215156	0.00199124	0.00585288	0.0116714	361194	1405	359789	UK Biobank	https://docs.google.com/spreadsheets/d/1kvPoupSzsSFBNSztMzl04xMoSC3Kcx3CrjVf4yBmESU/edit?ts=5b5f17db#gid=227859291	PHESANT Transformation:NA-Notes:NA-Variable type:categorical-Phenotype ID:HEARTFAIL
Heart Failure (HF) (All Biobanks)	0.37466	0.0488251	1.67e-14	0.00459803	0.203136	0.981941	3.37739e-13	0.99968	1354739	68408	1286331	Global Biobank Meta-analysis Initiative Meta-analysis Initiative: powering genetic discovery across human diseases. 2036	https://www.globalbiobankmeta.org/resources	https://www.sciencedirect.com/science/article/pii/S2666979X22001410?via%3Dihub
Heart Failure (HF) (EUR Biobanks)	0.404975	0.0531032	2.42e-14	-0.305959	0.163283	0.0609594	4.75232e-13	0.208601	1020441	52496	967945	Global Biobank Meta-analysis Initiative Meta-analysis Initiative: powering genetic discovery across human diseases. 2035	https://www.globalbiobankmeta.org/resources	https://www.sciencedirect.com/science/article/pii/S2666979X22001410?via%3Dihub
Heart failure, not strict	0.318178	0.101802	0.0017753	-0.665162	0.215156	0.00199124	0.00585288	0.0116714	361194	1405	359789	UK Biobank	https://docs.google.com/spreadsheets/d/1kvPoupSzsSFBNSztMzl04xMoSC3Kcx3CrjVf4yBmESU/edit?ts=5b5f17db#gid=227859291	PHESANT Transformation:NA-Notes:NA-Variable type:categorical-Phenotype ID:I9_HEARTFAIL_NS
Heart failure,strict	0.318178	0.101802	0.0017753	-0.665162	0.215156	0.00199124	0.00585288	0.0116714	361194	1405	359789	UK Biobank	https://docs.google.com/spreadsheets/d/1kvPoupSzsSFBNSztMzl04xMoSC3Kcx3CrjVf4yBmESU/edit?ts=5b5f17db#gid=227859291	PHESANT Transformation:NA-Notes:NA-Variable type:categorical-Phenotype ID:I9_HEARTFAIL
Heel bone mineral density (BMD)	0.188301	0.0608311	0.00196498	-0.549472	0.11895	3.85e-06	0.00636974	5.42667e-05	206496	NA	NA	UK Biobank	https://docs.google.com/spreadsheets/d/1kvPoupSzsSFBNSztMzl04xMoSC3Kcx3CrjVf4yBmESU/edit?ts=5b5f17db#gid=227859291	PHESANT Transformation:3148_0|| CONTINUOUS MAIN || CONTINUOUS || ||-Notes:Estimation of bone mineral density (BMD) in the heel is based on the Quantitative Ultrasound Index through the calcaneus. Direct entry.-Variable type:continuous_raw
Heel bone mineral density (BMD) (left)	0.190384	0.0663388	0.0041063	-0.684148	0.126513	6.38e-08	0.0121909	1.45268e-06	114561	NA	NA	UK Biobank	https://docs.google.com/spreadsheets/d/1kvPoupSzsSFBNSztMzl04xMoSC3Kcx3CrjVf4yBmESU/edit?ts=5b5f17db#gid=227859291	PHESANT Transformation:4105_0|| CONTINUOUS MAIN || CONTINUOUS || ||-Notes:Estimation of bone mineral density (BMD) in the left heel is based on the Quantitative Ultrasound Index through the calcaneus. Direct entry.-Variable type:continuous_raw
Heel bone mineral density (BMD) (right)	0.173309	0.0653931	0.00804283	-0.686187	0.126443	5.74e-08	0.0216231	1.36397e-06	114552	NA	NA	UK Biobank	https://docs.google.com/spreadsheets/d/1kvPoupSzsSFBNSztMzl04xMoSC3Kcx3CrjVf4yBmESU/edit?ts=5b5f17db#gid=227859291	PHESANT Transformation:4124_0|| CONTINUOUS MAIN || CONTINUOUS || ||-Notes:Estimation of bone mineral density (BMD) in the left heel is based on the Quantitative Ultrasound Index through the calcaneus. Direct entry.-Variable type:continuous_raw
Heel bone mineral density (BMD) T-score, automated (left)	0.188178	0.0664557	0.00463111	-0.688552	0.126659	5.44e-08	0.013495	1.36397e-06	114630	NA	NA	UK Biobank	https://docs.google.com/spreadsheets/d/1kvPoupSzsSFBNSztMzl04xMoSC3Kcx3CrjVf4yBmESU/edit?ts=5b5f17db#gid=227859291	PHESANT Transformation:4106_0|| CONTINUOUS MAIN || CONTINUOUS || ||-Notes:This T-score is calculated from the ultrasound heel BMD measurement and is based on a person's bone density compared with what is normally expected in someone of the same sex. The units of the T-score are the number of standard deviations (SD) that the bone density is above or below the standard.-Variable type:continuous_raw
Heel bone mineral density (BMD) T-score, automated (right)	0.171245	0.0654723	0.00890886	-0.67877	0.125936	7.05e-08	0.0236729	1.49057e-06	114614	NA	NA	UK Biobank	https://docs.google.com/spreadsheets/d/1kvPoupSzsSFBNSztMzl04xMoSC3Kcx3CrjVf4yBmESU/edit?ts=5b5f17db#gid=227859291	PHESANT Transformation:4125_0|| CONTINUOUS MAIN || CONTINUOUS || ||-Notes:This T-score is calculated from the ultrasound heel BMD measurement and is based on a person's bone density compared with what is normally expected in someone of the same sex. The units of the T-score are the number of standard deviations (SD) that the bone density is above or below the standard.-Variable type:continuous_raw
Heel broadband ultrasound attenuation (left)	0.199295	0.0731786	0.00646138	-0.654997	0.131765	6.66e-07	0.0179409	1.0952e-05	114625	NA	NA	UK Biobank	https://docs.google.com/spreadsheets/d/1kvPoupSzsSFBNSztMzl04xMoSC3Kcx3CrjVf4yBmESU/edit?ts=5b5f17db#gid=227859291	PHESANT Transformation:4101_0|| CONTINUOUS MAIN || CONTINUOUS || ||-Notes:Broadband ultrasound attenuation through left heel-Variable type:continuous_raw
Heel broadband ultrasound attenuation (right)	0.184503	0.0714724	0.00983841	-0.638108	0.131281	1.17e-06	0.0257854	1.872e-05	114609	NA	NA	UK Biobank	https://docs.google.com/spreadsheets/d/1kvPoupSzsSFBNSztMzl04xMoSC3Kcx3CrjVf4yBmESU/edit?ts=5b5f17db#gid=227859291	PHESANT Transformation:4120_0|| CONTINUOUS MAIN || CONTINUOUS || ||-Notes:Broadband ultrasound attenuation through right heel-Variable type:continuous_raw
Heel Broadband ultrasound attenuation, direct entry	0.189429	0.0679477	0.00530575	-0.4817	0.116063	3.32e-05	0.0152316	0.000368356	206576	NA	NA	UK Biobank	https://docs.google.com/spreadsheets/d/1kvPoupSzsSFBNSztMzl04xMoSC3Kcx3CrjVf4yBmESU/edit?ts=5b5f17db#gid=227859291	PHESANT Transformation:3144_0|| CONTINUOUS MAIN || CONTINUOUS || ||-Notes:Broadband ultrasound attenuation through heel-Variable type:continuous_raw
Heel quantitative ultrasound index (QUI), direct entry	0.189277	0.0611443	0.00196435	-0.551159	0.119304	3.84e-06	0.00636974	5.42667e-05	206589	NA	NA	UK Biobank	https://docs.google.com/spreadsheets/d/1kvPoupSzsSFBNSztMzl04xMoSC3Kcx3CrjVf4yBmESU/edit?ts=5b5f17db#gid=227859291	PHESANT Transformation:3147_0|| CONTINUOUS MAIN || CONTINUOUS || ||-Notes:The QUI or 'stiffness' is based on measure of the speed of sound and broadband ultrasound attenuation. Direct entry.-Variable type:continuous_raw
Heel quantitative ultrasound index (QUI), direct entry (left)	0.188179	0.0664538	0.00462977	-0.688564	0.126661	5.44e-08	0.013495	1.36397e-06	114630	NA	NA	UK Biobank	https://docs.google.com/spreadsheets/d/1kvPoupSzsSFBNSztMzl04xMoSC3Kcx3CrjVf4yBmESU/edit?ts=5b5f17db#gid=227859291	PHESANT Transformation:4104_0|| CONTINUOUS MAIN || CONTINUOUS || ||-Notes:The QUI or 'stiffness' is based on measure of the speed of sound and broadband ultrasound attenuation. Direct entry.-Variable type:continuous_raw
Heel quantitative ultrasound index (QUI), direct entry (right)	0.171245	0.0654737	0.00891011	-0.678781	0.125938	7.05e-08	0.0236729	1.49057e-06	114614	NA	NA	UK Biobank	https://docs.google.com/spreadsheets/d/1kvPoupSzsSFBNSztMzl04xMoSC3Kcx3CrjVf4yBmESU/edit?ts=5b5f17db#gid=227859291	PHESANT Transformation:4123_0|| CONTINUOUS MAIN || CONTINUOUS || ||-Notes:The QUI or 'stiffness' is based on measure of the speed of sound and broadband ultrasound attenuation. Direct entry.-Variable type:continuous_raw
Hernia	0.271681	0.0604986	7.1e-06	-0.521956	0.150649	0.000530788	4.31413e-05	0.00408086	361194	26197	334997	UK Biobank	https://docs.google.com/spreadsheets/d/1kvPoupSzsSFBNSztMzl04xMoSC3Kcx3CrjVf4yBmESU/edit?ts=5b5f17db#gid=227859291	PHESANT Transformation:NA-Notes:NA-Variable type:categorical-Phenotype ID:K11_HERNIA
High light scatter reticulocyte count	0.209788	0.0416866	4.84e-07	0.386464	0.361848	0.285508	3.81291e-06	0.597246	344729	NA	NA	UK Biobank	https://docs.google.com/spreadsheets/d/1kvPoupSzsSFBNSztMzl04xMoSC3Kcx3CrjVf4yBmESU/edit?ts=5b5f17db#gid=227859291	PHESANT Transformation:30300_0|| CONTINUOUS MAIN || CONTINUOUS || ||-Notes:Result of High Light Scatter Reticulocytes Number assay, performed on blood sample, obtained from UK Biobank assessment centre visit. High Light Scatter Reticulocytes Count is calculated as: (HLR / Total Erythrocytes) x red blood cells-Variable type:continuous_raw
High light scatter reticulocyte percentage	0.238746	0.0451961	1.27e-07	0.333674	0.387727	0.389463	1.0823e-06	0.716032	344729	NA	NA	UK Biobank	https://docs.google.com/spreadsheets/d/1kvPoupSzsSFBNSztMzl04xMoSC3Kcx3CrjVf4yBmESU/edit?ts=5b5f17db#gid=227859291	PHESANT Transformation:30290_0|| CONTINUOUS MAIN || CONTINUOUS || ||-Notes:Result of High Light Scatter Reticulocytes Percentage assay, performed on blood sample, obtained from UK Biobank assessment centre visit. High Light Scatter Reticulocytes (Percentage) is computed as: (HLR / Total Erythrocytes) x 100.-Variable type:continuous_raw
Hip circumference	0.40763	0.0428314	1.78e-21	-0.605723	0.14312	2.31e-05	6.25385e-20	0.000270463	360521	NA	NA	UK Biobank	https://docs.google.com/spreadsheets/d/1kvPoupSzsSFBNSztMzl04xMoSC3Kcx3CrjVf4yBmESU/edit?ts=5b5f17db#gid=227859291	PHESANT Transformation:49_0|| CONTINUOUS MAIN || CONTINUOUS || ||-Notes:Hip circumference-Variable type:continuous_raw
Hospital episode type: General episode	0.53978	0.0541869	2.25e-23	-0.504129	0.221666	0.0229496	8.96691e-22	0.100638	361194	246807	114387	UK Biobank	https://docs.google.com/spreadsheets/d/1kvPoupSzsSFBNSztMzl04xMoSC3Kcx3CrjVf4yBmESU/edit?ts=5b5f17db#gid=227859291	PHESANT Transformation:41231_0 || CAT-MUL-BINARY-VAR 1 || ALL || Removed 0 examples != 1 but with missing value (<0) || sample 114387/246807(361194) ||-Notes:This field is a summary of the distinct episode type codes a participant has had recorded across all their episodes in hospital. Hospital episode type identifies whether the period of care in hospital was a general episode or a psychiatric e…
How are people in household related to participant: Son and/or daughter (include step-children)	-0.262259	0.0861473	0.00233211	0.335971	0.393845	0.39363	0.00743531	0.721452	358963	121071	237892	UK Biobank	https://docs.google.com/spreadsheets/d/1kvPoupSzsSFBNSztMzl04xMoSC3Kcx3CrjVf4yBmESU/edit?ts=5b5f17db#gid=227859291	PHESANT Transformation:6141_0 || CAT-MUL-BINARY-VAR 2 || Indicator name x709_0_0 || Remove indicator var NAs: 1076 || Remove indicator var <0: 1155 || Removed 0 examples != 2 but with missing value (<0) || sample 237892/121071(358963) ||-Notes:ACE touchscreen question How are the other people who live with you related to you? (You can select more than one answer) The following checks were perform…
ILD differential diagnosis	0.406956	0.0692338	4.15e-09	0.145299	0.344439	0.67314	4.35911e-08	0.904651	361194	26710	334484	UK Biobank	https://docs.google.com/spreadsheets/d/1kvPoupSzsSFBNSztMzl04xMoSC3Kcx3CrjVf4yBmESU/edit?ts=5b5f17db#gid=227859291	PHESANT Transformation:NA-Notes:NA-Variable type:categorical-Phenotype ID:ILD_DIFF_DG
Illness, injury, bereavement, stress in last 2 years: Financial difficulties	0.349168	0.0410431	1.78e-17	-0.266652	0.135346	0.0488214	4.55075e-16	0.177314	358836	40670	318166	UK Biobank	https://docs.google.com/spreadsheets/d/1kvPoupSzsSFBNSztMzl04xMoSC3Kcx3CrjVf4yBmESU/edit?ts=5b5f17db#gid=227859291	PHESANT Transformation:6145_0 || CAT-MUL-BINARY-VAR 6 || NO_NAN Remove NA participants 512 || Removed 1846 examples != 6 but with missing value (<0) || sample 318166/40670(358836) ||-Notes:ACE touchscreen question In the last 2 years have you experienced any of the following? (You can select more than one answer) The following checks were performed: If code -7 was selected, then no additional cho…
Illness, injury, bereavement, stress in last 2 years: None of the above	-0.234307	0.0625002	0.000177609	-0.272417	0.244124	0.264468	0.000764001	0.577731	358836	201851	156985	UK Biobank	https://docs.google.com/spreadsheets/d/1kvPoupSzsSFBNSztMzl04xMoSC3Kcx3CrjVf4yBmESU/edit?ts=5b5f17db#gid=227859291	PHESANT Transformation:6145_0 || CAT-MUL-BINARY-VAR 100 || NO_NAN Remove NA participants 512 || Removed 1846 examples != 100 but with missing value (<0) || sample 156985/201851(358836) ||-Notes:ACE touchscreen question In the last 2 years have you experienced any of the following? (You can select more than one answer) The following checks were performed: If code -7 was selected, then no additiona…
Illness, injury, bereavement, stress in last 2 years: Serious illness, injury or assault to yourself	0.292471	0.0583176	5.3e-07	0.47894	0.316582	0.130318	4.0804e-06	0.360506	358836	33241	325595	UK Biobank	https://docs.google.com/spreadsheets/d/1kvPoupSzsSFBNSztMzl04xMoSC3Kcx3CrjVf4yBmESU/edit?ts=5b5f17db#gid=227859291	PHESANT Transformation:6145_0 || CAT-MUL-BINARY-VAR 1 || NO_NAN Remove NA participants 512 || Removed 1846 examples != 1 but with missing value (<0) || sample 325595/33241(358836) ||-Notes:ACE touchscreen question In the last 2 years have you experienced any of the following? (You can select more than one answer) The following checks were performed: If code -7 was selected, then no additional cho…
Illnesses of father: Chronic bronchitis/emphysema	0.305238	0.0632359	1.39e-06	-0.275833	0.250619	0.271068	9.80964e-06	0.585664	314680	36126	278554	UK Biobank	https://docs.google.com/spreadsheets/d/1kvPoupSzsSFBNSztMzl04xMoSC3Kcx3CrjVf4yBmESU/edit?ts=5b5f17db#gid=227859291	PHESANT Transformation:20107_0 || CAT-MUL-BINARY-VAR 6 || NO_NAN Remove NA participants 9656 || Removed 36858 examples != 6 but with missing value (<0) || sample 278554/36126(314680) ||-Notes:This field contains the combined results of 2 ACE touchscreen questions, both asked Has/did your father ever suffer from? (You can select more than one answer) for different sets of illnesses. For convenienc…
Illnesses of father: Diabetes	0.24319	0.0797319	0.00228766	0.177552	0.504427	0.724848	0.00732808	0.934208	313294	30010	283284	UK Biobank	https://docs.google.com/spreadsheets/d/1kvPoupSzsSFBNSztMzl04xMoSC3Kcx3CrjVf4yBmESU/edit?ts=5b5f17db#gid=227859291	PHESANT Transformation:20107_0 || CAT-MUL-BINARY-VAR 9 || NO_NAN Remove NA participants 9656 || Removed 38244 examples != 9 but with missing value (<0) || sample 283284/30010(313294) ||-Notes:This field contains the combined results of 2 ACE touchscreen questions, both asked Has/did your father ever suffer from? (You can select more than one answer) for different sets of illnesses. For convenienc…
Illnesses of father: High blood pressure	0.199893	0.0574517	0.000502682	0.120309	0.565983	0.831665	0.00186102	0.976262	315021	71136	243885	UK Biobank	https://docs.google.com/spreadsheets/d/1kvPoupSzsSFBNSztMzl04xMoSC3Kcx3CrjVf4yBmESU/edit?ts=5b5f17db#gid=227859291	PHESANT Transformation:20107_0 || CAT-MUL-BINARY-VAR 8 || NO_NAN Remove NA participants 9656 || Removed 36517 examples != 8 but with missing value (<0) || sample 243885/71136(315021) ||-Notes:This field contains the combined results of 2 ACE touchscreen questions, both asked Has/did your father ever suffer from? (You can select more than one answer) for different sets of illnesses. For convenienc…
Illnesses of father: Lung cancer	0.191786	0.0589384	0.00113789	0.430077	0.310127	0.165509	0.00393327	0.433546	314072	29206	284866	UK Biobank	https://docs.google.com/spreadsheets/d/1kvPoupSzsSFBNSztMzl04xMoSC3Kcx3CrjVf4yBmESU/edit?ts=5b5f17db#gid=227859291	PHESANT Transformation:20107_0 || CAT-MUL-BINARY-VAR 3 || NO_NAN Remove NA participants 9656 || Removed 37466 examples != 3 but with missing value (<0) || sample 284866/29206(314072) ||-Notes:This field contains the combined results of 2 ACE touchscreen questions, both asked Has/did your father ever suffer from? (You can select more than one answer) for different sets of illnesses. For convenienc…
Illnesses of father: None of the above (group 1)	-0.180695	0.0752083	0.0162793	-0.447652	0.226636	0.0482448	0.0386991	0.177314	314797	116736	198061	UK Biobank	https://docs.google.com/spreadsheets/d/1kvPoupSzsSFBNSztMzl04xMoSC3Kcx3CrjVf4yBmESU/edit?ts=5b5f17db#gid=227859291	PHESANT Transformation:20107_0 || CAT-MUL-BINARY-VAR 100 || NO_NAN Remove NA participants 9656 || Removed 36741 examples != 100 but with missing value (<0) || sample 198061/116736(314797) ||-Notes:This field contains the combined results of 2 ACE touchscreen questions, both asked Has/did your father ever suffer from? (You can select more than one answer) for different sets of illnesses. For conve…
Illnesses of mother: Chronic bronchitis/emphysema	0.367133	0.0671924	4.66e-08	0.403204	0.350054	0.249389	4.15414e-07	0.561363	331008	19637	311371	UK Biobank	https://docs.google.com/spreadsheets/d/1kvPoupSzsSFBNSztMzl04xMoSC3Kcx3CrjVf4yBmESU/edit?ts=5b5f17db#gid=227859291	PHESANT Transformation:20110_0 || CAT-MUL-BINARY-VAR 6 || NO_NAN Remove NA participants 6165 || Removed 24021 examples != 6 but with missing value (<0) || sample 311371/19637(331008) || SKIP_val:-13 < 0 ||-Notes:This field contains the combined results of 2 ACE touchscreen questions, both asked Has/did your mother ever suffer from? (You can select more than one answer) for different sets of illne…
Illnesses of mother: Diabetes	0.278806	0.0673624	3.49e-05	0.130086	0.529271	0.80585	0.000179127	0.976262	331142	30772	300370	UK Biobank	https://docs.google.com/spreadsheets/d/1kvPoupSzsSFBNSztMzl04xMoSC3Kcx3CrjVf4yBmESU/edit?ts=5b5f17db#gid=227859291	PHESANT Transformation:20110_0 || CAT-MUL-BINARY-VAR 9 || NO_NAN Remove NA participants 6165 || Removed 23887 examples != 9 but with missing value (<0) || sample 300370/30772(331142) ||-Notes:This field contains the combined results of 2 ACE touchscreen questions, both asked Has/did your mother ever suffer from? (You can select more than one answer) for different sets of illnesses. For convenienc…
Illnesses of mother: Heart disease	0.217156	0.0648094	0.000806126	-0.114227	0.554016	0.83665	0.00289735	0.976262	332966	66343	266623	UK Biobank	https://docs.google.com/spreadsheets/d/1kvPoupSzsSFBNSztMzl04xMoSC3Kcx3CrjVf4yBmESU/edit?ts=5b5f17db#gid=227859291	PHESANT Transformation:20110_0 || CAT-MUL-BINARY-VAR 1 || NO_NAN Remove NA participants 6165 || Removed 22063 examples != 1 but with missing value (<0) || sample 266623/66343(332966) ||-Notes:This field contains the combined results of 2 ACE touchscreen questions, both asked Has/did your mother ever suffer from? (You can select more than one answer) for different sets of illnesses. For convenienc…
Illnesses of mother: Lung cancer	0.359061	0.115364	0.00185565	-0.920987	0.231108	6.75e-05	0.00605881	0.000677288	330689	13689	317000	UK Biobank	https://docs.google.com/spreadsheets/d/1kvPoupSzsSFBNSztMzl04xMoSC3Kcx3CrjVf4yBmESU/edit?ts=5b5f17db#gid=227859291	PHESANT Transformation:20110_0 || CAT-MUL-BINARY-VAR 3 || NO_NAN Remove NA participants 6165 || Removed 24340 examples != 3 but with missing value (<0) || sample 317000/13689(330689) || SKIP_val:-11 < 0 ||-Notes:This field contains the combined results of 2 ACE touchscreen questions, both asked Has/did your mother ever suffer from? (You can select more than one answer) for different sets of illne…
Illnesses of mother: None of the above (group 1)	-0.264439	0.0599936	1.04e-05	-0.639341	0.240533	0.00786027	6.12696e-05	0.0394346	332611	138291	194320	UK Biobank	https://docs.google.com/spreadsheets/d/1kvPoupSzsSFBNSztMzl04xMoSC3Kcx3CrjVf4yBmESU/edit?ts=5b5f17db#gid=227859291	PHESANT Transformation:20110_0 || CAT-MUL-BINARY-VAR 100 || NO_NAN Remove NA participants 6165 || Removed 22418 examples != 100 but with missing value (<0) || sample 194320/138291(332611) ||-Notes:This field contains the combined results of 2 ACE touchscreen questions, both asked Has/did your mother ever suffer from? (You can select more than one answer) for different sets of illnesses. For conve…
Illnesses of siblings: Chronic bronchitis/emphysema	0.475698	0.131105	0.000285204	-0.518624	0.294977	0.0787164	0.00112668	0.247949	279496	7933	271563	UK Biobank	https://docs.google.com/spreadsheets/d/1kvPoupSzsSFBNSztMzl04xMoSC3Kcx3CrjVf4yBmESU/edit?ts=5b5f17db#gid=227859291	PHESANT Transformation:20111_0 || CAT-MUL-BINARY-VAR 6 || NO_NAN Remove NA participants 52692 || Removed 29007 examples != 6 but with missing value (<0) || sample 271563/7933(279496) || SKIP_val:-11 < 0 ||-Notes:This field contains the combined results of 2 ACE touchscreen questions, both asked Have any of your brothers or sisters suffered from any of the following diseases? (You can select more …
Illnesses of siblings: Diabetes	0.353446	0.0574587	7.69e-10	0.185931	0.507455	0.714067	8.83047e-09	0.931119	280211	23446	256765	UK Biobank	https://docs.google.com/spreadsheets/d/1kvPoupSzsSFBNSztMzl04xMoSC3Kcx3CrjVf4yBmESU/edit?ts=5b5f17db#gid=227859291	PHESANT Transformation:20111_0 || CAT-MUL-BINARY-VAR 9 || NO_NAN Remove NA participants 52692 || Removed 28292 examples != 9 but with missing value (<0) || sample 256765/23446(280211) ||-Notes:This field contains the combined results of 2 ACE touchscreen questions, both asked Have any of your brothers or sisters suffered from any of the following diseases? (You can select more than one answer) fo…
Illnesses of siblings: Heart disease	0.263034	0.0661557	7.01e-05	-0.481507	0.210777	0.022346	0.000333282	0.0994647	280784	28696	252088	UK Biobank	https://docs.google.com/spreadsheets/d/1kvPoupSzsSFBNSztMzl04xMoSC3Kcx3CrjVf4yBmESU/edit?ts=5b5f17db#gid=227859291	PHESANT Transformation:20111_0 || CAT-MUL-BINARY-VAR 1 || NO_NAN Remove NA participants 52692 || Removed 27718 examples != 1 but with missing value (<0) || sample 252088/28696(280784) ||-Notes:This field contains the combined results of 2 ACE touchscreen questions, both asked Have any of your brothers or sisters suffered from any of the following diseases? (You can select more than one answer) fo…
Illnesses of siblings: High blood pressure	0.29738	0.0488971	1.19e-09	0.106564	0.298848	0.721405	1.32168e-08	0.934208	281619	58495	223124	UK Biobank	https://docs.google.com/spreadsheets/d/1kvPoupSzsSFBNSztMzl04xMoSC3Kcx3CrjVf4yBmESU/edit?ts=5b5f17db#gid=227859291	PHESANT Transformation:20111_0 || CAT-MUL-BINARY-VAR 8 || NO_NAN Remove NA participants 52692 || Removed 26883 examples != 8 but with missing value (<0) || sample 223124/58495(281619) ||-Notes:This field contains the combined results of 2 ACE touchscreen questions, both asked Have any of your brothers or sisters suffered from any of the following diseases? (You can select more than one answer) fo…
Illnesses of siblings: Lung cancer	0.395757	0.134128	0.00317157	-0.149258	0.106628	0.161572	0.00963561	0.425113	279301	6189	273112	UK Biobank	https://docs.google.com/spreadsheets/d/1kvPoupSzsSFBNSztMzl04xMoSC3Kcx3CrjVf4yBmESU/edit?ts=5b5f17db#gid=227859291	PHESANT Transformation:20111_0 || CAT-MUL-BINARY-VAR 3 || NO_NAN Remove NA participants 52692 || Removed 29201 examples != 3 but with missing value (<0) || sample 273112/6189(279301) ||-Notes:This field contains the combined results of 2 ACE touchscreen questions, both asked Have any of your brothers or sisters suffered from any of the following diseases? (You can select more than one answer) for…
Illnesses of siblings: None of the above (group 1)	-0.345889	0.0456299	3.45e-14	-0.00934805	0.175439	0.957506	6.58415e-13	0.99968	281979	190969	91010	UK Biobank	https://docs.google.com/spreadsheets/d/1kvPoupSzsSFBNSztMzl04xMoSC3Kcx3CrjVf4yBmESU/edit?ts=5b5f17db#gid=227859291	PHESANT Transformation:20111_0 || CAT-MUL-BINARY-VAR 100 || NO_NAN Remove NA participants 52692 || Removed 26523 examples != 100 but with missing value (<0) || sample 91010/190969(281979) ||-Notes:This field contains the combined results of 2 ACE touchscreen questions, both asked Have any of your brothers or sisters suffered from any of the following diseases? (You can select more than one answer…
Illnesses of siblings: None of the above (group 2)	-0.209812	0.0826345	0.0111159	-0.729487	0.172425	2.33e-05	0.0284189	0.000270463	284896	240056	44840	UK Biobank	https://docs.google.com/spreadsheets/d/1kvPoupSzsSFBNSztMzl04xMoSC3Kcx3CrjVf4yBmESU/edit?ts=5b5f17db#gid=227859291	PHESANT Transformation:20111_0 || CAT-MUL-BINARY-VAR 101 || NO_NAN Remove NA participants 52692 || Removed 23607 examples != 101 but with missing value (<0) || sample 44840/240056(284896) || SKIP_val:-21 < 0 || SKIP_val:-23 < 0 ||-Notes:This field contains the combined results of 2 ACE touchscreen questions, both asked Have any of your brothers or sisters suffered from any of the following diseas…
Immature reticulocyte fraction	0.213673	0.0391642	4.87e-08	0.401875	0.373694	0.282191	4.31297e-07	0.594423	344728	NA	NA	UK Biobank	https://docs.google.com/spreadsheets/d/1kvPoupSzsSFBNSztMzl04xMoSC3Kcx3CrjVf4yBmESU/edit?ts=5b5f17db#gid=227859291	PHESANT Transformation:30280_0|| CONTINUOUS MAIN || CONTINUOUS || ||-Notes:Result of Immature Reticulocytes Fraction assay, performed on blood sample, obtained from UK Biobank assessment centre visit. Immature Reticulocytes Fraction (Percentage) is an indication of new reticulocyte synthesis and is calculated from the reticulocytes (Percentage) as the total number of reticulocyte events in the ou…
Impedance of arm (left)	-0.357219	0.043051	1.06e-16	-0.409795	0.127111	0.00126452	2.51982e-15	0.00813692	354807	NA	NA	UK Biobank	https://docs.google.com/spreadsheets/d/1kvPoupSzsSFBNSztMzl04xMoSC3Kcx3CrjVf4yBmESU/edit?ts=5b5f17db#gid=227859291	PHESANT Transformation:23110_0|| CONTINUOUS MAIN || CONTINUOUS || ||-Notes:Body composition estimation by impedance measurement. Impedance of left arm, ohm Measured impedance of left arm. Range 150 - 1200 (ohms) in 1 (ohms) increments.-Variable type:continuous_raw
Impedance of arm (right)	-0.355446	0.0444218	1.23e-15	-0.44148	0.130052	0.000687208	2.73221e-14	0.00514971	354792	NA	NA	UK Biobank	https://docs.google.com/spreadsheets/d/1kvPoupSzsSFBNSztMzl04xMoSC3Kcx3CrjVf4yBmESU/edit?ts=5b5f17db#gid=227859291	PHESANT Transformation:23109_0|| CONTINUOUS MAIN || CONTINUOUS || ||-Notes:Body composition estimation by impedance measurement. Impedance of right arm, oh Measured impedance of right arm. Range 150 - 1200 (ohms) in 1 (ohms) increments.-Variable type:continuous_raw
Impedance of leg (left)	-0.317515	0.0505368	3.32e-10	-0.458249	0.115639	7.41e-05	4.12716e-09	0.00073112	354811	NA	NA	UK Biobank	https://docs.google.com/spreadsheets/d/1kvPoupSzsSFBNSztMzl04xMoSC3Kcx3CrjVf4yBmESU/edit?ts=5b5f17db#gid=227859291	PHESANT Transformation:23108_0|| CONTINUOUS MAIN || CONTINUOUS || ||-Notes:Body composition estimation by impedance measurement. Impedance of left leg, ohm Measured impedance of left leg. Range 150 - 1200 (ohms) in 1 (ohms) increments.-Variable type:continuous_raw
Impedance of leg (right)	-0.315178	0.0503718	3.92e-10	-0.436696	0.114733	0.000141125	4.78523e-09	0.00128532	354817	NA	NA	UK Biobank	https://docs.google.com/spreadsheets/d/1kvPoupSzsSFBNSztMzl04xMoSC3Kcx3CrjVf4yBmESU/edit?ts=5b5f17db#gid=227859291	PHESANT Transformation:23107_0|| CONTINUOUS MAIN || CONTINUOUS || ||-Notes:Body composition estimation by impedance measurement. Impedance of right leg, oh Measured impedance of right leg. Range 150 - 1200 (ohms) in 1 (ohms) increments.-Variable type:continuous_raw
Impedance of whole body	-0.357194	0.0463409	1.28e-14	-0.453969	0.128895	0.000428313	2.62788e-13	0.00338082	354795	NA	NA	UK Biobank	https://docs.google.com/spreadsheets/d/1kvPoupSzsSFBNSztMzl04xMoSC3Kcx3CrjVf4yBmESU/edit?ts=5b5f17db#gid=227859291	PHESANT Transformation:23106_0|| CONTINUOUS MAIN || CONTINUOUS || ||-Notes:Body composition estimation by impedance measurement. Impedance of whole body. is Range 150 - 1200ohms in 1ohm increments.-Variable type:continuous_raw
Impingement syndrome of shoulder	0.354559	0.0814019	1.33e-05	-0.0607604	0.34483	0.860134	7.63623e-05	0.983117	361194	3420	357774	UK Biobank	https://docs.google.com/spreadsheets/d/1kvPoupSzsSFBNSztMzl04xMoSC3Kcx3CrjVf4yBmESU/edit?ts=5b5f17db#gid=227859291	PHESANT Transformation:NA-Notes:NA-Variable type:categorical-Phenotype ID:M13_IMPINGEMENT
Injury, poisoning and certain other consequences of external causes	0.366584	0.0554744	3.89e-11	-0.0577921	0.252742	0.819133	5.49057e-10	0.976262	361194	44796	316398	UK Biobank	https://docs.google.com/spreadsheets/d/1kvPoupSzsSFBNSztMzl04xMoSC3Kcx3CrjVf4yBmESU/edit?ts=5b5f17db#gid=227859291	PHESANT Transformation:NA-Notes:NA-Variable type:categorical-Phenotype ID:XIX_INJURY_POISON
Invitation to complete online 24-hour recall dietary questionnaire, acceptance	-0.336032	0.0500044	1.82e-11	0.0615854	0.552548	0.911254	2.65172e-10	0.99968	218234	148169	70065	UK Biobank	https://docs.google.com/spreadsheets/d/1kvPoupSzsSFBNSztMzl04xMoSC3Kcx3CrjVf4yBmESU/edit?ts=5b5f17db#gid=227859291	PHESANT Transformation:110001_1|| CAT-SINGLE || Inc(>=10): 2(70065) || Inc(>=10): 0(148169) || CAT-SINGLE-BINARY || sample 148169/70065(218234) ||-Notes:Response to emailed invitation to complete online 24-hour recall dietary questionnaire. There is no data for instance=0 since this was completed as part of the initial assessment centre.-Variable type:binary
IPF (All Biobanks + Allen et al)	0.27285	0.062711	1.36e-05	-0.742731	0.155884	1.89e-06	7.74286e-05	2.7972e-05	1375570	11160	1364410	Global Biobank Meta-analysis Initiative	https://www.globalbiobankmeta.org/resources	https://www.sciencedirect.com/science/article/pii/S2666979X22001410?via%3Dihub
IPF (All Biobanks)	0.303062	0.0671748	6.44e-06	-0.71381	0.177204	5.62e-05	4.00284e-05	0.000594114	1254748	8006	1246742	Global Biobank Meta-analysis Initiative	https://www.globalbiobankmeta.org/resources	https://www.sciencedirect.com/science/article/pii/S2666979X22001410?via%3Dihub
IPF (EUR Biobanks)	0.333344	0.0733916	5.57e-06	-0.78237	0.152153	2.72e-07	3.49414e-05	4.736e-06	953873	6257	947616	Global Biobank Meta-analysis Initiative	https://www.globalbiobankmeta.org/resources	https://www.sciencedirect.com/science/article/pii/S2666979X22001410?via%3Dihub
Iron deficiency anaemia	0.262164	0.10746	0.0147019	-0.284131	0.435815	0.514431	0.0352585	0.813471	361194	3786	357408	UK Biobank	https://docs.google.com/spreadsheets/d/1kvPoupSzsSFBNSztMzl04xMoSC3Kcx3CrjVf4yBmESU/edit?ts=5b5f17db#gid=227859291	PHESANT Transformation:NA-Notes:NA-Variable type:categorical-Phenotype ID:D3_ANAEMIA_IRONDEF
Ischaemic heart disease, wide definition	0.190239	0.0465063	4.3e-05	-0.117915	0.561356	0.833625	0.000215796	0.976262	361194	20857	340337	UK Biobank	https://docs.google.com/spreadsheets/d/1kvPoupSzsSFBNSztMzl04xMoSC3Kcx3CrjVf4yBmESU/edit?ts=5b5f17db#gid=227859291	PHESANT Transformation:NA-Notes:NA-Variable type:categorical-Phenotype ID:I9_IHD
Job coding: higher education teaching professional, university lecturer/professor (including college/university head/vice chancellor)	-0.297317	0.0872807	0.000658132	-0.784186	0.132934	3.66e-09	0.00240369	1.20373e-07	89866	2631	87235	UK Biobank	https://docs.google.com/spreadsheets/d/1kvPoupSzsSFBNSztMzl04xMoSC3Kcx3CrjVf4yBmESU/edit?ts=5b5f17db#gid=227859291	PHESANT Transformation:22601_0 || CAT-MUL-BINARY-VAR 23113399 || Indicator name x22599_0_0 || Remove indicator var NAs: 271328 || Remove indicator var <0: 0 || Removed 0 examples != 23113399 but with missing value (<0) || sample 87235/2631(89866) ||-Notes:Participants were asked to select a job group by navigating down a three-level tree. This field records the code they selected at the final lev…
Job coding: medical doctor, general practitioner, hospital consultant	-0.182494	0.072913	0.012318	-0.458496	0.277684	0.0987099	0.0306256	0.290728	89866	1467	88399	UK Biobank	https://docs.google.com/spreadsheets/d/1kvPoupSzsSFBNSztMzl04xMoSC3Kcx3CrjVf4yBmESU/edit?ts=5b5f17db#gid=227859291	PHESANT Transformation:22601_0 || CAT-MUL-BINARY-VAR 22113066 || Indicator name x22599_0_0 || Remove indicator var NAs: 271328 || Remove indicator var <0: 0 || Removed 0 examples != 22113066 but with missing value (<0) || sample 88399/1467(89866) ||-Notes:Participants were asked to select a job group by navigating down a three-level tree. This field records the code they selected at the final lev…
Job coding: non-commissioned officers or other rank of armed forces	0.535538	0.153227	0.000473943	0.0792357	0.554278	0.886327	0.00177865	0.995647	89866	2003	87863	UK Biobank	https://docs.google.com/spreadsheets/d/1kvPoupSzsSFBNSztMzl04xMoSC3Kcx3CrjVf4yBmESU/edit?ts=5b5f17db#gid=227859291	PHESANT Transformation:22601_0 || CAT-MUL-BINARY-VAR 33113434 || Indicator name x22599_0_0 || Remove indicator var NAs: 271328 || Remove indicator var <0: 0 || Removed 0 examples != 33113434 but with missing value (<0) || sample 87863/2003(89866) ||-Notes:Participants were asked to select a job group by navigating down a three-level tree. This field records the code they selected at the final lev…
Job coding: secondary school teacher or teaching professional (including head teacher)	-0.246126	0.0916421	0.00723703	-0.0751942	0.513157	0.883501	0.0197705	0.994484	89866	7556	82310	UK Biobank	https://docs.google.com/spreadsheets/d/1kvPoupSzsSFBNSztMzl04xMoSC3Kcx3CrjVf4yBmESU/edit?ts=5b5f17db#gid=227859291	PHESANT Transformation:22601_0 || CAT-MUL-BINARY-VAR 23143401 || Indicator name x22599_0_0 || Remove indicator var NAs: 271328 || Remove indicator var <0: 0 || Removed 0 examples != 23143401 but with missing value (<0) || sample 82310/7556(89866) ||-Notes:Participants were asked to select a job group by navigating down a three-level tree. This field records the code they selected at the final lev…
Job coding: software professional, analyst-programmer, computer programmer, software analyst or engineer, systems designer or programmer	-0.416161	0.142993	0.00361007	-0.149275	0.477589	0.754616	0.0108462	0.950495	89866	3445	86421	UK Biobank	https://docs.google.com/spreadsheets/d/1kvPoupSzsSFBNSztMzl04xMoSC3Kcx3CrjVf4yBmESU/edit?ts=5b5f17db#gid=227859291	PHESANT Transformation:22601_0 || CAT-MUL-BINARY-VAR 21323059 || Indicator name x22599_0_0 || Remove indicator var NAs: 271328 || Remove indicator var <0: 0 || Removed 0 examples != 21323059 but with missing value (<0) || sample 86421/3445(89866) ||-Notes:Participants were asked to select a job group by navigating down a three-level tree. This field records the code they selected at the final lev…
Job coding: town planner, development officer	-0.193915	0.0840345	0.0210236	-0.584535	0.17492	0.00083261	0.0481199	0.00608525	89866	217	89649	UK Biobank	https://docs.google.com/spreadsheets/d/1kvPoupSzsSFBNSztMzl04xMoSC3Kcx3CrjVf4yBmESU/edit?ts=5b5f17db#gid=227859291	PHESANT Transformation:22601_0 || CAT-MUL-BINARY-VAR 24323289 || Indicator name x22599_0_0 || Remove indicator var NAs: 271328 || Remove indicator var <0: 0 || Removed 0 examples != 24323289 but with missing value (<0) || sample 89649/217(89866) ||-Notes:Participants were asked to select a job group by navigating down a three-level tree. This field records the code they selected at the final leve…
Job involved shift work: Yes	0.392945	0.0814599	1.41e-06	0.289402	0.444808	0.51529	9.89922e-06	0.813471	91149	25698	65451	UK Biobank	https://docs.google.com/spreadsheets/d/1kvPoupSzsSFBNSztMzl04xMoSC3Kcx3CrjVf4yBmESU/edit?ts=5b5f17db#gid=227859291	PHESANT Transformation:22620_0 || CAT-MUL-BINARY-VAR 1 || NO_NAN Remove NA participants 270045 || Removed 0 examples != 1 but with missing value (<0) || sample 65451/25698(91149) ||-Notes:Participants were asked: Did you ever work shifts (day and/or night shifts) for this job? Day-shifts were defined as work in nomal daytime hours or morning, afternoon or evening work. Night-shifts were defined a…
Job SOC coding: Higher education teaching professionals	-0.315381	0.0894064	0.000419507	-0.799076	0.149147	8.43e-08	0.00159813	1.72088e-06	91149	3100	88049	UK Biobank	https://docs.google.com/spreadsheets/d/1kvPoupSzsSFBNSztMzl04xMoSC3Kcx3CrjVf4yBmESU/edit?ts=5b5f17db#gid=227859291	PHESANT Transformation:22617_0 || CAT-MUL-BINARY-VAR 2311 || NO_NAN Remove NA participants 270045 || Removed 0 examples != 2311 but with missing value (<0) || sample 88049/3100(91149) ||-Notes:Each self-coded job group was mapped to a 4-digit SOC2003 coding. In some cases several self-coded job groups map to the same SOC2003 coding as the input interface was designed to help untrained users class…
Job SOC coding: Medical practitioners	-0.180044	0.0743381	0.0154368	-0.622015	0.145641	1.95e-05	0.036763	0.000235592	91149	1500	89649	UK Biobank	https://docs.google.com/spreadsheets/d/1kvPoupSzsSFBNSztMzl04xMoSC3Kcx3CrjVf4yBmESU/edit?ts=5b5f17db#gid=227859291	PHESANT Transformation:22617_0 || CAT-MUL-BINARY-VAR 2211 || NO_NAN Remove NA participants 270045 || Removed 0 examples != 2211 but with missing value (<0) || sample 89649/1500(91149) ||-Notes:Each self-coded job group was mapped to a 4-digit SOC2003 coding. In some cases several self-coded job groups map to the same SOC2003 coding as the input interface was designed to help untrained users class…
Job SOC coding: NCOs and other ranks	0.549277	0.154064	0.000363511	0.0881832	0.5534	0.873395	0.00140731	0.992418	91149	2058	89091	UK Biobank	https://docs.google.com/spreadsheets/d/1kvPoupSzsSFBNSztMzl04xMoSC3Kcx3CrjVf4yBmESU/edit?ts=5b5f17db#gid=227859291	PHESANT Transformation:22617_0 || CAT-MUL-BINARY-VAR 3311 || NO_NAN Remove NA participants 270045 || Removed 0 examples != 3311 but with missing value (<0) || sample 89091/2058(91149) ||-Notes:Each self-coded job group was mapped to a 4-digit SOC2003 coding. In some cases several self-coded job groups map to the same SOC2003 coding as the input interface was designed to help untrained users class…
Job SOC coding: Primary and nursery education teaching professionals	-0.274838	0.111487	0.0136932	0.213678	0.473315	0.651666	0.033192	0.897276	91149	5625	85524	UK Biobank	https://docs.google.com/spreadsheets/d/1kvPoupSzsSFBNSztMzl04xMoSC3Kcx3CrjVf4yBmESU/edit?ts=5b5f17db#gid=227859291	PHESANT Transformation:22617_0 || CAT-MUL-BINARY-VAR 2315 || NO_NAN Remove NA participants 270045 || Removed 0 examples != 2315 but with missing value (<0) || sample 85524/5625(91149) ||-Notes:Each self-coded job group was mapped to a 4-digit SOC2003 coding. In some cases several self-coded job groups map to the same SOC2003 coding as the input interface was designed to help untrained users class…
Job SOC coding: Public service administrative professionals	-0.293246	0.125924	0.0198717	-0.541802	0.269163	0.044124	0.0458709	0.168525	91149	1352	89797	UK Biobank	https://docs.google.com/spreadsheets/d/1kvPoupSzsSFBNSztMzl04xMoSC3Kcx3CrjVf4yBmESU/edit?ts=5b5f17db#gid=227859291	PHESANT Transformation:22617_0 || CAT-MUL-BINARY-VAR 2441 || NO_NAN Remove NA participants 270045 || Removed 0 examples != 2441 but with missing value (<0) || sample 89797/1352(91149) ||-Notes:Each self-coded job group was mapped to a 4-digit SOC2003 coding. In some cases several self-coded job groups map to the same SOC2003 coding as the input interface was designed to help untrained users class…
Job SOC coding: Secondary education teaching professionals	-0.249181	0.0897995	0.00552255	0.0275866	0.536868	0.959019	0.0157538	0.99968	91149	7682	83467	UK Biobank	https://docs.google.com/spreadsheets/d/1kvPoupSzsSFBNSztMzl04xMoSC3Kcx3CrjVf4yBmESU/edit?ts=5b5f17db#gid=227859291	PHESANT Transformation:22617_0 || CAT-MUL-BINARY-VAR 2314 || NO_NAN Remove NA participants 270045 || Removed 0 examples != 2314 but with missing value (<0) || sample 83467/7682(91149) ||-Notes:Each self-coded job group was mapped to a 4-digit SOC2003 coding. In some cases several self-coded job groups map to the same SOC2003 coding as the input interface was designed to help untrained users class…
Job SOC coding: Software professionals	-0.428078	0.141599	0.0025013	-0.225243	0.423767	0.595055	0.00791885	0.874231	91149	3519	87630	UK Biobank	https://docs.google.com/spreadsheets/d/1kvPoupSzsSFBNSztMzl04xMoSC3Kcx3CrjVf4yBmESU/edit?ts=5b5f17db#gid=227859291	PHESANT Transformation:22617_0 || CAT-MUL-BINARY-VAR 2132 || NO_NAN Remove NA participants 270045 || Removed 0 examples != 2132 but with missing value (<0) || sample 87630/3519(91149) ||-Notes:Each self-coded job group was mapped to a 4-digit SOC2003 coding. In some cases several self-coded job groups map to the same SOC2003 coding as the input interface was designed to help untrained users class…
Job SOC coding: Town planners	-0.226598	0.0914738	0.0132421	-0.655764	0.124343	1.34e-07	0.0325054	2.47564e-06	91149	221	90928	UK Biobank	https://docs.google.com/spreadsheets/d/1kvPoupSzsSFBNSztMzl04xMoSC3Kcx3CrjVf4yBmESU/edit?ts=5b5f17db#gid=227859291	PHESANT Transformation:22617_0 || CAT-MUL-BINARY-VAR 2432 || NO_NAN Remove NA participants 270045 || Removed 0 examples != 2432 but with missing value (<0) || sample 90928/221(91149) ||-Notes:Each self-coded job group was mapped to a 4-digit SOC2003 coding. In some cases several self-coded job groups map to the same SOC2003 coding as the input interface was designed to help untrained users classi…
Knee pain for 3+ months	0.587852	0.11002	9.14e-08	-0.297064	0.407089	0.465556	7.83842e-07	0.789711	76000	59814	16186	UK Biobank	https://docs.google.com/spreadsheets/d/1kvPoupSzsSFBNSztMzl04xMoSC3Kcx3CrjVf4yBmESU/edit?ts=5b5f17db#gid=227859291	PHESANT Transformation:3773_0|| CAT-SINGLE || Inc(>=10): 1(59814) || Inc(>=10): 0(16186) || CAT-SINGLE-BINARY || sample 16186/59814(76000) ||-Notes:ACE touchscreen question Have you had knee pains for more than 3 months? ~F3773~ was collected from participants who indicated that in the last month they experienced knee pain that interfered with their usual activities, as defined by their answers t…
Leg fat mass (left)	0.48012	0.0358396	6.35e-41	-0.570453	0.177131	0.00127958	7.82205e-39	0.0081453	354788	NA	NA	UK Biobank	https://docs.google.com/spreadsheets/d/1kvPoupSzsSFBNSztMzl04xMoSC3Kcx3CrjVf4yBmESU/edit?ts=5b5f17db#gid=227859291	PHESANT Transformation:23116_0|| CONTINUOUS MAIN || CONTINUOUS || ||-Notes:Body composition estimation by impedance measurement. Left leg fat mass Left leg free mass in Kg, 0.1 increments.-Variable type:continuous_raw
Leg fat mass (right)	0.475366	0.0356329	1.34e-40	-0.569228	0.175752	0.00120025	1.39669e-38	0.00800842	354807	NA	NA	UK Biobank	https://docs.google.com/spreadsheets/d/1kvPoupSzsSFBNSztMzl04xMoSC3Kcx3CrjVf4yBmESU/edit?ts=5b5f17db#gid=227859291	PHESANT Transformation:23112_0|| CONTINUOUS MAIN || CONTINUOUS || ||-Notes:Body composition estimation by impedance measurement. Right leg fat mass Right leg fat mass in Kg, 0.1 increments.-Variable type:continuous_raw
Leg fat percentage (left)	0.44587	0.0331267	2.71e-41	-0.169722	0.135366	0.209913	3.67205e-39	0.492836	354791	NA	NA	UK Biobank	https://docs.google.com/spreadsheets/d/1kvPoupSzsSFBNSztMzl04xMoSC3Kcx3CrjVf4yBmESU/edit?ts=5b5f17db#gid=227859291	PHESANT Transformation:23115_0|| CONTINUOUS MAIN || CONTINUOUS || ||-Notes:Body composition estimation by impedance measurement. Left leg fat percentage Range 1-75% in 0.1% increments.-Variable type:continuous_raw
Leg fat percentage (right)	0.436324	0.0336609	2e-38	-0.161339	0.134226	0.229364	1.50556e-36	0.530404	354811	NA	NA	UK Biobank	https://docs.google.com/spreadsheets/d/1kvPoupSzsSFBNSztMzl04xMoSC3Kcx3CrjVf4yBmESU/edit?ts=5b5f17db#gid=227859291	PHESANT Transformation:23111_0|| CONTINUOUS MAIN || CONTINUOUS || ||-Notes:Body composition estimation by impedance measurement. Right leg fat percentages Range 1-75% in 0.1% increments.-Variable type:continuous_raw
Leg fat-free mass (left)	0.317019	0.0681705	3.31e-06	-0.570822	0.148132	0.000116457	2.14596e-05	0.00109433	354771	NA	NA	UK Biobank	https://docs.google.com/spreadsheets/d/1kvPoupSzsSFBNSztMzl04xMoSC3Kcx3CrjVf4yBmESU/edit?ts=5b5f17db#gid=227859291	PHESANT Transformation:23117_0|| CONTINUOUS MAIN || CONTINUOUS || ||-Notes:Body composition estimation by impedance measurement. Left leg fat free mass. Left leg fat free mass in Kg, 0.1 increments.-Variable type:continuous_raw
Leg fat-free mass (right)	0.299121	0.0696026	1.73e-05	-0.530946	0.147432	0.000316635	9.49049e-05	0.00267783	354798	NA	NA	UK Biobank	https://docs.google.com/spreadsheets/d/1kvPoupSzsSFBNSztMzl04xMoSC3Kcx3CrjVf4yBmESU/edit?ts=5b5f17db#gid=227859291	PHESANT Transformation:23113_0|| CONTINUOUS MAIN || CONTINUOUS || ||-Notes:Body composition estimation by impedance measurement. Right leg fat free mass. Right leg fat free mass in Kg, 0.1 increments.-Variable type:continuous_raw
Leg pain on walking	0.737494	0.0517212	3.94e-46	0.0247167	0.398219	0.950509	6.67338e-44	0.99968	118905	25997	92908	UK Biobank	https://docs.google.com/spreadsheets/d/1kvPoupSzsSFBNSztMzl04xMoSC3Kcx3CrjVf4yBmESU/edit?ts=5b5f17db#gid=227859291	PHESANT Transformation:4728_0|| CAT-SINGLE || Inc(>=10): 0(92908) || Inc(>=10): 1(25997) || CAT-SINGLE-BINARY || sample 92908/25997(118905) ||-Notes:ACE touchscreen question Do you get a pain in either leg on walking?-Variable type:binary
Leg pain when walking uphill or hurrying	0.224236	0.0940913	0.0171641	-0.456257	0.251109	0.0692226	0.0403073	0.228937	24997	17250	7747	UK Biobank	https://docs.google.com/spreadsheets/d/1kvPoupSzsSFBNSztMzl04xMoSC3Kcx3CrjVf4yBmESU/edit?ts=5b5f17db#gid=227859291	PHESANT Transformation:5474_0|| CAT-SINGLE || Inc(>=10): 0(7747) || Inc(>=10): 1(17250) || CAT-SINGLE-BINARY || sample 7747/17250(24997) ||-Notes:ACE touchscreen question Do you get pain when you walk uphill or hurry? ~F5474~ was collected from participants who indicated that they get a pain in either leg on walking, as defined by their answers to ~F4728~-Variable type:binary
Leg predicted mass (left)	0.317754	0.0681377	3.11e-06	-0.571248	0.148213	0.000116094	2.02599e-05	0.00109433	354766	NA	NA	UK Biobank	https://docs.google.com/spreadsheets/d/1kvPoupSzsSFBNSztMzl04xMoSC3Kcx3CrjVf4yBmESU/edit?ts=5b5f17db#gid=227859291	PHESANT Transformation:23118_0|| CONTINUOUS MAIN || CONTINUOUS || ||-Notes:Body composition estimation by impedance measurement. Left leg predicted mass. in Kg, 0.1 increments.-Variable type:continuous_raw
Leg predicted mass (right)	0.298946	0.0695683	1.73e-05	-0.529994	0.147807	0.000336152	9.49049e-05	0.00278612	354798	NA	NA	UK Biobank	https://docs.google.com/spreadsheets/d/1kvPoupSzsSFBNSztMzl04xMoSC3Kcx3CrjVf4yBmESU/edit?ts=5b5f17db#gid=227859291	PHESANT Transformation:23114_0|| CONTINUOUS MAIN || CONTINUOUS || ||-Notes:Body composition estimation by impedance measurement. Right leg predicted mass. in Kg, 0.1 increments.-Variable type:continuous_raw
Leisure/social activities: Adult education class	-0.280586	0.0570168	8.61e-07	0.175665	0.354155	0.619886	6.37516e-06	0.884305	360063	25842	334221	UK Biobank	https://docs.google.com/spreadsheets/d/1kvPoupSzsSFBNSztMzl04xMoSC3Kcx3CrjVf4yBmESU/edit?ts=5b5f17db#gid=227859291	PHESANT Transformation:6160_0 || CAT-MUL-BINARY-VAR 4 || NO_NAN Remove NA participants 177 || Removed 954 examples != 4 but with missing value (<0) || sample 334221/25842(360063) || SKIP_val:-3 < 0 ||-Notes:ACE touchscreen question Which of the following do you attend once a week or more often? (You can select more than one) The following checks were performed: If code -7 was selected, then no ad…
Leisure/social activities: None of the above	0.236754	0.0502385	2.45e-06	-0.113422	0.128726	0.378257	1.62733e-05	0.708633	360063	108704	251359	UK Biobank	https://docs.google.com/spreadsheets/d/1kvPoupSzsSFBNSztMzl04xMoSC3Kcx3CrjVf4yBmESU/edit?ts=5b5f17db#gid=227859291	PHESANT Transformation:6160_0 || CAT-MUL-BINARY-VAR 100 || NO_NAN Remove NA participants 177 || Removed 954 examples != 100 but with missing value (<0) || sample 251359/108704(360063) ||-Notes:ACE touchscreen question Which of the following do you attend once a week or more often? (You can select more than one) The following checks were performed: If code -7 was selected, then no additional choic…
Leisure/social activities: Other group activity	-0.294749	0.0604773	1.1e-06	0.201591	0.305246	0.508982	8.05676e-06	0.813471	360063	80178	279885	UK Biobank	https://docs.google.com/spreadsheets/d/1kvPoupSzsSFBNSztMzl04xMoSC3Kcx3CrjVf4yBmESU/edit?ts=5b5f17db#gid=227859291	PHESANT Transformation:6160_0 || CAT-MUL-BINARY-VAR 5 || NO_NAN Remove NA participants 177 || Removed 954 examples != 5 but with missing value (<0) || sample 279885/80178(360063) ||-Notes:ACE touchscreen question Which of the following do you attend once a week or more often? (You can select more than one) The following checks were performed: If code -7 was selected, then no additional choices we…
Leisure/social activities: Religious group	-0.270873	0.0520466	1.95e-07	-0.226545	0.102062	0.0264403	1.62101e-06	0.111012	360063	52697	307366	UK Biobank	https://docs.google.com/spreadsheets/d/1kvPoupSzsSFBNSztMzl04xMoSC3Kcx3CrjVf4yBmESU/edit?ts=5b5f17db#gid=227859291	PHESANT Transformation:6160_0 || CAT-MUL-BINARY-VAR 3 || NO_NAN Remove NA participants 177 || Removed 954 examples != 3 but with missing value (<0) || sample 307366/52697(360063) ||-Notes:ACE touchscreen question Which of the following do you attend once a week or more often? (You can select more than one) The following checks were performed: If code -7 was selected, then no additional choices we…
Leisure/social activities: Sports club or gym	-0.149683	0.0434755	0.000575446	0.493869	0.367191	0.178627	0.0021246	0.456957	360063	108473	251590	UK Biobank	https://docs.google.com/spreadsheets/d/1kvPoupSzsSFBNSztMzl04xMoSC3Kcx3CrjVf4yBmESU/edit?ts=5b5f17db#gid=227859291	PHESANT Transformation:6160_0 || CAT-MUL-BINARY-VAR 1 || NO_NAN Remove NA participants 177 || Removed 954 examples != 1 but with missing value (<0) || sample 251590/108473(360063) ||-Notes:ACE touchscreen question Which of the following do you attend once a week or more often? (You can select more than one) The following checks were performed: If code -7 was selected, then no additional choices w…
Light smokers, at least 100 smokes in lifetime	0.182196	0.0499351	0.000263618	0.495818	0.299394	0.0977074	0.00106453	0.289214	97021	44253	52768	UK Biobank	https://docs.google.com/spreadsheets/d/1kvPoupSzsSFBNSztMzl04xMoSC3Kcx3CrjVf4yBmESU/edit?ts=5b5f17db#gid=227859291	PHESANT Transformation:2644_0|| CAT-SINGLE || Inc(>=10): 1(44253) || Inc(>=10): 0(52768) || CAT-SINGLE-BINARY || sample 52768/44253(97021) ||-Notes:ACE touchscreen question In your lifetime, have you smoked a total of at least 100 times? ~F2644~ was collected from participants who indicated they smoked occasionally or Just tried once or twice, as defined by their answers to ~F1249~-Variable type:…
logMAR, final (right)	0.263386	0.106659	0.0135334	-0.222175	0.492246	0.651738	0.0329291	0.897276	79293	NA	NA	UK Biobank	https://docs.google.com/spreadsheets/d/1kvPoupSzsSFBNSztMzl04xMoSC3Kcx3CrjVf4yBmESU/edit?ts=5b5f17db#gid=227859291	PHESANT Transformation:5201_0|| CONTINUOUS MAIN || CONTINUOUS || ||-Notes:Visual acuity (right), final logMAR-Variable type:continuous_raw
Loneliness, isolation	0.197187	0.0499184	7.81e-05	-0.297479	0.263532	0.258977	0.000363662	0.574211	355583	63508	292075	UK Biobank	https://docs.google.com/spreadsheets/d/1kvPoupSzsSFBNSztMzl04xMoSC3Kcx3CrjVf4yBmESU/edit?ts=5b5f17db#gid=227859291	PHESANT Transformation:2020_0|| CAT-SINGLE || Inc(>=10): 0(292075) || Inc(>=10): 1(63508) || CAT-SINGLE-BINARY || sample 292075/63508(355583) ||-Notes:ACE touchscreen question Do you often feel lonely? If the participant activated the Help button they were shown the message: Work through these questions quickly and do not think about the exact meaning of the question-Variable type:binary
Long-standing illness, disability or infirmity	0.458506	0.0397693	9.41e-31	0.00332219	0.120228	0.977955	4.72243e-29	0.99968	352798	114798	238000	UK Biobank	https://docs.google.com/spreadsheets/d/1kvPoupSzsSFBNSztMzl04xMoSC3Kcx3CrjVf4yBmESU/edit?ts=5b5f17db#gid=227859291	PHESANT Transformation:2188_0|| CAT-SINGLE || Inc(>=10): 0(238000) || Inc(>=10): 1(114798) || CAT-SINGLE-BINARY || sample 238000/114798(352798) ||-Notes:ACE touchscreen question Do you have any long-standing illness, disability or infirmity?-Variable type:binary
Loose teeth	0.205168	0.0568631	0.000308444	-0.0578833	0.327075	0.85953	0.00120444	0.983117	461031	18979	442052	UK Biobank	https://data.bris.ac.uk/data/dataset/2j2rqgzedxlq02oqbb4vmycnc2	UK Biobank GWAS on loose teeth
Low back pain	0.489882	0.0685371	8.82e-13	-0.02124	0.410953	0.95878	1.47544e-11	0.99968	361194	5423	355771	UK Biobank	https://docs.google.com/spreadsheets/d/1kvPoupSzsSFBNSztMzl04xMoSC3Kcx3CrjVf4yBmESU/edit?ts=5b5f17db#gid=227859291	PHESANT Transformation:NA-Notes:NA-Variable type:categorical-Phenotype ID:M13_LOWBACKPAIN
Major coronary heart disease event	0.19587	0.0552799	0.000395236	-0.0433797	0.596306	0.942007	0.00151712	0.99968	361194	10157	351037	UK Biobank	https://docs.google.com/spreadsheets/d/1kvPoupSzsSFBNSztMzl04xMoSC3Kcx3CrjVf4yBmESU/edit?ts=5b5f17db#gid=227859291	PHESANT Transformation:NA-Notes:NA-Variable type:categorical-Phenotype ID:I9_CHD
Major coronary heart disease event excluding revascularizations	0.19587	0.0552799	0.000395236	-0.0433797	0.596306	0.942007	0.00151712	0.99968	361194	10157	351037	UK Biobank	https://docs.google.com/spreadsheets/d/1kvPoupSzsSFBNSztMzl04xMoSC3Kcx3CrjVf4yBmESU/edit?ts=5b5f17db#gid=227859291	PHESANT Transformation:NA-Notes:NA-Variable type:categorical-Phenotype ID:I9_CHD_NOREV
Major Depresive Disorder	0.196787	0.0437586	6.89e-06	-0.180348	0.219729	0.411775	4.20538e-05	0.740875	480359	135458	344901	Psychiatric Genomics Consortium	http://dx.doi.org/10.1038/s41588-018-0090-3
Major dietary changes in the last 5 years: No	-0.336849	0.0405865	1.05e-16	-0.160446	0.147008	0.275093	2.51982e-15	0.589	360294	221368	138926	UK Biobank	https://docs.google.com/spreadsheets/d/1kvPoupSzsSFBNSztMzl04xMoSC3Kcx3CrjVf4yBmESU/edit?ts=5b5f17db#gid=227859291	PHESANT Transformation:1538_0 || CAT-SINGLE || CAT-SINGLE-BINARY-VAR: 0 || Inc(>=10): 0(221368) ||-Notes:ACE touchscreen question Have you made any major changes to your diet in the last 5 years?-Variable type:binary
Major dietary changes in the last 5 years: Yes, because of illness	0.337201	0.0504123	2.25e-11	0.429197	0.340731	0.2078	3.24335e-10	0.492836	360294	38051	322243	UK Biobank	https://docs.google.com/spreadsheets/d/1kvPoupSzsSFBNSztMzl04xMoSC3Kcx3CrjVf4yBmESU/edit?ts=5b5f17db#gid=227859291	PHESANT Transformation:1538_0 || CAT-SINGLE || CAT-SINGLE-BINARY-VAR: 1 || Inc(>=10): 1(38051) ||-Notes:ACE touchscreen question Have you made any major changes to your diet in the last 5 years?-Variable type:binary
Major dietary changes in the last 5 years: Yes, because of other reasons	0.240283	0.0498712	1.45e-06	0.217063	0.393952	0.581642	1.01276e-05	0.861848	360294	100875	259419	UK Biobank	https://docs.google.com/spreadsheets/d/1kvPoupSzsSFBNSztMzl04xMoSC3Kcx3CrjVf4yBmESU/edit?ts=5b5f17db#gid=227859291	PHESANT Transformation:1538_0 || CAT-SINGLE || CAT-SINGLE-BINARY-VAR: 2 || Inc(>=10): 2(100875) ||-Notes:ACE touchscreen question Have you made any major changes to your diet in the last 5 years?-Variable type:binary
Manifestations of mania or irritability: I needed less sleep than usual	0.212105	0.0873649	0.0151907	0.365946	0.372711	0.326175	0.0363024	0.647971	114422	3777	110645	UK Biobank	https://docs.google.com/spreadsheets/d/1kvPoupSzsSFBNSztMzl04xMoSC3Kcx3CrjVf4yBmESU/edit?ts=5b5f17db#gid=227859291	PHESANT Transformation:20548_0 || CAT-MUL-BINARY-VAR 5 || Indicator name x20502_0_0 || Remove indicator var NAs: 243128 || Remove indicator var <0: 3644 || Removed 0 examples != 5 but with missing value (<0) || sample 110645/3777(114422) ||-Notes:Question asked: Please try to remember a period when you were in a high or irritable state and select all of the following that apply: Participant was o…
Manifestations of mania or irritability: I was easily distracted	0.293488	0.0879299	0.000844601	0.00483897	0.405121	0.99047	0.0030276	0.99968	114422	9162	105260	UK Biobank	https://docs.google.com/spreadsheets/d/1kvPoupSzsSFBNSztMzl04xMoSC3Kcx3CrjVf4yBmESU/edit?ts=5b5f17db#gid=227859291	PHESANT Transformation:20548_0 || CAT-MUL-BINARY-VAR 7 || Indicator name x20502_0_0 || Remove indicator var NAs: 243128 || Remove indicator var <0: 3644 || Removed 0 examples != 7 but with missing value (<0) || sample 105260/9162(114422) ||-Notes:Question asked: Please try to remember a period when you were in a high or irritable state and select all of the following that apply: Participant was o…
Manifestations of mania or irritability: I was more restless than usual	0.239225	0.079513	0.00262431	-0.10762	0.224624	0.63186	0.00821233	0.884305	114422	12876	101546	UK Biobank	https://docs.google.com/spreadsheets/d/1kvPoupSzsSFBNSztMzl04xMoSC3Kcx3CrjVf4yBmESU/edit?ts=5b5f17db#gid=227859291	PHESANT Transformation:20548_0 || CAT-MUL-BINARY-VAR 2 || Indicator name x20502_0_0 || Remove indicator var NAs: 243128 || Remove indicator var <0: 3644 || Removed 0 examples != 2 but with missing value (<0) || sample 101546/12876(114422) ||-Notes:Question asked: Please try to remember a period when you were in a high or irritable state and select all of the following that apply: Participant was …
Manifestations of mania or irritability: My thoughts were racing	0.31998	0.0938272	0.000648887	-0.409379	0.228386	0.0730544	0.00238277	0.240268	114422	10580	103842	UK Biobank	https://docs.google.com/spreadsheets/d/1kvPoupSzsSFBNSztMzl04xMoSC3Kcx3CrjVf4yBmESU/edit?ts=5b5f17db#gid=227859291	PHESANT Transformation:20548_0 || CAT-MUL-BINARY-VAR 3 || Indicator name x20502_0_0 || Remove indicator var NAs: 243128 || Remove indicator var <0: 3644 || Removed 0 examples != 3 but with missing value (<0) || sample 103842/10580(114422) ||-Notes:Question asked: Please try to remember a period when you were in a high or irritable state and select all of the following that apply: Participant was …
Maternal smoking around birth	0.353255	0.0428539	1.68e-16	0.0435066	0.149292	0.770731	3.85831e-15	0.964636	309942	95182	214760	UK Biobank	https://docs.google.com/spreadsheets/d/1kvPoupSzsSFBNSztMzl04xMoSC3Kcx3CrjVf4yBmESU/edit?ts=5b5f17db#gid=227859291	PHESANT Transformation:1787_0|| CAT-SINGLE || Inc(>=10): 0(214760) || Inc(>=10): 1(95182) || CAT-SINGLE-BINARY || sample 214760/95182(309942) ||-Notes:ACE touchscreen question Did your mother smoke regularly around the time when you were born? ~F1787~ was collected from all participants except those who indicated they were adopted as a child, as defined by their answers to ~F1767~-Variable type:b…
Medication for cholesterol, blood pressure or diabetes: Blood pressure medication	0.219622	0.0506753	1.46e-05	0.19267	0.546196	0.724277	8.24292e-05	0.934208	165340	40987	124353	UK Biobank	https://docs.google.com/spreadsheets/d/1kvPoupSzsSFBNSztMzl04xMoSC3Kcx3CrjVf4yBmESU/edit?ts=5b5f17db#gid=227859291	PHESANT Transformation:6177_0 || CAT-MUL-BINARY-VAR 2 || NO_NAN Remove NA participants 194414 || Removed 1440 examples != 2 but with missing value (<0) || sample 124353/40987(165340) ||-Notes:ACE touchscreen question Do you regularly take any of the following medications? (you can select more than one answer) The following checks were performed: If code -7 was selected, then no additional choices…
Medication for cholesterol, blood pressure or diabetes: Cholesterol lowering medication	0.239221	0.0446892	8.65e-08	-0.45143	0.0683997	4.11e-11	7.56177e-07	1.73794e-09	165340	38057	127283	UK Biobank	https://docs.google.com/spreadsheets/d/1kvPoupSzsSFBNSztMzl04xMoSC3Kcx3CrjVf4yBmESU/edit?ts=5b5f17db#gid=227859291	PHESANT Transformation:6177_0 || CAT-MUL-BINARY-VAR 1 || NO_NAN Remove NA participants 194414 || Removed 1440 examples != 1 but with missing value (<0) || sample 127283/38057(165340) || SKIP_val:-1 < 0 ||-Notes:ACE touchscreen question Do you regularly take any of the following medications? (you can select more than one answer) The following checks were performed: If code -7 was selected, then no…
Medication for cholesterol, blood pressure or diabetes: None of the above	-0.251196	0.0470003	9.06e-08	0.354111	0.436777	0.417517	7.8193e-07	0.740875	165340	110372	54968	UK Biobank	https://docs.google.com/spreadsheets/d/1kvPoupSzsSFBNSztMzl04xMoSC3Kcx3CrjVf4yBmESU/edit?ts=5b5f17db#gid=227859291	PHESANT Transformation:6177_0 || CAT-MUL-BINARY-VAR 100 || NO_NAN Remove NA participants 194414 || Removed 1440 examples != 100 but with missing value (<0) || sample 54968/110372(165340) ||-Notes:ACE touchscreen question Do you regularly take any of the following medications? (you can select more than one answer) The following checks were performed: If code -7 was selected, then no additional cho…
Medication for cholesterol, blood pressure, diabetes, or take exogenous hormones: Blood pressure medication	0.283575	0.0560498	4.21e-07	0.43004	0.388389	0.26819	3.35562e-06	0.58157	193148	33519	159629	UK Biobank	https://docs.google.com/spreadsheets/d/1kvPoupSzsSFBNSztMzl04xMoSC3Kcx3CrjVf4yBmESU/edit?ts=5b5f17db#gid=227859291	PHESANT Transformation:6153_0 || CAT-MUL-BINARY-VAR 2 || NO_NAN Remove NA participants 167294 || Removed 752 examples != 2 but with missing value (<0) || sample 159629/33519(193148) ||-Notes:ACE touchscreen question Do you regularly take any of the following medications? (You can select more than one answer) The following checks were performed: If code -7 was selected, then no additional choices …
Medication for cholesterol, blood pressure, diabetes, or take exogenous hormones: Cholesterol lowering medication	0.247308	0.0497212	6.56e-07	-0.1511	0.244358	0.536341	4.99371e-06	0.825381	193148	24247	168901	UK Biobank	https://docs.google.com/spreadsheets/d/1kvPoupSzsSFBNSztMzl04xMoSC3Kcx3CrjVf4yBmESU/edit?ts=5b5f17db#gid=227859291	PHESANT Transformation:6153_0 || CAT-MUL-BINARY-VAR 1 || NO_NAN Remove NA participants 167294 || Removed 752 examples != 1 but with missing value (<0) || sample 168901/24247(193148) ||-Notes:ACE touchscreen question Do you regularly take any of the following medications? (You can select more than one answer) The following checks were performed: If code -7 was selected, then no additional choices …
Medication for cholesterol, blood pressure, diabetes, or take exogenous hormones: Hormone replacement therapy	0.276685	0.0720894	0.000123998	-0.130817	0.521423	0.801903	0.000550876	0.976262	193148	14385	178763	UK Biobank	https://docs.google.com/spreadsheets/d/1kvPoupSzsSFBNSztMzl04xMoSC3Kcx3CrjVf4yBmESU/edit?ts=5b5f17db#gid=227859291	PHESANT Transformation:6153_0 || CAT-MUL-BINARY-VAR 4 || NO_NAN Remove NA participants 167294 || Removed 752 examples != 4 but with missing value (<0) || sample 178763/14385(193148) ||-Notes:ACE touchscreen question Do you regularly take any of the following medications? (You can select more than one answer) The following checks were performed: If code -7 was selected, then no additional choices …
Medication for cholesterol, blood pressure, diabetes, or take exogenous hormones: Insulin	0.403337	0.110609	0.000265829	-0.0211038	0.720664	0.976638	0.00106568	0.99968	193148	1476	191672	UK Biobank	https://docs.google.com/spreadsheets/d/1kvPoupSzsSFBNSztMzl04xMoSC3Kcx3CrjVf4yBmESU/edit?ts=5b5f17db#gid=227859291	PHESANT Transformation:6153_0 || CAT-MUL-BINARY-VAR 3 || NO_NAN Remove NA participants 167294 || Removed 752 examples != 3 but with missing value (<0) || sample 191672/1476(193148) || SKIP_val:-1 < 0 || SKIP_val:-3 < 0 ||-Notes:ACE touchscreen question Do you regularly take any of the following medications? (You can select more than one answer) The following checks were performed: If code -7 was …
Medication for cholesterol, blood pressure, diabetes, or take exogenous hormones: None of the above	-0.34072	0.0504617	1.46e-11	0.604687	0.270744	0.0255207	2.17396e-10	0.108692	193148	133338	59810	UK Biobank	https://docs.google.com/spreadsheets/d/1kvPoupSzsSFBNSztMzl04xMoSC3Kcx3CrjVf4yBmESU/edit?ts=5b5f17db#gid=227859291	PHESANT Transformation:6153_0 || CAT-MUL-BINARY-VAR 100 || NO_NAN Remove NA participants 167294 || Removed 752 examples != 100 but with missing value (<0) || sample 59810/133338(193148) ||-Notes:ACE touchscreen question Do you regularly take any of the following medications? (You can select more than one answer) The following checks were performed: If code -7 was selected, then no additional choi…
Medication for pain relief, constipation, heartburn: Aspirin	0.297916	0.0629267	2.2e-06	0.313649	0.429367	0.46509	1.48308e-05	0.789711	357084	50204	306880	UK Biobank	https://docs.google.com/spreadsheets/d/1kvPoupSzsSFBNSztMzl04xMoSC3Kcx3CrjVf4yBmESU/edit?ts=5b5f17db#gid=227859291	PHESANT Transformation:6154_0 || CAT-MUL-BINARY-VAR 1 || NO_NAN Remove NA participants 514 || Removed 3596 examples != 1 but with missing value (<0) || sample 306880/50204(357084) ||-Notes:ACE touchscreen question Do you regularly take any of the following? (You can select more than one answer) The following checks were performed: If code -7 was selected, then no additional choices were allowed. …
Medication for pain relief, constipation, heartburn: Ibuprofen (e.g. Nurofen)	0.244842	0.0624129	8.75e-05	0.449861	0.281225	0.109677	0.000400549	0.315026	357084	53049	304035	UK Biobank	https://docs.google.com/spreadsheets/d/1kvPoupSzsSFBNSztMzl04xMoSC3Kcx3CrjVf4yBmESU/edit?ts=5b5f17db#gid=227859291	PHESANT Transformation:6154_0 || CAT-MUL-BINARY-VAR 2 || NO_NAN Remove NA participants 514 || Removed 3596 examples != 2 but with missing value (<0) || sample 304035/53049(357084) ||-Notes:ACE touchscreen question Do you regularly take any of the following? (You can select more than one answer) The following checks were performed: If code -7 was selected, then no additional choices were allowed. …
Medication for pain relief, constipation, heartburn: Laxatives (e.g. Dulcolax, Senokot)	0.257386	0.0673534	0.000132687	-0.209985	0.34347	0.540959	0.000581848	0.825381	357084	10307	346777	UK Biobank	https://docs.google.com/spreadsheets/d/1kvPoupSzsSFBNSztMzl04xMoSC3Kcx3CrjVf4yBmESU/edit?ts=5b5f17db#gid=227859291	PHESANT Transformation:6154_0 || CAT-MUL-BINARY-VAR 6 || NO_NAN Remove NA participants 514 || Removed 3596 examples != 6 but with missing value (<0) || sample 346777/10307(357084) || SKIP_val:-1 < 0 || SKIP_val:-3 < 0 ||-Notes:ACE touchscreen question Do you regularly take any of the following? (You can select more than one answer) The following checks were performed: If code -7 was selected, the…
Medication for pain relief, constipation, heartburn: None of the above	-0.387753	0.0405667	1.2e-21	-0.0307586	0.120649	0.798767	4.51667e-20	0.976262	357084	198043	159041	UK Biobank	https://docs.google.com/spreadsheets/d/1kvPoupSzsSFBNSztMzl04xMoSC3Kcx3CrjVf4yBmESU/edit?ts=5b5f17db#gid=227859291	PHESANT Transformation:6154_0 || CAT-MUL-BINARY-VAR 100 || NO_NAN Remove NA participants 514 || Removed 3596 examples != 100 but with missing value (<0) || sample 159041/198043(357084) ||-Notes:ACE touchscreen question Do you regularly take any of the following? (You can select more than one answer) The following checks were performed: If code -7 was selected, then no additional choices were allo…
Medication for pain relief, constipation, heartburn: Omeprazole (e.g. Zanprol)	0.420157	0.059246	1.32e-12	0.505052	0.314983	0.10884	2.18122e-11	0.314797	357084	21464	335620	UK Biobank	https://docs.google.com/spreadsheets/d/1kvPoupSzsSFBNSztMzl04xMoSC3Kcx3CrjVf4yBmESU/edit?ts=5b5f17db#gid=227859291	PHESANT Transformation:6154_0 || CAT-MUL-BINARY-VAR 5 || NO_NAN Remove NA participants 514 || Removed 3596 examples != 5 but with missing value (<0) || sample 335620/21464(357084) ||-Notes:ACE touchscreen question Do you regularly take any of the following? (You can select more than one answer) The following checks were performed: If code -7 was selected, then no additional choices were allowed. …
Medication for pain relief, constipation, heartburn: Paracetamol	0.304635	0.0501634	1.26e-09	-0.000396956	0.125369	0.997474	1.38805e-08	0.99968	357084	77936	279148	UK Biobank	https://docs.google.com/spreadsheets/d/1kvPoupSzsSFBNSztMzl04xMoSC3Kcx3CrjVf4yBmESU/edit?ts=5b5f17db#gid=227859291	PHESANT Transformation:6154_0 || CAT-MUL-BINARY-VAR 3 || NO_NAN Remove NA participants 514 || Removed 3596 examples != 3 but with missing value (<0) || sample 279148/77936(357084) ||-Notes:ACE touchscreen question Do you regularly take any of the following? (You can select more than one answer) The following checks were performed: If code -7 was selected, then no additional choices were allowed. …
Medication related adverse effects	0.210322	0.0741043	0.00453712	-0.338636	0.327871	0.301682	0.0133358	0.620124	361194	20094	341100	UK Biobank	https://docs.google.com/spreadsheets/d/1kvPoupSzsSFBNSztMzl04xMoSC3Kcx3CrjVf4yBmESU/edit?ts=5b5f17db#gid=227859291	PHESANT Transformation:NA-Notes:NA-Variable type:categorical-Phenotype ID:ASTHMA_MEDICATIO_COMORB
Medication related adverse effects (Asthma/COPD)	0.201323	0.0758181	0.00792268	-0.281006	0.417312	0.500712	0.0213432	0.810333	361194	21706	339488	UK Biobank	https://docs.google.com/spreadsheets/d/1kvPoupSzsSFBNSztMzl04xMoSC3Kcx3CrjVf4yBmESU/edit?ts=5b5f17db#gid=227859291	PHESANT Transformation:NA-Notes:NA-Variable type:categorical-Phenotype ID:PULM_MEDICATIO_COMORB
Meniscus derangement	0.801037	0.0555627	4.06e-47	-0.73296	0.20602	0.000374108	7.859e-45	0.00303386	361194	10831	350363	UK Biobank	https://docs.google.com/spreadsheets/d/1kvPoupSzsSFBNSztMzl04xMoSC3Kcx3CrjVf4yBmESU/edit?ts=5b5f17db#gid=227859291	PHESANT Transformation:NA-Notes:NA-Variable type:categorical-Phenotype ID:M13_MENISCUSDERANGEMENTS
Mental health problems ever diagnosed by a professional: Depression	0.238683	0.0576305	3.45e-05	-0.143315	0.15974	0.369623	0.000177747	0.702447	117782	25087	92695	UK Biobank	https://docs.google.com/spreadsheets/d/1kvPoupSzsSFBNSztMzl04xMoSC3Kcx3CrjVf4yBmESU/edit?ts=5b5f17db#gid=227859291	PHESANT Transformation:20544_0 || CAT-MUL-BINARY-VAR 11 || Indicator name x20400_0_0 || Remove indicator var NAs: 243105 || Removed 307 examples != 11 but with missing value (<0) || sample 92695/25087(117782) ||-Notes:Question asked: Have you been diagnosed with one or more of the following mental health problems by a professional, even if you don't have it currently? (tick all that apply): Parti…
Mental health problems ever diagnosed by a professional: Panic attacks	0.251133	0.0831217	0.00251715	-0.490979	0.196963	0.0126759	0.00795044	0.0590878	117722	6518	111204	UK Biobank	https://docs.google.com/spreadsheets/d/1kvPoupSzsSFBNSztMzl04xMoSC3Kcx3CrjVf4yBmESU/edit?ts=5b5f17db#gid=227859291	PHESANT Transformation:20544_0 || CAT-MUL-BINARY-VAR 6 || Indicator name x20400_0_0 || Remove indicator var NAs: 243105 || Removed 367 examples != 6 but with missing value (<0) || sample 111204/6518(117722) || SKIP_val:-818 < 0 ||-Notes:Question asked: Have you been diagnosed with one or more of the following mental health problems by a professional, even if you don't have it currently? (tick all…
Milk type used: Semi-skimmed	-0.155937	0.065212	0.016792	-0.30747	0.448874	0.493356	0.0397783	0.802382	360806	234870	125936	UK Biobank	https://docs.google.com/spreadsheets/d/1kvPoupSzsSFBNSztMzl04xMoSC3Kcx3CrjVf4yBmESU/edit?ts=5b5f17db#gid=227859291	PHESANT Transformation:1418_0 || CAT-SINGLE || CAT-SINGLE-BINARY-VAR: 2 || Inc(>=10): 2(234870) ||-Notes:ACE touchscreen question What type of milk do you mainly use? If the participant activated the Help button they were shown the message: If you use more than one type of milk, please select the one that you drink the most. If you are unsure, select Do not know.-Variable type:binary
Milk type used: Skimmed	0.218417	0.0611291	0.000352847	-0.247932	0.284453	0.383421	0.00136994	0.712756	360806	74087	286719	UK Biobank	https://docs.google.com/spreadsheets/d/1kvPoupSzsSFBNSztMzl04xMoSC3Kcx3CrjVf4yBmESU/edit?ts=5b5f17db#gid=227859291	PHESANT Transformation:1418_0 || CAT-SINGLE || CAT-SINGLE-BINARY-VAR: 3 || Inc(>=10): 3(74087) ||-Notes:ACE touchscreen question What type of milk do you mainly use? If the participant activated the Help button they were shown the message: If you use more than one type of milk, please select the one that you drink the most. If you are unsure, select Do not know.-Variable type:binary
Mineral and other dietary supplements: Glucosamine	0.322227	0.0475084	1.18e-11	0.166581	0.187817	0.375113	1.77656e-10	0.707219	360016	70218	289798	UK Biobank	https://docs.google.com/spreadsheets/d/1kvPoupSzsSFBNSztMzl04xMoSC3Kcx3CrjVf4yBmESU/edit?ts=5b5f17db#gid=227859291	PHESANT Transformation:6179_0 || CAT-MUL-BINARY-VAR 2 || NO_NAN Remove NA participants 514 || Removed 664 examples != 2 but with missing value (<0) || sample 289798/70218(360016) || SKIP_val:-3 < 0 ||-Notes:ACE touchscreen question Do you regularly take any of the following? (You can select more than one answer) The following checks were performed: If code -7 was selected, then no additional choi…
Mineral and other dietary supplements: None of the above	-0.155412	0.0556753	0.00524818	0.277842	0.338251	0.411414	0.0150983	0.740875	360016	204810	155206	UK Biobank	https://docs.google.com/spreadsheets/d/1kvPoupSzsSFBNSztMzl04xMoSC3Kcx3CrjVf4yBmESU/edit?ts=5b5f17db#gid=227859291	PHESANT Transformation:6179_0 || CAT-MUL-BINARY-VAR 100 || NO_NAN Remove NA participants 514 || Removed 664 examples != 100 but with missing value (<0) || sample 155206/204810(360016) ||-Notes:ACE touchscreen question Do you regularly take any of the following? (You can select more than one answer) The following checks were performed: If code -7 was selected, then no additional choices were allow…
Mood swings	0.196559	0.0633915	0.00193057	-0.303522	0.240579	0.207083	0.00628828	0.492836	352604	158982	193622	UK Biobank	https://docs.google.com/spreadsheets/d/1kvPoupSzsSFBNSztMzl04xMoSC3Kcx3CrjVf4yBmESU/edit?ts=5b5f17db#gid=227859291	PHESANT Transformation:1920_0|| CAT-SINGLE || Inc(>=10): 0(193622) || Inc(>=10): 1(158982) || CAT-SINGLE-BINARY || sample 193622/158982(352604) ||-Notes:ACE touchscreen question Does your mood often go up and down? If the participant activated the Help button they were shown the message: Work through these questions quickly and do not think about the exact meaning of the question-Variable type:bi…
More irritable than usual during worst period of anxiety	0.385138	0.130978	0.003277	-0.301257	0.41127	0.46386	0.00993363	0.789711	33425	24014	9411	UK Biobank	https://docs.google.com/spreadsheets/d/1kvPoupSzsSFBNSztMzl04xMoSC3Kcx3CrjVf4yBmESU/edit?ts=5b5f17db#gid=227859291	PHESANT Transformation:20422_0|| CAT-SINGLE || Inc(>=10): 1(24014) || Inc(>=10): 0(9411) || CAT-SINGLE-BINARY || sample 9411/24014(33425) ||-Notes:Question asked: When you were worried or anxious, were you also: More irritable than usual? Question was asked when ~F20425~ was Yes or ~F20420~ was at least 6 months.-Variable type:binary
Mother still alive	-0.403272	0.109741	0.000238085	0.195606	0.285162	0.492748	0.000983552	0.802382	355029	140246	214783	UK Biobank	https://docs.google.com/spreadsheets/d/1kvPoupSzsSFBNSztMzl04xMoSC3Kcx3CrjVf4yBmESU/edit?ts=5b5f17db#gid=227859291	PHESANT Transformation:1835_0|| CAT-SINGLE || Inc(>=10): 0(214783) || Inc(>=10): 1(140246) || CAT-SINGLE-BINARY || sample 214783/140246(355029) ||-Notes:ACE touchscreen question Is your mother still alive? ~F1835~ was collected from all participants except those who indicated they were adopted as a child, as defined by their answers to ~F1767~-Variable type:binary
Mother's age at death	-0.390186	0.0748239	1.84e-07	-0.200089	0.322574	0.535068	1.53901e-06	0.825381	213636	NA	NA	UK Biobank	https://docs.google.com/spreadsheets/d/1kvPoupSzsSFBNSztMzl04xMoSC3Kcx3CrjVf4yBmESU/edit?ts=5b5f17db#gid=227859291	PHESANT Transformation:3526_0|| INTEGER || reassignments: -1=NA|-3=NA || CONTINUOUS || ||-Notes:ACE touchscreen question What was her age when she died? The following checks were performed: If answer If answer > 122 then rejected If answer If answer > 105 then participant asked to confirm ~F3526~ was collected from participants who indicated their mother has died, as defined by their answers to ~…
Mouth/teeth dental problems: Dentures	0.332296	0.0510784	7.74e-11	-0.0555513	0.134689	0.680017	1.03839e-09	0.904651	359841	60977	298864	UK Biobank	https://docs.google.com/spreadsheets/d/1kvPoupSzsSFBNSztMzl04xMoSC3Kcx3CrjVf4yBmESU/edit?ts=5b5f17db#gid=227859291	PHESANT Transformation:6149_0 || CAT-MUL-BINARY-VAR 6 || NO_NAN Remove NA participants 512 || Removed 841 examples != 6 but with missing value (<0) || sample 298864/60977(359841) ||-Notes:ACE touchscreen question Do you have any of the following? (You can select more than one answer) The following checks were performed: If code -7 was selected, then no additional choices were allowed. If code -3 …
Mouth/teeth dental problems: Loose teeth	0.233292	0.0580125	5.79e-05	0.314395	0.329101	0.339419	0.000285289	0.664457	359841	14364	345477	UK Biobank	https://docs.google.com/spreadsheets/d/1kvPoupSzsSFBNSztMzl04xMoSC3Kcx3CrjVf4yBmESU/edit?ts=5b5f17db#gid=227859291	PHESANT Transformation:6149_0 || CAT-MUL-BINARY-VAR 4 || NO_NAN Remove NA participants 512 || Removed 841 examples != 4 but with missing value (<0) || sample 345477/14364(359841) ||-Notes:ACE touchscreen question Do you have any of the following? (You can select more than one answer) The following checks were performed: If code -7 was selected, then no additional choices were allowed. If code -3 …
Mouth/teeth dental problems: None of the above	-0.278962	0.0529249	1.36e-07	-0.0583472	0.179923	0.745719	1.1446e-06	0.943286	359841	218346	141495	UK Biobank	https://docs.google.com/spreadsheets/d/1kvPoupSzsSFBNSztMzl04xMoSC3Kcx3CrjVf4yBmESU/edit?ts=5b5f17db#gid=227859291	PHESANT Transformation:6149_0 || CAT-MUL-BINARY-VAR 100 || NO_NAN Remove NA participants 512 || Removed 841 examples != 100 but with missing value (<0) || sample 141495/218346(359841) ||-Notes:ACE touchscreen question Do you have any of the following? (You can select more than one answer) The following checks were performed: If code -7 was selected, then no additional choices were allowed. If cod…
Mouth/teeth dental problems: Painful gums	0.216537	0.0866326	0.0124374	-0.264192	0.405814	0.515035	0.0308657	0.813471	359841	10115	349726	UK Biobank	https://docs.google.com/spreadsheets/d/1kvPoupSzsSFBNSztMzl04xMoSC3Kcx3CrjVf4yBmESU/edit?ts=5b5f17db#gid=227859291	PHESANT Transformation:6149_0 || CAT-MUL-BINARY-VAR 2 || NO_NAN Remove NA participants 512 || Removed 841 examples != 2 but with missing value (<0) || sample 349726/10115(359841) ||-Notes:ACE touchscreen question Do you have any of the following? (You can select more than one answer) The following checks were performed: If code -7 was selected, then no additional choices were allowed. If code -3 …
Mouth/teeth dental problems: Toothache	0.209893	0.0808358	0.00941687	-0.594478	0.237182	0.012196	0.024873	0.0573017	359841	14477	345364	UK Biobank	https://docs.google.com/spreadsheets/d/1kvPoupSzsSFBNSztMzl04xMoSC3Kcx3CrjVf4yBmESU/edit?ts=5b5f17db#gid=227859291	PHESANT Transformation:6149_0 || CAT-MUL-BINARY-VAR 5 || NO_NAN Remove NA participants 512 || Removed 841 examples != 5 but with missing value (<0) || sample 345364/14477(359841) || SKIP_val:-3 < 0 ||-Notes:ACE touchscreen question Do you have any of the following? (You can select more than one answer) The following checks were performed: If code -7 was selected, then no additional choices were a…
Multisite chronic pain	0.516734	0.0307508	2.28e-63	0.0393264	0.10222	0.700443	7.7235e-61	0.923525	380000	NA	NA	UK Biobank	http://researchdata.gla.ac.uk/822/	large-scale genome-wide association study (GWAS) of Multisite chronic pain (MCP) in ~380,000 UK Biobank participants. MCP was defined as the sum of body sites at which chronic pain (at least 3 months duration) was recorded: 0 to 7 sites. Those who answered that they had chronic pain â€˜all over the bodyâ€™ were excluded from the GWAS as there is some evidence that this phenotype relating to wides…
Myocardial infarction	0.143353	0.0600013	0.0168866	-0.385356	0.410567	0.347939	0.0397936	0.673243	361194	7018	354176	UK Biobank	https://docs.google.com/spreadsheets/d/1kvPoupSzsSFBNSztMzl04xMoSC3Kcx3CrjVf4yBmESU/edit?ts=5b5f17db#gid=227859291	PHESANT Transformation:NA-Notes:NA-Variable type:categorical-Phenotype ID:I9_MI
Myocardial infarction, strict	0.143353	0.0600013	0.0168866	-0.385356	0.410567	0.347939	0.0397936	0.673243	361194	7018	354176	UK Biobank	https://docs.google.com/spreadsheets/d/1kvPoupSzsSFBNSztMzl04xMoSC3Kcx3CrjVf4yBmESU/edit?ts=5b5f17db#gid=227859291	PHESANT Transformation:NA-Notes:NA-Variable type:categorical-Phenotype ID:I9_MI_STRICT
Neck/shoulder pain for 3+ months	0.496893	0.127865	0.000101879	-0.143541	0.109989	0.191877	0.000462671	0.478403	81276	56156	25120	UK Biobank	https://docs.google.com/spreadsheets/d/1kvPoupSzsSFBNSztMzl04xMoSC3Kcx3CrjVf4yBmESU/edit?ts=5b5f17db#gid=227859291	PHESANT Transformation:3404_0|| CAT-SINGLE || Inc(>=10): 1(56156) || Inc(>=10): 0(25120) || CAT-SINGLE-BINARY || sample 25120/56156(81276) ||-Notes:ACE touchscreen question Have you had neck or shoulder pains for more than 3 months? ~F3404~ was collected from participants who indicated that in the last month they experienced neck or shoulder pain that interfered with their usual activities, as de…
Neoplasms	0.266476	0.0649227	4.05e-05	-0.333457	0.177133	0.0597651	0.000204006	0.205703	361194	70178	291016	UK Biobank	https://docs.google.com/spreadsheets/d/1kvPoupSzsSFBNSztMzl04xMoSC3Kcx3CrjVf4yBmESU/edit?ts=5b5f17db#gid=227859291	PHESANT Transformation:NA-Notes:NA-Variable type:categorical-Phenotype ID:II_NEOPLASM
Nerve, nerve root and plexus disorders	0.552028	0.0583238	2.94e-21	-0.252478	0.332772	0.448026	9.95925e-20	0.773269	361194	10898	350296	UK Biobank	https://docs.google.com/spreadsheets/d/1kvPoupSzsSFBNSztMzl04xMoSC3Kcx3CrjVf4yBmESU/edit?ts=5b5f17db#gid=227859291	PHESANT Transformation:NA-Notes:NA-Variable type:categorical-Phenotype ID:G6_NERPLEX
Nervous feelings	-0.170504	0.0623312	0.00622935	-0.0942541	0.247896	0.703784	0.0173678	0.923815	351829	83120	268709	UK Biobank	https://docs.google.com/spreadsheets/d/1kvPoupSzsSFBNSztMzl04xMoSC3Kcx3CrjVf4yBmESU/edit?ts=5b5f17db#gid=227859291	PHESANT Transformation:1970_0|| CAT-SINGLE || Inc(>=10): 0(268709) || Inc(>=10): 1(83120) || CAT-SINGLE-BINARY || sample 268709/83120(351829) ||-Notes:ACE touchscreen question Would you call yourself a nervous person? If the participant activated the Help button they were shown the message: Work through these questions quickly and do not think about the exact meaning of the question-Variable type…
Never eat eggs, dairy, wheat, sugar: I eat all of the above	-0.344917	0.0497035	3.94e-12	-0.00524672	0.129848	0.967769	6.28082e-11	0.99968	359777	278162	81615	UK Biobank	https://docs.google.com/spreadsheets/d/1kvPoupSzsSFBNSztMzl04xMoSC3Kcx3CrjVf4yBmESU/edit?ts=5b5f17db#gid=227859291	PHESANT Transformation:6144_0 || CAT-MUL-BINARY-VAR 5 || NO_NAN Remove NA participants 1417 || Removed 0 examples != 5 but with missing value (<0) || sample 81615/278162(359777) ||-Notes:ACE touchscreen question Which of the following do you NEVER eat? (You can select more than one answer) The following checks were performed: If code 5 was selected, then no additional choices were allowed. If cod…
Never eat eggs, dairy, wheat, sugar: Sugar or foods/drinks containing sugar	0.340212	0.049333	5.34e-12	-0.000877748	0.131109	0.994658	8.3169e-11	0.99968	359777	67292	292485	UK Biobank	https://docs.google.com/spreadsheets/d/1kvPoupSzsSFBNSztMzl04xMoSC3Kcx3CrjVf4yBmESU/edit?ts=5b5f17db#gid=227859291	PHESANT Transformation:6144_0 || CAT-MUL-BINARY-VAR 4 || NO_NAN Remove NA participants 1417 || Removed 0 examples != 4 but with missing value (<0) || sample 292485/67292(359777) ||-Notes:ACE touchscreen question Which of the following do you NEVER eat? (You can select more than one answer) The following checks were performed: If code 5 was selected, then no additional choices were allowed. If cod…
Never eat eggs, dairy, wheat, sugar: Wheat products	0.335391	0.107565	0.00182059	-0.00974305	0.583372	0.986675	0.00598762	0.99968	359777	9573	350204	UK Biobank	https://docs.google.com/spreadsheets/d/1kvPoupSzsSFBNSztMzl04xMoSC3Kcx3CrjVf4yBmESU/edit?ts=5b5f17db#gid=227859291	PHESANT Transformation:6144_0 || CAT-MUL-BINARY-VAR 3 || NO_NAN Remove NA participants 1417 || Removed 0 examples != 3 but with missing value (<0) || sample 350204/9573(359777) ||-Notes:ACE touchscreen question Which of the following do you NEVER eat? (You can select more than one answer) The following checks were performed: If code 5 was selected, then no additional choices were allowed. If code…
Nitrogen dioxide air pollution; 2005	-0.21528	0.0697283	0.00201909	-0.0909452	0.338817	0.788376	0.00651398	0.976262	356078	NA	NA	UK Biobank	https://docs.google.com/spreadsheets/d/1kvPoupSzsSFBNSztMzl04xMoSC3Kcx3CrjVf4yBmESU/edit?ts=5b5f17db#gid=227859291	PHESANT Transformation:24016_0|| CONTINUOUS MAIN || CONTINUOUS || ||-Notes:Nitrogen dioxide; Land Use Regression (LUR) estimate for annual average 2005.-Variable type:continuous_raw
Nitrogen dioxide air pollution; 2006	-0.197097	0.0717298	0.00600022	-0.0580445	0.396503	0.883613	0.0168678	0.994484	356078	NA	NA	UK Biobank	https://docs.google.com/spreadsheets/d/1kvPoupSzsSFBNSztMzl04xMoSC3Kcx3CrjVf4yBmESU/edit?ts=5b5f17db#gid=227859291	PHESANT Transformation:24017_0|| CONTINUOUS MAIN || CONTINUOUS || ||-Notes:Nitrogen dioxide; Land Use Regression (LUR) estimate for annual average 2006.-Variable type:continuous_raw
Nitrogen dioxide air pollution; 2007	-0.248025	0.0661089	0.000175596	-0.0451581	0.254343	0.859078	0.000757747	0.983117	356078	NA	NA	UK Biobank	https://docs.google.com/spreadsheets/d/1kvPoupSzsSFBNSztMzl04xMoSC3Kcx3CrjVf4yBmESU/edit?ts=5b5f17db#gid=227859291	PHESANT Transformation:24018_0|| CONTINUOUS MAIN || CONTINUOUS || ||-Notes:Nitrogen dioxide; Land Use Regression (LUR) estimate for annual average 2007.-Variable type:continuous_raw
Non-butter spread type details: Soft (tub) margarine	0.255563	0.0541953	2.41e-06	0.104571	0.556141	0.850854	1.61532e-05	0.981882	190094	23625	166469	UK Biobank	https://docs.google.com/spreadsheets/d/1kvPoupSzsSFBNSztMzl04xMoSC3Kcx3CrjVf4yBmESU/edit?ts=5b5f17db#gid=227859291	PHESANT Transformation:2654_0 || CAT-SINGLE || CAT-SINGLE-BINARY-VAR: 4 || Inc(>=10): 4(23625) ||-Notes:ACE touchscreen question What type of spread do you mainly use? If the participant activated the Help button they were shown the message: If you use more than one type of spread, please select the one that you use the most. If you are unsure, select Do not know. ~F2654~ was collected from parti…
Non-cancer illness code, self-reported: asthma	0.238365	0.0497993	1.7e-06	-0.182883	0.183965	0.320167	1.16929e-05	0.640334	361141	41934	319207	UK Biobank	https://docs.google.com/spreadsheets/d/1kvPoupSzsSFBNSztMzl04xMoSC3Kcx3CrjVf4yBmESU/edit?ts=5b5f17db#gid=227859291	PHESANT Transformation:20002_0 || CAT-MUL-BINARY-VAR 1111 || Indicator name x135_0_0 || Remove indicator var NAs: 53 || Remove indicator var <0: 0 || Removed 0 examples != 1111 but with missing value (<0) || sample 319207/41934(361141) ||-Notes:Code for non-cancer illness. If the participant was uncertain of the type of illness they had had, then they described it to the interviewer (a trained nu…
Non-cancer illness code, self-reported: back problem	0.33363	0.112802	0.00309986	-0.532864	0.275359	0.0529699	0.0094389	0.190914	361141	6339	354802	UK Biobank	https://docs.google.com/spreadsheets/d/1kvPoupSzsSFBNSztMzl04xMoSC3Kcx3CrjVf4yBmESU/edit?ts=5b5f17db#gid=227859291	PHESANT Transformation:20002_0 || CAT-MUL-BINARY-VAR 1294 || Indicator name x135_0_0 || Remove indicator var NAs: 53 || Remove indicator var <0: 0 || Removed 0 examples != 1294 but with missing value (<0) || sample 354802/6339(361141) ||-Notes:Code for non-cancer illness. If the participant was uncertain of the type of illness they had had, then they described it to the interviewer (a trained nur…
Non-cancer illness code, self-reported: cervical spondylosis	0.407868	0.111845	0.000265592	-0.674899	0.208435	0.00120397	0.00106568	0.00800842	361141	2510	358631	UK Biobank	https://docs.google.com/spreadsheets/d/1kvPoupSzsSFBNSztMzl04xMoSC3Kcx3CrjVf4yBmESU/edit?ts=5b5f17db#gid=227859291	PHESANT Transformation:20002_0 || CAT-MUL-BINARY-VAR 1478 || Indicator name x135_0_0 || Remove indicator var NAs: 53 || Remove indicator var <0: 0 || Removed 0 examples != 1478 but with missing value (<0) || sample 358631/2510(361141) ||-Notes:Code for non-cancer illness. If the participant was uncertain of the type of illness they had had, then they described it to the interviewer (a trained nur…
Non-cancer illness code, self-reported: chronic obstructive airways disease/copd	0.337824	0.104445	0.00121869	-0.17542	0.540986	0.745742	0.00415571	0.943286	361141	1285	359856	UK Biobank	https://docs.google.com/spreadsheets/d/1kvPoupSzsSFBNSztMzl04xMoSC3Kcx3CrjVf4yBmESU/edit?ts=5b5f17db#gid=227859291	PHESANT Transformation:20002_0 || CAT-MUL-BINARY-VAR 1112 || Indicator name x135_0_0 || Remove indicator var NAs: 53 || Remove indicator var <0: 0 || Removed 0 examples != 1112 but with missing value (<0) || sample 359856/1285(361141) ||-Notes:Code for non-cancer illness. If the participant was uncertain of the type of illness they had had, then they described it to the interviewer (a trained nur…
Non-cancer illness code, self-reported: deep venous thrombosis (dvt)	0.243846	0.0966631	0.0116477	-0.463717	0.313769	0.139437	0.0292814	0.380399	361141	7237	353904	UK Biobank	https://docs.google.com/spreadsheets/d/1kvPoupSzsSFBNSztMzl04xMoSC3Kcx3CrjVf4yBmESU/edit?ts=5b5f17db#gid=227859291	PHESANT Transformation:20002_0 || CAT-MUL-BINARY-VAR 1094 || Indicator name x135_0_0 || Remove indicator var NAs: 53 || Remove indicator var <0: 0 || Removed 0 examples != 1094 but with missing value (<0) || sample 353904/7237(361141) ||-Notes:Code for non-cancer illness. If the participant was uncertain of the type of illness they had had, then they described it to the interviewer (a trained nur…
Non-cancer illness code, self-reported: diabetes	0.357597	0.056746	2.94e-10	0.126136	0.536629	0.814167	3.68861e-09	0.976262	361141	14114	347027	UK Biobank	https://docs.google.com/spreadsheets/d/1kvPoupSzsSFBNSztMzl04xMoSC3Kcx3CrjVf4yBmESU/edit?ts=5b5f17db#gid=227859291	PHESANT Transformation:20002_0 || CAT-MUL-BINARY-VAR 1220 || Indicator name x135_0_0 || Remove indicator var NAs: 53 || Remove indicator var <0: 0 || Removed 0 examples != 1220 but with missing value (<0) || sample 347027/14114(361141) ||-Notes:Code for non-cancer illness. If the participant was uncertain of the type of illness they had had, then they described it to the interviewer (a trained nu…
Non-cancer illness code, self-reported: diverticular disease/diverticulitis	0.189645	0.0593853	0.00140573	-0.452559	0.272976	0.0973431	0.00475005	0.289214	361141	4124	357017	UK Biobank	https://docs.google.com/spreadsheets/d/1kvPoupSzsSFBNSztMzl04xMoSC3Kcx3CrjVf4yBmESU/edit?ts=5b5f17db#gid=227859291	PHESANT Transformation:20002_0 || CAT-MUL-BINARY-VAR 1458 || Indicator name x135_0_0 || Remove indicator var NAs: 53 || Remove indicator var <0: 0 || Removed 0 examples != 1458 but with missing value (<0) || sample 357017/4124(361141) ||-Notes:Code for non-cancer illness. If the participant was uncertain of the type of illness they had had, then they described it to the interviewer (a trained nur…
Non-cancer illness code, self-reported: emphysema/chronic bronchitis	0.36414	0.0830989	1.18e-05	0.319012	0.363424	0.380056	6.89181e-05	0.709757	361141	5031	356110	UK Biobank	https://docs.google.com/spreadsheets/d/1kvPoupSzsSFBNSztMzl04xMoSC3Kcx3CrjVf4yBmESU/edit?ts=5b5f17db#gid=227859291	PHESANT Transformation:20002_0 || CAT-MUL-BINARY-VAR 1113 || Indicator name x135_0_0 || Remove indicator var NAs: 53 || Remove indicator var <0: 0 || Removed 0 examples != 1113 but with missing value (<0) || sample 356110/5031(361141) ||-Notes:Code for non-cancer illness. If the participant was uncertain of the type of illness they had had, then they described it to the interviewer (a trained nur…
Non-cancer illness code, self-reported: gastro-oesophageal reflux (gord) / gastric reflux	0.302584	0.062552	1.32e-06	-0.370895	0.349862	0.289092	9.3644e-06	0.602613	361141	15210	345931	UK Biobank	https://docs.google.com/spreadsheets/d/1kvPoupSzsSFBNSztMzl04xMoSC3Kcx3CrjVf4yBmESU/edit?ts=5b5f17db#gid=227859291	PHESANT Transformation:20002_0 || CAT-MUL-BINARY-VAR 1138 || Indicator name x135_0_0 || Remove indicator var NAs: 53 || Remove indicator var <0: 0 || Removed 0 examples != 1138 but with missing value (<0) || sample 345931/15210(361141) ||-Notes:Code for non-cancer illness. If the participant was uncertain of the type of illness they had had, then they described it to the interviewer (a trained nu…
Non-cancer illness code, self-reported: gout	0.183131	0.0492142	0.000198357	0.0230058	0.57285	0.967965	0.000832117	0.99968	361141	5174	355967	UK Biobank	https://docs.google.com/spreadsheets/d/1kvPoupSzsSFBNSztMzl04xMoSC3Kcx3CrjVf4yBmESU/edit?ts=5b5f17db#gid=227859291	PHESANT Transformation:20002_0 || CAT-MUL-BINARY-VAR 1466 || Indicator name x135_0_0 || Remove indicator var NAs: 53 || Remove indicator var <0: 0 || Removed 0 examples != 1466 but with missing value (<0) || sample 355967/5174(361141) ||-Notes:Code for non-cancer illness. If the participant was uncertain of the type of illness they had had, then they described it to the interviewer (a trained nur…
Non-cancer illness code, self-reported: heart attack/myocardial infarction	0.198038	0.0496689	6.69e-05	0.264892	0.461843	0.56627	0.000320316	0.848689	361141	8239	352902	UK Biobank	https://docs.google.com/spreadsheets/d/1kvPoupSzsSFBNSztMzl04xMoSC3Kcx3CrjVf4yBmESU/edit?ts=5b5f17db#gid=227859291	PHESANT Transformation:20002_0 || CAT-MUL-BINARY-VAR 1075 || Indicator name x135_0_0 || Remove indicator var NAs: 53 || Remove indicator var <0: 0 || Removed 0 examples != 1075 but with missing value (<0) || sample 352902/8239(361141) ||-Notes:Code for non-cancer illness. If the participant was uncertain of the type of illness they had had, then they described it to the interviewer (a trained nur…
Non-cancer illness code, self-reported: helicobacter pylori	0.366784	0.14535	0.0116209	-0.893286	0.0897413	2.42e-23	0.0292682	1.3024e-21	361141	1005	360136	UK Biobank	https://docs.google.com/spreadsheets/d/1kvPoupSzsSFBNSztMzl04xMoSC3Kcx3CrjVf4yBmESU/edit?ts=5b5f17db#gid=227859291	PHESANT Transformation:20002_0 || CAT-MUL-BINARY-VAR 1442 || Indicator name x135_0_0 || Remove indicator var NAs: 53 || Remove indicator var <0: 0 || Removed 0 examples != 1442 but with missing value (<0) || sample 360136/1005(361141) ||-Notes:Code for non-cancer illness. If the participant was uncertain of the type of illness they had had, then they described it to the interviewer (a trained nur…
Non-cancer illness code, self-reported: hiatus hernia	0.346671	0.0795404	1.31e-05	-0.192896	0.205539	0.347994	7.58568e-05	0.673243	361141	8340	352801	UK Biobank	https://docs.google.com/spreadsheets/d/1kvPoupSzsSFBNSztMzl04xMoSC3Kcx3CrjVf4yBmESU/edit?ts=5b5f17db#gid=227859291	PHESANT Transformation:20002_0 || CAT-MUL-BINARY-VAR 1474 || Indicator name x135_0_0 || Remove indicator var NAs: 53 || Remove indicator var <0: 0 || Removed 0 examples != 1474 but with missing value (<0) || sample 352801/8340(361141) ||-Notes:Code for non-cancer illness. If the participant was uncertain of the type of illness they had had, then they described it to the interviewer (a trained nur…
Non-cancer illness code, self-reported: high cholesterol	0.206587	0.0461252	7.51e-06	-0.649438	0.0614867	4.46e-26	4.54288e-05	3.3004e-24	361141	43957	317184	UK Biobank	https://docs.google.com/spreadsheets/d/1kvPoupSzsSFBNSztMzl04xMoSC3Kcx3CrjVf4yBmESU/edit?ts=5b5f17db#gid=227859291	PHESANT Transformation:20002_0 || CAT-MUL-BINARY-VAR 1473 || Indicator name x135_0_0 || Remove indicator var NAs: 53 || Remove indicator var <0: 0 || Removed 0 examples != 1473 but with missing value (<0) || sample 317184/43957(361141) ||-Notes:Code for non-cancer illness. If the participant was uncertain of the type of illness they had had, then they described it to the interviewer (a trained nu…
Non-cancer illness code, self-reported: hypertension	0.238473	0.0492311	1.27e-06	0.470851	0.376809	0.211455	9.05711e-06	0.492839	361141	93560	267581	UK Biobank	https://docs.google.com/spreadsheets/d/1kvPoupSzsSFBNSztMzl04xMoSC3Kcx3CrjVf4yBmESU/edit?ts=5b5f17db#gid=227859291	PHESANT Transformation:20002_0 || CAT-MUL-BINARY-VAR 1065 || Indicator name x135_0_0 || Remove indicator var NAs: 53 || Remove indicator var <0: 0 || Removed 0 examples != 1065 but with missing value (<0) || sample 267581/93560(361141) ||-Notes:Code for non-cancer illness. If the participant was uncertain of the type of illness they had had, then they described it to the interviewer (a trained nu…
Non-cancer illness code, self-reported: osteoporosis	-0.181562	0.0758985	0.0167494	-0.276245	0.135767	0.0418808	0.0397468	0.162049	361141	5736	355405	UK Biobank	https://docs.google.com/spreadsheets/d/1kvPoupSzsSFBNSztMzl04xMoSC3Kcx3CrjVf4yBmESU/edit?ts=5b5f17db#gid=227859291	PHESANT Transformation:20002_0 || CAT-MUL-BINARY-VAR 1309 || Indicator name x135_0_0 || Remove indicator var NAs: 53 || Remove indicator var <0: 0 || Removed 0 examples != 1309 but with missing value (<0) || sample 355405/5736(361141) ||-Notes:Code for non-cancer illness. If the participant was uncertain of the type of illness they had had, then they described it to the interviewer (a trained nur…
Non-cancer illness code, self-reported: rheumatoid arthritis	0.382798	0.118293	0.00121214	-0.780264	0.152263	2.98e-07	0.00415571	5.04046e-06	361141	4017	357124	UK Biobank	https://docs.google.com/spreadsheets/d/1kvPoupSzsSFBNSztMzl04xMoSC3Kcx3CrjVf4yBmESU/edit?ts=5b5f17db#gid=227859291	PHESANT Transformation:20002_0 || CAT-MUL-BINARY-VAR 1464 || Indicator name x135_0_0 || Remove indicator var NAs: 53 || Remove indicator var <0: 0 || Removed 0 examples != 1464 but with missing value (<0) || sample 357124/4017(361141) ||-Notes:Code for non-cancer illness. If the participant was uncertain of the type of illness they had had, then they described it to the interviewer (a trained nur…
Non-cancer illness code, self-reported: sleep apnoea	0.344014	0.108935	0.00158865	-0.587935	0.252306	0.0197934	0.00532828	0.0901361	361141	1163	359978	UK Biobank	https://docs.google.com/spreadsheets/d/1kvPoupSzsSFBNSztMzl04xMoSC3Kcx3CrjVf4yBmESU/edit?ts=5b5f17db#gid=227859291	PHESANT Transformation:20002_0 || CAT-MUL-BINARY-VAR 1123 || Indicator name x135_0_0 || Remove indicator var NAs: 53 || Remove indicator var <0: 0 || Removed 0 examples != 1123 but with missing value (<0) || sample 359978/1163(361141) ||-Notes:Code for non-cancer illness. If the participant was uncertain of the type of illness they had had, then they described it to the interviewer (a trained nur…
Non-cancer illness code, self-reported: spine arthritis/spondylitis	0.545401	0.1556	0.000456365	-0.759423	0.173597	1.22e-05	0.00171771	0.000157009	361141	3154	357987	UK Biobank	https://docs.google.com/spreadsheets/d/1kvPoupSzsSFBNSztMzl04xMoSC3Kcx3CrjVf4yBmESU/edit?ts=5b5f17db#gid=227859291	PHESANT Transformation:20002_0 || CAT-MUL-BINARY-VAR 1311 || Indicator name x135_0_0 || Remove indicator var NAs: 53 || Remove indicator var <0: 0 || Removed 0 examples != 1311 but with missing value (<0) || sample 357987/3154(361141) ||-Notes:Code for non-cancer illness. If the participant was uncertain of the type of illness they had had, then they described it to the interviewer (a trained nur…
Non-cancer illness code, self-reported: type 2 diabetes	0.320188	0.107072	0.00278616	0.713204	0.241251	0.00311381	0.00861928	0.0180723	361141	2292	358849	UK Biobank	https://docs.google.com/spreadsheets/d/1kvPoupSzsSFBNSztMzl04xMoSC3Kcx3CrjVf4yBmESU/edit?ts=5b5f17db#gid=227859291	PHESANT Transformation:20002_0 || CAT-MUL-BINARY-VAR 1223 || Indicator name x135_0_0 || Remove indicator var NAs: 53 || Remove indicator var <0: 0 || Removed 0 examples != 1223 but with missing value (<0) || sample 358849/2292(361141) ||-Notes:Code for non-cancer illness. If the participant was uncertain of the type of illness they had had, then they described it to the interviewer (a trained nur…
Noninfectious colitis NAS	0.419829	0.11236	0.000186623	-0.527461	0.298782	0.0775017	0.000795202	0.247949	361194	8945	352249	UK Biobank	https://docs.google.com/spreadsheets/d/1kvPoupSzsSFBNSztMzl04xMoSC3Kcx3CrjVf4yBmESU/edit?ts=5b5f17db#gid=227859291	PHESANT Transformation:NA-Notes:NA-Variable type:categorical-Phenotype ID:COLITNONINFNAS
Number of attempts	0.228012	0.0565667	5.56e-05	-0.230226	0.282675	0.415386	0.000275963	0.740875	119729	95738	23991	UK Biobank	https://docs.google.com/spreadsheets/d/1kvPoupSzsSFBNSztMzl04xMoSC3Kcx3CrjVf4yBmESU/edit?ts=5b5f17db#gid=227859291	PHESANT Transformation:4291_0|| INTEGER || CONTINUOUS || >20% IN ONE CATEGORY || Split into three bins: 0: <1, 1: [1,1], 2: >1 ||cat N: 18, 95720, 23991 || Combine first two bins and treat as binary || sample 95738/23991(119729) ||-Notes:-Variable type:binary
Number of things worried about during worst period of anxiety	0.313086	0.116055	0.00698131	-0.814031	0.127226	1.57e-10	0.019227	5.809e-09	35558	15643	19915	UK Biobank	https://docs.google.com/spreadsheets/d/1kvPoupSzsSFBNSztMzl04xMoSC3Kcx3CrjVf4yBmESU/edit?ts=5b5f17db#gid=227859291	PHESANT Transformation:20543_0|| CAT-SINGLE || Inc(>=10): 1(15643) || Inc(>=10): 2(19915) || CAT-SINGLE-BINARY || sample 15643/19915(35558) ||-Notes:Question asked: Please think of the period in your life when you have felt worried, tense, anxious, or more worried than most people would in your situation. This could be in the past, or it could be continuing now. Did you usually worry about one pa…
Obesity	0.525819	0.116371	6.23e-06	-0.942864	0.0531613	2.22e-70	3.89016e-05	4.3808e-68	361194	448	360746	UK Biobank	https://docs.google.com/spreadsheets/d/1kvPoupSzsSFBNSztMzl04xMoSC3Kcx3CrjVf4yBmESU/edit?ts=5b5f17db#gid=227859291	PHESANT Transformation:NA-Notes:NA-Variable type:categorical-Phenotype ID:E4_OBESITY
Obesity, other/unspecified	0.512778	0.108765	2.42e-06	-0.928806	0.0636495	3.13e-48	1.61532e-05	3.08827e-46	361194	433	360761	UK Biobank	https://docs.google.com/spreadsheets/d/1kvPoupSzsSFBNSztMzl04xMoSC3Kcx3CrjVf4yBmESU/edit?ts=5b5f17db#gid=227859291	PHESANT Transformation:NA-Notes:NA-Variable type:categorical-Phenotype ID:E4_OBESITYNAS
Other gastritis (incl. Duodenitis)	0.473437	0.0785302	1.65e-09	0.154013	0.516076	0.765374	1.7744e-08	0.95996	361194	10518	350676	UK Biobank	https://docs.google.com/spreadsheets/d/1kvPoupSzsSFBNSztMzl04xMoSC3Kcx3CrjVf4yBmESU/edit?ts=5b5f17db#gid=227859291	PHESANT Transformation:NA-Notes:NA-Variable type:categorical-Phenotype ID:K11_OTHGASTR
Other hammer toe(s) (acquired)	0.540731	0.23005	0.0187484	-0.952686	0.0463394	6.41e-94	0.0434258	1.89736e-91	361194	838	360356	UK Biobank	https://docs.google.com/spreadsheets/d/1kvPoupSzsSFBNSztMzl04xMoSC3Kcx3CrjVf4yBmESU/edit?ts=5b5f17db#gid=227859291	PHESANT Transformation:NA-Notes:NA-Variable type:categorical-Phenotype ID:M13_HAMMERTOE
Other pulmonary diagnosis	0.427059	0.0677032	2.83e-10	0.233414	0.378975	0.537955	3.58379e-09	0.825381	361194	25381	335813	UK Biobank	https://docs.google.com/spreadsheets/d/1kvPoupSzsSFBNSztMzl04xMoSC3Kcx3CrjVf4yBmESU/edit?ts=5b5f17db#gid=227859291	PHESANT Transformation:NA-Notes:NA-Variable type:categorical-Phenotype ID:PULMONARYDG
Other serious medical condition/disability diagnosed by doctor	0.302476	0.0485325	4.59e-10	0.333932	0.234891	0.155128	5.36159e-09	0.413674	354588	72965	281623	UK Biobank	https://docs.google.com/spreadsheets/d/1kvPoupSzsSFBNSztMzl04xMoSC3Kcx3CrjVf4yBmESU/edit?ts=5b5f17db#gid=227859291	PHESANT Transformation:2473_0|| CAT-SINGLE || Inc(>=10): 0(281623) || Inc(>=10): 1(72965) || CAT-SINGLE-BINARY || sample 281623/72965(354588) ||-Notes:ACE touchscreen question Has a doctor ever told you that you have had any other serious medical conditions or disabilities? If the participant activated the Help button they were shown the message: If you are not sure if you have a serious illness …
Other soft tissue disorders, not elsewhere classified	0.527776	0.0867439	1.17e-09	0.113793	0.532872	0.830901	1.31021e-08	0.976262	361194	7233	353961	UK Biobank	https://docs.google.com/spreadsheets/d/1kvPoupSzsSFBNSztMzl04xMoSC3Kcx3CrjVf4yBmESU/edit?ts=5b5f17db#gid=227859291	PHESANT Transformation:NA-Notes:NA-Variable type:categorical-Phenotype ID:M13_SOFTTISSUEOTH
Other specific joint derangements/joint disorders	0.886907	0.153882	8.24e-09	0.0136849	0.578637	0.981132	8.27052e-08	0.99968	361194	7943	353251	UK Biobank	https://docs.google.com/spreadsheets/d/1kvPoupSzsSFBNSztMzl04xMoSC3Kcx3CrjVf4yBmESU/edit?ts=5b5f17db#gid=227859291	PHESANT Transformation:NA-Notes:NA-Variable type:categorical-Phenotype ID:M13_JOINTOTH
Other specified/unspecified disorders of synovium and tendon +Other specified/unspecified bursopathies	0.364643	0.121388	0.00266496	-0.0533114	0.448707	0.905425	0.00828215	0.99968	361194	343	360851	UK Biobank	https://docs.google.com/spreadsheets/d/1kvPoupSzsSFBNSztMzl04xMoSC3Kcx3CrjVf4yBmESU/edit?ts=5b5f17db#gid=227859291	PHESANT Transformation:NA-Notes:NA-Variable type:categorical-Phenotype ID:M13_DISSYNOTENDNAS
Other specified/unspecified soft tissue disorders	0.355047	0.117137	0.00243712	0.107783	0.532272	0.839529	0.00773371	0.976262	361194	2930	358264	UK Biobank	https://docs.google.com/spreadsheets/d/1kvPoupSzsSFBNSztMzl04xMoSC3Kcx3CrjVf4yBmESU/edit?ts=5b5f17db#gid=227859291	PHESANT Transformation:NA-Notes:NA-Variable type:categorical-Phenotype ID:M13_SOFTTISSUENAS
Other/unspecified dorsalgia	0.432635	0.111344	0.000102095	0.233483	0.47388	0.622221	0.000462671	0.884305	361194	2118	359076	UK Biobank	https://docs.google.com/spreadsheets/d/1kvPoupSzsSFBNSztMzl04xMoSC3Kcx3CrjVf4yBmESU/edit?ts=5b5f17db#gid=227859291	PHESANT Transformation:NA-Notes:NA-Variable type:categorical-Phenotype ID:M13_DORSALGIANAS
Own or rent accommodation lived in: Own outright (by you or someone in your household)	-0.278882	0.05555	5.16e-07	0.105151	0.145055	0.46851	4.01828e-06	0.790035	356340	193358	162982	UK Biobank	https://docs.google.com/spreadsheets/d/1kvPoupSzsSFBNSztMzl04xMoSC3Kcx3CrjVf4yBmESU/edit?ts=5b5f17db#gid=227859291	PHESANT Transformation:680_0 || CAT-SINGLE || CAT-SINGLE-BINARY-VAR: 1 || Inc(>=10): 1(193358) ||-Notes:ACE touchscreen question Do you own or rent the accommodation that you live in? If the participant activated the Help button they were shown the message: Please select: - Own outright if you or someone in your household owns the accommodation that you live in. - Own with mortagage if you or som…
Own or rent accommodation lived in: Rent - from local authority, local council, housing association	0.331634	0.04404	5.06e-14	-0.225064	0.143577	0.116985	9.52264e-13	0.331365	356340	18968	337372	UK Biobank	https://docs.google.com/spreadsheets/d/1kvPoupSzsSFBNSztMzl04xMoSC3Kcx3CrjVf4yBmESU/edit?ts=5b5f17db#gid=227859291	PHESANT Transformation:680_0 || CAT-SINGLE || CAT-SINGLE-BINARY-VAR: 3 || Inc(>=10): 3(18968) ||-Notes:ACE touchscreen question Do you own or rent the accommodation that you live in? If the participant activated the Help button they were shown the message: Please select: - Own outright if you or someone in your household owns the accommodation that you live in. - Own with mortagage if you or some…
Pain type(s) experienced in last month: Back pain	0.374482	0.0513683	3.1e-13	-0.0451802	0.182096	0.804048	5.45519e-12	0.976262	360391	91349	269042	UK Biobank	https://docs.google.com/spreadsheets/d/1kvPoupSzsSFBNSztMzl04xMoSC3Kcx3CrjVf4yBmESU/edit?ts=5b5f17db#gid=227859291	PHESANT Transformation:6159_0 || CAT-MUL-BINARY-VAR 4 || NO_NAN Remove NA participants 180 || Removed 623 examples != 4 but with missing value (<0) || sample 269042/91349(360391) ||-Notes:ACE touchscreen question In the last month have you experienced any of the following that interfered with your usual activites? (You can select more than one answer) The following checks were performed: If code …
Pain type(s) experienced in last month: Hip pain	0.383372	0.0557141	5.94e-12	0.254193	0.214921	0.236917	9.14625e-11	0.541647	360391	40500	319891	UK Biobank	https://docs.google.com/spreadsheets/d/1kvPoupSzsSFBNSztMzl04xMoSC3Kcx3CrjVf4yBmESU/edit?ts=5b5f17db#gid=227859291	PHESANT Transformation:6159_0 || CAT-MUL-BINARY-VAR 6 || NO_NAN Remove NA participants 180 || Removed 623 examples != 6 but with missing value (<0) || sample 319891/40500(360391) ||-Notes:ACE touchscreen question In the last month have you experienced any of the following that interfered with your usual activites? (You can select more than one answer) The following checks were performed: If code …
Pain type(s) experienced in last month: Knee pain	0.779261	0.030287	5.51e-146	0.14307	0.216108	0.507953	3.73302e-143	0.813471	360391	76628	283763	UK Biobank	https://docs.google.com/spreadsheets/d/1kvPoupSzsSFBNSztMzl04xMoSC3Kcx3CrjVf4yBmESU/edit?ts=5b5f17db#gid=227859291	PHESANT Transformation:6159_0 || CAT-MUL-BINARY-VAR 7 || NO_NAN Remove NA participants 180 || Removed 623 examples != 7 but with missing value (<0) || sample 283763/76628(360391) ||-Notes:ACE touchscreen question In the last month have you experienced any of the following that interfered with your usual activites? (You can select more than one answer) The following checks were performed: If code …
Pain type(s) experienced in last month: None of the above	-0.527751	0.0389781	9.12e-42	-0.0174731	0.124524	0.888408	1.37307e-39	0.996094	360391	145514	214877	UK Biobank	https://docs.google.com/spreadsheets/d/1kvPoupSzsSFBNSztMzl04xMoSC3Kcx3CrjVf4yBmESU/edit?ts=5b5f17db#gid=227859291	PHESANT Transformation:6159_0 || CAT-MUL-BINARY-VAR 100 || NO_NAN Remove NA participants 180 || Removed 623 examples != 100 but with missing value (<0) || sample 214877/145514(360391) ||-Notes:ACE touchscreen question In the last month have you experienced any of the following that interfered with your usual activites? (You can select more than one answer) The following checks were performed: If …
Pain type(s) experienced in last month: Pain all over the body	0.376565	0.0677541	2.73e-08	-0.321075	0.161928	0.0473871	2.48265e-07	0.176435	360391	5530	354861	UK Biobank	https://docs.google.com/spreadsheets/d/1kvPoupSzsSFBNSztMzl04xMoSC3Kcx3CrjVf4yBmESU/edit?ts=5b5f17db#gid=227859291	PHESANT Transformation:6159_0 || CAT-MUL-BINARY-VAR 8 || NO_NAN Remove NA participants 180 || Removed 623 examples != 8 but with missing value (<0) || sample 354861/5530(360391) || SKIP_val:-3 < 0 ||-Notes:ACE touchscreen question In the last month have you experienced any of the following that interfered with your usual activites? (You can select more than one answer) The following checks were p…
Pain type(s) experienced in last month: Stomach or abdominal pain	0.186991	0.0727885	0.0102002	-0.486926	0.261265	0.0623605	0.0265284	0.212169	360391	30306	330085	UK Biobank	https://docs.google.com/spreadsheets/d/1kvPoupSzsSFBNSztMzl04xMoSC3Kcx3CrjVf4yBmESU/edit?ts=5b5f17db#gid=227859291	PHESANT Transformation:6159_0 || CAT-MUL-BINARY-VAR 5 || NO_NAN Remove NA participants 180 || Removed 623 examples != 5 but with missing value (<0) || sample 330085/30306(360391) ||-Notes:ACE touchscreen question In the last month have you experienced any of the following that interfered with your usual activites? (You can select more than one answer) The following checks were performed: If code …
Painful gums	0.164889	0.0704458	0.0192502	-0.0368194	0.338373	0.913351	0.044512	0.99968	461031	13311	447720	UK Biobank	https://data.bris.ac.uk/data/dataset/2j2rqgzedxlq02oqbb4vmycnc2	UK Biobank GWAS on painful gums
Particulate matter air pollution (pm10); 2007	-0.206895	0.0643612	0.00130627	0.285274	0.448217	0.524475	0.00442501	0.821537	355245	NA	NA	UK Biobank	https://docs.google.com/spreadsheets/d/1kvPoupSzsSFBNSztMzl04xMoSC3Kcx3CrjVf4yBmESU/edit?ts=5b5f17db#gid=227859291	PHESANT Transformation:24019_0|| CONTINUOUS MAIN || CONTINUOUS || ||-Notes:PM10 (particulate matter with diameter less than or equal to 10 micrometres); Land Use Regression (LUR) estimate for annual average 2007.-Variable type:continuous_raw
Peak expiratory flow (PEF)	-0.186497	0.0576612	0.00121914	0.322439	0.269564	0.231638	0.00415571	0.533578	329404	NA	NA	UK Biobank	https://docs.google.com/spreadsheets/d/1kvPoupSzsSFBNSztMzl04xMoSC3Kcx3CrjVf4yBmESU/edit?ts=5b5f17db#gid=227859291	PHESANT Transformation:3064_0|| INTEGER || CONTINUOUS || ||-Notes:Peak expiratory flow during blow-Variable type:continuous_raw
Periodontitis + loose teeth	0.230147	0.0659178	0.000480469	-0.441792	0.305555	0.148214	0.00178449	0.397026	506594	36332	470262	UK Biobank +GLIDE	https://data.bris.ac.uk/data/dataset/2j2rqgzedxlq02oqbb4vmycnc2	Single-variant association statistics from GLIDE and UKB were combined using a z-score genome-wide meta-analysis weighted by effective sample size combining periodontitis (ncasesâ€‰=â€‰17,353, ncontrolsâ€‰=â€‰28,210 from seven studies) and loose teeth (ncasesâ€‰=â€‰18,979, ncontrolsâ€‰=â€‰442,052)
Pneumonias (Asthma/COPD co-morbidities)	0.314617	0.113456	0.00555347	-0.274554	0.0850164	0.00124039	0.0157756	0.00806932	361194	5900	355294	UK Biobank	https://docs.google.com/spreadsheets/d/1kvPoupSzsSFBNSztMzl04xMoSC3Kcx3CrjVf4yBmESU/edit?ts=5b5f17db#gid=227859291	PHESANT Transformation:NA-Notes:NA-Variable type:categorical-Phenotype ID:PNEUMONIA
Pregnancy, childbirth and the puerperium	-0.439757	0.146819	0.00274243	0.40084	0.437451	0.359506	0.00850343	0.691475	361194	11959	349235	UK Biobank	https://docs.google.com/spreadsheets/d/1kvPoupSzsSFBNSztMzl04xMoSC3Kcx3CrjVf4yBmESU/edit?ts=5b5f17db#gid=227859291	PHESANT Transformation:NA-Notes:NA-Variable type:categorical-Phenotype ID:XV_PREGNANCY_BIRTH
Professional informed about anxiety	0.24681	0.0877588	0.00491784	0.0792357	0.404041	0.844525	0.0142083	0.976482	36366	22238	14128	UK Biobank	https://docs.google.com/spreadsheets/d/1kvPoupSzsSFBNSztMzl04xMoSC3Kcx3CrjVf4yBmESU/edit?ts=5b5f17db#gid=227859291	PHESANT Transformation:20428_0|| CAT-SINGLE || Inc(>=10): 1(22238) || Inc(>=10): 0(14128) || CAT-SINGLE-BINARY || sample 14128/22238(36366) ||-Notes:Question asked: Did you ever tell a professional about these problems (medical doctor, psychologist, social worker, counsellor, nurse, clergy, or other helping professional)? Question was asked when ~F20425~ was Yes or ~F20420~ was at least 6 months.…
Professional informed about depression	0.196698	0.072325	0.00653543	0.0579581	0.289866	0.841521	0.0180725	0.976262	66302	42728	23574	UK Biobank	https://docs.google.com/spreadsheets/d/1kvPoupSzsSFBNSztMzl04xMoSC3Kcx3CrjVf4yBmESU/edit?ts=5b5f17db#gid=227859291	PHESANT Transformation:20448_0|| CAT-SINGLE || Inc(>=10): 1(42728) || Inc(>=10): 0(23574) || CAT-SINGLE-BINARY || sample 23574/42728(66302) ||-Notes:Question asked: Did you ever tell a professional about these problems (medical doctor, psychologist, social worker, counsellor, nurse, clergy, or other helping professional)? Question was asked when ~F20446~ was Yes or ~F20441~ was Yes.-Variable type…
Pulse rate, automated reading	0.088931	0.0351328	0.0113648	-0.155856	0.218753	0.47617	0.02873	0.791833	340162	NA	NA	UK Biobank	https://docs.google.com/spreadsheets/d/1kvPoupSzsSFBNSztMzl04xMoSC3Kcx3CrjVf4yBmESU/edit?ts=5b5f17db#gid=227859291	PHESANT Transformation:102_0|| INTEGER || CONTINUOUS || ||-Notes:This is the pulse rate measured during the automated blood pressure readings.-Variable type:continuous_raw
Pulse wave peak to peak time	-0.257825	0.0898512	0.00411161	0.0439416	0.572289	0.938797	0.0121909	0.99968	118787	NA	NA	UK Biobank	https://docs.google.com/spreadsheets/d/1kvPoupSzsSFBNSztMzl04xMoSC3Kcx3CrjVf4yBmESU/edit?ts=5b5f17db#gid=227859291	PHESANT Transformation:4196_0|| INTEGER || CONTINUOUS || ||-Notes:peak to peak time in milliseconds A digital volume pulse can be considered to be the summation of a direct and a reflected component. The direct component is due to transmission of a pressure wave from the left ventricle to the finger via the most direct route. The reflected component is formed by pressure transmitted from the hear…
Qualifications: College or University degree	-0.377967	0.0339052	7.34e-29	-0.183159	0.103401	0.0765041	3.31523e-27	0.246837	357549	115981	241568	UK Biobank	https://docs.google.com/spreadsheets/d/1kvPoupSzsSFBNSztMzl04xMoSC3Kcx3CrjVf4yBmESU/edit?ts=5b5f17db#gid=227859291	PHESANT Transformation:6138_0 || CAT-MUL-BINARY-VAR 1 || NO_NAN Remove NA participants 510 || Removed 3135 examples != 1 but with missing value (<0) || sample 241568/115981(357549) ||-Notes:ACE touchscreen question Which of the following qualifications do you have? (You can select more than one) The following checks were performed: If code -7 was selected, then no additional choices were allowed.…
Qualifications: CSEs or equivalent	0.334991	0.0584178	9.79e-09	-0.414907	0.186619	0.0261964	9.68281e-08	0.110773	357549	46672	310877	UK Biobank	https://docs.google.com/spreadsheets/d/1kvPoupSzsSFBNSztMzl04xMoSC3Kcx3CrjVf4yBmESU/edit?ts=5b5f17db#gid=227859291	PHESANT Transformation:6138_0 || CAT-MUL-BINARY-VAR 4 || NO_NAN Remove NA participants 510 || Removed 3135 examples != 4 but with missing value (<0) || sample 310877/46672(357549) || SKIP_val:-3 < 0 ||-Notes:ACE touchscreen question Which of the following qualifications do you have? (You can select more than one) The following checks were performed: If code -7 was selected, then no additional cho…
Qualifications: None of the above	0.340678	0.0358003	1.8e-21	-0.189831	0.104412	0.0690487	6.25385e-20	0.228937	357549	61093	296456	UK Biobank	https://docs.google.com/spreadsheets/d/1kvPoupSzsSFBNSztMzl04xMoSC3Kcx3CrjVf4yBmESU/edit?ts=5b5f17db#gid=227859291	PHESANT Transformation:6138_0 || CAT-MUL-BINARY-VAR 100 || NO_NAN Remove NA participants 510 || Removed 3135 examples != 100 but with missing value (<0) || sample 296456/61093(357549) ||-Notes:ACE touchscreen question Which of the following qualifications do you have? (You can select more than one) The following checks were performed: If code -7 was selected, then no additional choices were allow…
Qualifications: NVQ or HND or HNC or equivalent	0.333431	0.0617861	6.79e-08	-0.269621	0.208576	0.196122	5.97432e-07	0.483768	357549	66544	291005	UK Biobank	https://docs.google.com/spreadsheets/d/1kvPoupSzsSFBNSztMzl04xMoSC3Kcx3CrjVf4yBmESU/edit?ts=5b5f17db#gid=227859291	PHESANT Transformation:6138_0 || CAT-MUL-BINARY-VAR 5 || NO_NAN Remove NA participants 510 || Removed 3135 examples != 5 but with missing value (<0) || sample 291005/66544(357549) ||-Notes:ACE touchscreen question Which of the following qualifications do you have? (You can select more than one) The following checks were performed: If code -7 was selected, then no additional choices were allowed. …
Qualifications: O levels/GCSEs or equivalent	-0.36085	0.0479353	5.16e-14	-0.133972	0.123135	0.276591	9.57781e-13	0.589	357549	168672	188877	UK Biobank	https://docs.google.com/spreadsheets/d/1kvPoupSzsSFBNSztMzl04xMoSC3Kcx3CrjVf4yBmESU/edit?ts=5b5f17db#gid=227859291	PHESANT Transformation:6138_0 || CAT-MUL-BINARY-VAR 3 || NO_NAN Remove NA participants 510 || Removed 3135 examples != 3 but with missing value (<0) || sample 188877/168672(357549) ||-Notes:ACE touchscreen question Which of the following qualifications do you have? (You can select more than one) The following checks were performed: If code -7 was selected, then no additional choices were allowed.…
Qualifications: Other professional qualifications eg: nursing, teaching	-0.248476	0.043057	7.89e-09	-0.124535	0.115662	0.28161	7.97832e-08	0.594423	357549	104241	253308	UK Biobank	https://docs.google.com/spreadsheets/d/1kvPoupSzsSFBNSztMzl04xMoSC3Kcx3CrjVf4yBmESU/edit?ts=5b5f17db#gid=227859291	PHESANT Transformation:6138_0 || CAT-MUL-BINARY-VAR 6 || NO_NAN Remove NA participants 510 || Removed 3135 examples != 6 but with missing value (<0) || sample 253308/104241(357549) ||-Notes:ACE touchscreen question Which of the following qualifications do you have? (You can select more than one) The following checks were performed: If code -7 was selected, then no additional choices were allowed.…
Reason for glasses/contact lenses: For 'astigmatism'	-0.250314	0.0728322	0.000588499	-0.319426	0.367309	0.384498	0.00216689	0.712756	360677	9752	350925	UK Biobank	https://docs.google.com/spreadsheets/d/1kvPoupSzsSFBNSztMzl04xMoSC3Kcx3CrjVf4yBmESU/edit?ts=5b5f17db#gid=227859291	PHESANT Transformation:6147_0 || CAT-MUL-BINARY-VAR 4 || Indicator name x2207_0_0 || Remove indicator var NAs: 179 || Remove indicator var <0: 338 || Removed 0 examples != 4 but with missing value (<0) || sample 350925/9752(360677) ||-Notes:ACE touchscreen question Why were you prescribed glasses/contacts? (You can select more than one answer) The following checks were performed: If code -1 was s…
Reason for glasses/contact lenses: For short-sightedness, i.e. only or mainly for distance viewing such as driving, cinema etc (called 'myopia')	-0.192334	0.0582387	0.000958258	-0.136204	0.451692	0.763001	0.00332933	0.959017	360677	29318	331359	UK Biobank	https://docs.google.com/spreadsheets/d/1kvPoupSzsSFBNSztMzl04xMoSC3Kcx3CrjVf4yBmESU/edit?ts=5b5f17db#gid=227859291	PHESANT Transformation:6147_0 || CAT-MUL-BINARY-VAR 1 || Indicator name x2207_0_0 || Remove indicator var NAs: 179 || Remove indicator var <0: 338 || Removed 0 examples != 1 but with missing value (<0) || sample 331359/29318(360677) ||-Notes:ACE touchscreen question Why were you prescribed glasses/contacts? (You can select more than one answer) The following checks were performed: If code -1 was …
Reason for reducing amount of alcohol drunk: Health precaution	-0.212076	0.0531605	6.63e-05	0.51651	0.25087	0.0395064	0.000318569	0.155873	134033	43868	90165	UK Biobank	https://docs.google.com/spreadsheets/d/1kvPoupSzsSFBNSztMzl04xMoSC3Kcx3CrjVf4yBmESU/edit?ts=5b5f17db#gid=227859291	PHESANT Transformation:2664_0 || CAT-SINGLE || CAT-SINGLE-BINARY-VAR: 3 || Inc(>=10): 3(43868) ||-Notes:ACE touchscreen question Why did you reduce the amount you drank? ~F2664~ was collected from participants who indicated they drink alcohol, as defined by their answers to ~F1558~ and they drink less nowadays than 10 years ago, as defined by their answers to ~F1558~-Variable type:binary
Red blood cell (erythrocyte) distribution width	0.151409	0.0623484	0.0151642	0.179187	0.499841	0.719978	0.0363024	0.934208	350473	NA	NA	UK Biobank	https://docs.google.com/spreadsheets/d/1kvPoupSzsSFBNSztMzl04xMoSC3Kcx3CrjVf4yBmESU/edit?ts=5b5f17db#gid=227859291	PHESANT Transformation:30070_0|| CONTINUOUS MAIN || CONTINUOUS || ||-Notes:Result of Red Distribution Width assay, performed on blood sample, obtained from UK Biobank assessment centre visit. Red blood cell Distribution Width is the size distribution spread of the erythrocyte population derived from the red blood cell histogram. It is the coefficient of variation (CV) expressed in % of the red bl…
Restless during period of worst anxiety	0.39213	0.125286	0.00174879	-0.574345	0.266742	0.031304	0.00582215	0.129594	33864	20328	13536	UK Biobank	https://docs.google.com/spreadsheets/d/1kvPoupSzsSFBNSztMzl04xMoSC3Kcx3CrjVf4yBmESU/edit?ts=5b5f17db#gid=227859291	PHESANT Transformation:20426_0|| CAT-SINGLE || Inc(>=10): 1(20328) || Inc(>=10): 0(13536) || CAT-SINGLE-BINARY || sample 13536/20328(33864) ||-Notes:Question asked: When you were worried or anxious, were you also: Restless? Question was asked when ~F20425~ was Yes or ~F20420~ was at least 6 months.-Variable type:binary
Reticulocyte count	0.16017	0.0483893	0.000932871	-0.00470966	0.298339	0.987405	0.00324946	0.99968	344729	NA	NA	UK Biobank	https://docs.google.com/spreadsheets/d/1kvPoupSzsSFBNSztMzl04xMoSC3Kcx3CrjVf4yBmESU/edit?ts=5b5f17db#gid=227859291	PHESANT Transformation:30250_0|| CONTINUOUS MAIN || CONTINUOUS || ||-Notes:Result of Reticulocytes Number assay, performed on blood sample, obtained from UK Biobank assessment centre visit. Reticulocytes count is computed from the reticulocyte per cent multiplied by the red blood cell count.-Variable type:continuous_raw
Reticulocyte percentage	0.172882	0.0507334	0.000655237	0.011905	0.315679	0.969917	0.00239958	0.99968	344728	NA	NA	UK Biobank	https://docs.google.com/spreadsheets/d/1kvPoupSzsSFBNSztMzl04xMoSC3Kcx3CrjVf4yBmESU/edit?ts=5b5f17db#gid=227859291	PHESANT Transformation:30240_0|| CONTINUOUS MAIN || CONTINUOUS || ||-Notes:Result of Reticulocytes Percentage assay, performed on blood sample, obtained from UK Biobank assessment centre visit. Reticulocytes (Percentage) is the number of reticulocytes as a percentage of red blood cells.-Variable type:continuous_raw
Risk taking	0.202343	0.0469441	1.63e-05	-0.426251	0.207295	0.0397582	9.08909e-05	0.155873	348549	90500	258049	UK Biobank	https://docs.google.com/spreadsheets/d/1kvPoupSzsSFBNSztMzl04xMoSC3Kcx3CrjVf4yBmESU/edit?ts=5b5f17db#gid=227859291	PHESANT Transformation:2040_0|| CAT-SINGLE || Inc(>=10): 0(258049) || Inc(>=10): 1(90500) || CAT-SINGLE-BINARY || sample 258049/90500(348549) ||-Notes:ACE touchscreen question Would you describe yourself as someone who takes risks? If the participant activated the Help button they were shown the message: Work through these questions quickly and do not think about the exact meaning of the question…
Rotator cuff syndrome	0.448178	0.0739399	1.35e-09	-0.519087	0.284438	0.0680071	1.4752e-08	0.228751	361194	2285	358909	UK Biobank	https://docs.google.com/spreadsheets/d/1kvPoupSzsSFBNSztMzl04xMoSC3Kcx3CrjVf4yBmESU/edit?ts=5b5f17db#gid=227859291	PHESANT Transformation:NA-Notes:NA-Variable type:categorical-Phenotype ID:M13_ROTATORCUFF
Schizophrenia	-0.116313	0.0476589	0.0146655	0.111896	0.266645	0.674746	0.0352585	0.904651	150064	36989	113075	PGC	https://www.med.unc.edu/pgc/results-and-downloads/	GWAS made available by PGC. Please go to reference for details
Seen a psychiatrist for nerves, anxiety, tension or depression	0.119261	0.0484218	0.0137794	-0.470076	0.363594	0.19606	0.0333412	0.483768	359535	41233	318302	UK Biobank	https://docs.google.com/spreadsheets/d/1kvPoupSzsSFBNSztMzl04xMoSC3Kcx3CrjVf4yBmESU/edit?ts=5b5f17db#gid=227859291	PHESANT Transformation:2100_0|| CAT-SINGLE || Inc(>=10): 0(318302) || Inc(>=10): 1(41233) || CAT-SINGLE-BINARY || sample 318302/41233(359535) ||-Notes:ACE touchscreen question Have you ever seen a psychiatrist for nerves, anxiety, tension or depression?-Variable type:binary
Seen doctor (GP) for nerves, anxiety, tension or depression	0.15992	0.0493767	0.0012004	-0.260521	0.22863	0.254498	0.00413877	0.566402	358693	123528	235165	UK Biobank	https://docs.google.com/spreadsheets/d/1kvPoupSzsSFBNSztMzl04xMoSC3Kcx3CrjVf4yBmESU/edit?ts=5b5f17db#gid=227859291	PHESANT Transformation:2090_0|| CAT-SINGLE || Inc(>=10): 0(235165) || Inc(>=10): 1(123528) || CAT-SINGLE-BINARY || sample 235165/123528(358693) ||-Notes:ACE touchscreen question Have you ever seen a general practitioner (GP) for nerves, anxiety, tension or depression?-Variable type:binary
SHBG	-0.205815	0.0405946	3.98e-07	0.289587	0.45509	0.524562	3.21006e-06	0.821537	363650	363650	NA	UK Biobank (EUR)	https://pan-ukb-us-east-1.s3.amazonaws.com/sumstats_flat_files/biomarkers-30830-both_sexes-irnt.tsv.bgz	EUR: biomarkers : 30830 : Biological samples > Assay results > Blood assays > Blood biochemistry
Shortness of breath walking on level ground	0.487163	0.0573749	2.05e-17	-0.308863	0.245971	0.209229	5.14398e-16	0.492836	118006	12418	105588	UK Biobank	https://docs.google.com/spreadsheets/d/1kvPoupSzsSFBNSztMzl04xMoSC3Kcx3CrjVf4yBmESU/edit?ts=5b5f17db#gid=227859291	PHESANT Transformation:4717_0|| CAT-SINGLE || Inc(>=10): 0(105588) || Inc(>=10): 1(12418) || CAT-SINGLE-BINARY || sample 105588/12418(118006) ||-Notes:ACE touchscreen question Do you get short of breath walking with people of your own age on level ground?-Variable type:binary
Shoulder lesions	0.437403	0.0700158	4.18e-10	0.355503	0.39673	0.370208	4.96833e-09	0.702447	361194	7243	353951	UK Biobank	https://docs.google.com/spreadsheets/d/1kvPoupSzsSFBNSztMzl04xMoSC3Kcx3CrjVf4yBmESU/edit?ts=5b5f17db#gid=227859291	PHESANT Transformation:NA-Notes:NA-Variable type:categorical-Phenotype ID:M13_SHOULDER
Signal-to-noise-ratio (SNR) of triplet (left)	0.179298	0.0678161	0.00819594	-0.443625	0.345622	0.199298	0.0219476	0.48642	116790	NA	NA	UK Biobank	https://docs.google.com/spreadsheets/d/1kvPoupSzsSFBNSztMzl04xMoSC3Kcx3CrjVf4yBmESU/edit?ts=5b5f17db#gid=227859291	PHESANT Transformation:4230_0|| INTEGER || CONTINUOUS || ||-Notes:This is the signal-to-noise ratio for each round (left ear)-Variable type:continuous_raw
Sleep apnoea	0.387314	0.101222	0.000130038	-0.248645	0.478778	0.60353	0.000572083	0.880024	361194	2249	358945	UK Biobank	https://docs.google.com/spreadsheets/d/1kvPoupSzsSFBNSztMzl04xMoSC3Kcx3CrjVf4yBmESU/edit?ts=5b5f17db#gid=227859291	PHESANT Transformation:NA-Notes:NA-Variable type:categorical-Phenotype ID:G6_SLEEPAPNO
Sleep disorders (combined)	0.350908	0.088218	6.96e-05	-0.552688	0.28001	0.0484023	0.00033207	0.177314	361194	2951	358243	UK Biobank	https://docs.google.com/spreadsheets/d/1kvPoupSzsSFBNSztMzl04xMoSC3Kcx3CrjVf4yBmESU/edit?ts=5b5f17db#gid=227859291	PHESANT Transformation:NA-Notes:NA-Variable type:categorical-Phenotype ID:SLEEP
Smoking status: Current	0.299568	0.0478611	3.87e-10	0.121415	0.167337	0.4681	4.76714e-09	0.790035	359706	37088	322618	UK Biobank	https://docs.google.com/spreadsheets/d/1kvPoupSzsSFBNSztMzl04xMoSC3Kcx3CrjVf4yBmESU/edit?ts=5b5f17db#gid=227859291	PHESANT Transformation:20116_0 || CAT-SINGLE || CAT-SINGLE-BINARY-VAR: 2 || Inc(>=10): 2(37088) ||-Notes:This field summarises the current/past smoking status of the participant.-Variable type:binary
Smoking status: Never	-0.21889	0.0385418	1.35e-08	-0.113549	0.144789	0.4329	1.2882e-07	0.758216	359706	195068	164638	UK Biobank	https://docs.google.com/spreadsheets/d/1kvPoupSzsSFBNSztMzl04xMoSC3Kcx3CrjVf4yBmESU/edit?ts=5b5f17db#gid=227859291	PHESANT Transformation:20116_0 || CAT-SINGLE || CAT-SINGLE-BINARY-VAR: 0 || Inc(>=10): 0(195068) ||-Notes:This field summarises the current/past smoking status of the participant.-Variable type:binary
Smoking status: Previous	0.123481	0.0370644	0.000863729	-0.26811	0.274839	0.329304	0.00307988	0.649826	359706	127550	232156	UK Biobank	https://docs.google.com/spreadsheets/d/1kvPoupSzsSFBNSztMzl04xMoSC3Kcx3CrjVf4yBmESU/edit?ts=5b5f17db#gid=227859291	PHESANT Transformation:20116_0 || CAT-SINGLE || CAT-SINGLE-BINARY-VAR: 1 || Inc(>=10): 1(127550) ||-Notes:This field summarises the current/past smoking status of the participant.-Variable type:binary
Snoring	-0.187694	0.0379846	7.76e-07	0.187049	0.312482	0.549445	5.80928e-06	0.83403	336320	125656	210664	UK Biobank	https://docs.google.com/spreadsheets/d/1kvPoupSzsSFBNSztMzl04xMoSC3Kcx3CrjVf4yBmESU/edit?ts=5b5f17db#gid=227859291	PHESANT Transformation:1210_0|| CAT-SINGLE || Inc(>=10): 1(125656) || Inc(>=10): 2(210664) || CAT-SINGLE-BINARY || sample 125656/210664(336320) ||-Notes:ACE touchscreen question Does your partner or a close relative or friend complain about your snoring? If the participant activated the Help button they were shown the message: If you are unsure, please provide an estimate or select Do not know.-V…
Sodium in urine	0.183246	0.041556	1.04e-05	-0.0288686	0.145463	0.842685	6.12696e-05	0.976262	350061	NA	NA	UK Biobank	https://docs.google.com/spreadsheets/d/1kvPoupSzsSFBNSztMzl04xMoSC3Kcx3CrjVf4yBmESU/edit?ts=5b5f17db#gid=227859291	PHESANT Transformation:30530_0|| CONTINUOUS MAIN || CONTINUOUS || ||-Notes:Measured by ISE (ion selective electrode) analysis using Beckman Coulter AU5400.-Variable type:continuous_raw
Speech-reception-threshold (SRT) estimate (left)	0.176145	0.0676772	0.00924868	-0.248582	0.451979	0.582329	0.0245244	0.861848	114811	NA	NA	UK Biobank	https://docs.google.com/spreadsheets/d/1kvPoupSzsSFBNSztMzl04xMoSC3Kcx3CrjVf4yBmESU/edit?ts=5b5f17db#gid=227859291	PHESANT Transformation:20019_0|| CONTINUOUS MAIN || CONTINUOUS || ||-Notes:SRT is the Speech Reception Threshold, defined here as the signal-to-noise ratio at which half of the presented speech can be understood correctly. This was estimated as the value of the last round of the signal-to-noise ratio measurement for participants who completed all 15 rounds of the test (left-ear).-Variable type:co…
Spherical power (left)	0.141299	0.0531414	0.00783893	0.310232	0.38892	0.425059	0.0212861	0.748913	77739	NA	NA	UK Biobank	https://docs.google.com/spreadsheets/d/1kvPoupSzsSFBNSztMzl04xMoSC3Kcx3CrjVf4yBmESU/edit?ts=5b5f17db#gid=227859291	PHESANT Transformation:5085_0|| CONTINUOUS MAIN || CONTINUOUS || ||-Notes:This is the spherical power of refractometry results for the left eye (0.00 indicates none)-Variable type:continuous_raw
Spherical power (right)	0.145262	0.0510229	0.00441323	0.328575	0.379737	0.38689	0.0129998	0.713517	77983	NA	NA	UK Biobank	https://docs.google.com/spreadsheets/d/1kvPoupSzsSFBNSztMzl04xMoSC3Kcx3CrjVf4yBmESU/edit?ts=5b5f17db#gid=227859291	PHESANT Transformation:5084_0|| CONTINUOUS MAIN || CONTINUOUS || ||-Notes:This is the spherical power of refractometry results for the right eye (0.00 indicates none)-Variable type:continuous_raw
Spinal stenosis	0.409071	0.0983924	3.22e-05	0.197659	0.492553	0.688203	0.000167812	0.913489	361194	1910	359284	UK Biobank	https://docs.google.com/spreadsheets/d/1kvPoupSzsSFBNSztMzl04xMoSC3Kcx3CrjVf4yBmESU/edit?ts=5b5f17db#gid=227859291	PHESANT Transformation:NA-Notes:NA-Variable type:categorical-Phenotype ID:M13_SPINSTENOSIS
Standing height	-0.13444	0.0539172	0.012651	0.349297	0.431281	0.417994	0.0312242	0.740875	360388	NA	NA	UK Biobank	https://docs.google.com/spreadsheets/d/1kvPoupSzsSFBNSztMzl04xMoSC3Kcx3CrjVf4yBmESU/edit?ts=5b5f17db#gid=227859291	PHESANT Transformation:50_0|| CONTINUOUS MAIN || CONTINUOUS || ||-Notes:Standing height was measured using a Seca 202 device-Variable type:continuous_raw
Starchy food consumers	-0.338642	0.142833	0.0177451	0.0673527	0.557941	0.903916	0.0414563	0.99968	51427	13706	37721	UK Biobank	https://docs.google.com/spreadsheets/d/1kvPoupSzsSFBNSztMzl04xMoSC3Kcx3CrjVf4yBmESU/edit?ts=5b5f17db#gid=227859291	PHESANT Transformation:102700_0|| CAT-SINGLE || Inc(>=10): 0(37721) || Inc(>=10): 1(13706) || CAT-SINGLE-BINARY || sample 37721/13706(51427) ||-Notes:Question asked: Did you eat any pasta, rice, sushi or couscous yesterday? This includes noodles, lasagne pasta sheets and other cooked grains such as bulgar wheat. This can accompany a meal, or be a meal in itself. It may be hot or cold.-Variable ty…
Stroke (All Biobanks)	0.215801	0.0501123	1.66e-05	0.143616	0.412125	0.727483	9.18082e-05	0.934208	1370901	60176	1310725	Global Biobank Meta-analysis Initiative Meta-analysis Initiative: powering genetic discovery across human diseases. 2040	https://www.globalbiobankmeta.org/resources	https://www.sciencedirect.com/science/article/pii/S2666979X22001410?via%3Dihub
Stroke (EUR Biobanks)	0.23903	0.0607171	8.26e-05	-0.19161	0.270534	0.47878	0.00038069	0.793943	1039382	34503	1004879	Global Biobank Meta-analysis Initiative Meta-analysis Initiative: powering genetic discovery across human diseases. 2039	https://www.globalbiobankmeta.org/resources	https://www.sciencedirect.com/science/article/pii/S2666979X22001410?via%3Dihub
Substances taken for anxiety: Medication prescribed to you (for at least two weeks)	0.15974	0.0587082	0.00651011	-0.602361	0.239446	0.0118814	0.0180393	0.0562703	98990	12942	86048	UK Biobank	https://docs.google.com/spreadsheets/d/1kvPoupSzsSFBNSztMzl04xMoSC3Kcx3CrjVf4yBmESU/edit?ts=5b5f17db#gid=227859291	PHESANT Transformation:20549_0 || CAT-MUL-BINARY-VAR 3 || Indicator name x20425_0_0 || Remove indicator var NAs: 243128 || Remove indicator var <0: 19076 || Removed 0 examples != 3 but with missing value (<0) || sample 86048/12942(98990) ||-Notes:Question asked: Did you ever use the following for the worry or the problems it caused? (tick all that apply): Participant was offered a set of options …
Substances taken for depression: Drugs or alcohol (more than once)	0.199308	0.069371	0.00406495	-0.286828	0.172237	0.0958499	0.0121055	0.286581	117763	8627	109136	UK Biobank	https://docs.google.com/spreadsheets/d/1kvPoupSzsSFBNSztMzl04xMoSC3Kcx3CrjVf4yBmESU/edit?ts=5b5f17db#gid=227859291	PHESANT Transformation:20546_0 || CAT-MUL-BINARY-VAR 4 || Indicator name x20446_0_0 || Remove indicator var NAs: 243128 || Remove indicator var <0: 303 || Removed 0 examples != 4 but with missing value (<0) || sample 109136/8627(117763) ||-Notes:Question asked: Did you ever try the following for these problems? (tick all that apply) Participant was offered a set of options which have been combine…
Substances taken for depression: Medication prescribed to you (for at least two weeks)	0.231921	0.0585031	7.36e-05	-0.132161	0.135328	0.328768	0.00034508	0.649826	117763	28351	89412	UK Biobank	https://docs.google.com/spreadsheets/d/1kvPoupSzsSFBNSztMzl04xMoSC3Kcx3CrjVf4yBmESU/edit?ts=5b5f17db#gid=227859291	PHESANT Transformation:20546_0 || CAT-MUL-BINARY-VAR 3 || Indicator name x20446_0_0 || Remove indicator var NAs: 243128 || Remove indicator var <0: 303 || Removed 0 examples != 3 but with missing value (<0) || sample 89412/28351(117763) ||-Notes:Question asked: Did you ever try the following for these problems? (tick all that apply) Participant was offered a set of options which have been combine…
Suggestive for eosinophilic asthma	0.233199	0.0944052	0.0135041	0.126044	0.520029	0.808487	0.0329291	0.976262	361194	2302	358892	UK Biobank	https://docs.google.com/spreadsheets/d/1kvPoupSzsSFBNSztMzl04xMoSC3Kcx3CrjVf4yBmESU/edit?ts=5b5f17db#gid=227859291	PHESANT Transformation:NA-Notes:NA-Variable type:categorical-Phenotype ID:ASTHMA_EOSINOPHIL_SUGG
Symptoms, signs and abnormal clinical and laboratory findings, not elsewhere classified	0.416422	0.0486604	1.15e-17	-0.313991	0.165309	0.0575092	3.05539e-16	0.199353	361194	97602	263592	UK Biobank	https://docs.google.com/spreadsheets/d/1kvPoupSzsSFBNSztMzl04xMoSC3Kcx3CrjVf4yBmESU/edit?ts=5b5f17db#gid=227859291	PHESANT Transformation:NA-Notes:NA-Variable type:categorical-Phenotype ID:XVIII_MISCFINDINGS
Systolic blood pressure, automated reading	0.124233	0.0497517	0.0125232	-0.0101822	0.597788	0.98641	0.0310218	0.99968	340159	NA	NA	UK Biobank	https://docs.google.com/spreadsheets/d/1kvPoupSzsSFBNSztMzl04xMoSC3Kcx3CrjVf4yBmESU/edit?ts=5b5f17db#gid=227859291	PHESANT Transformation:4080_0|| INTEGER || CONTINUOUS || ||-Notes:Blood pressure, automated reading, systolic. Two measures of blood pressure were taken a few moments apart. Range returned by the Omron device is is 0-255-Variable type:continuous_raw
Taking other prescription medications	0.412307	0.0356836	7.01e-31	-0.174025	0.136187	0.201305	3.65329e-29	0.48642	360027	168993	191034	UK Biobank	https://docs.google.com/spreadsheets/d/1kvPoupSzsSFBNSztMzl04xMoSC3Kcx3CrjVf4yBmESU/edit?ts=5b5f17db#gid=227859291	PHESANT Transformation:2492_0|| CAT-SINGLE || Inc(>=10): 1(168993) || Inc(>=10): 0(191034) || CAT-SINGLE-BINARY || sample 191034/168993(360027) ||-Notes:ACE touchscreen question Do you regularly take any other PRESCRIPTION medications? (Do not forget medications such as puffers or patches)-Variable type:binary
Tense, sore, or aching muscles during worst period of anxiety	0.285244	0.0841364	0.000698278	0.242354	0.434371	0.576884	0.00254346	0.861848	33301	12996	20305	UK Biobank	https://docs.google.com/spreadsheets/d/1kvPoupSzsSFBNSztMzl04xMoSC3Kcx3CrjVf4yBmESU/edit?ts=5b5f17db#gid=227859291	PHESANT Transformation:20417_0|| CAT-SINGLE || Inc(>=10): 1(12996) || Inc(>=10): 0(20305) || CAT-SINGLE-BINARY || sample 20305/12996(33301) ||-Notes:Question asked: When you were worried or anxious, were you also: Having tense, sore, or aching muscles? Question was asked when ~F20425~ was Yes or ~F20420~ was at least 6 months.-Variable type:binary
Testosterone	-0.104056	0.0436303	0.0170811	-0.425939	0.315661	0.177224	0.040182	0.456957	363203	363203	NA	UK Biobank (EUR)	https://pan-ukb-us-east-1.s3.amazonaws.com/sumstats_flat_files/biomarkers-30850-both_sexes-irnt.tsv.bgz	EUR: biomarkers : 30850 : Biological samples > Assay results > Blood assays > Blood biochemistry
Tobacco smoking: Ex-smoker	0.209927	0.069006	0.00234889	-0.540264	0.304908	0.076413	0.00747122	0.246837	91353	33335	58018	UK Biobank	https://docs.google.com/spreadsheets/d/1kvPoupSzsSFBNSztMzl04xMoSC3Kcx3CrjVf4yBmESU/edit?ts=5b5f17db#gid=227859291	PHESANT Transformation:22506_0 || CAT-SINGLE || CAT-SINGLE-BINARY-VAR: 113 || Inc(>=10): 113(33335) ||-Notes:Participants asked Do you smoke tobacco now?-Variable type:binary
Tobacco smoking: Never smoked	-0.19411	0.0655619	0.00306928	-0.514333	0.334236	0.123845	0.00936683	0.349126	91353	54520	36833	UK Biobank	https://docs.google.com/spreadsheets/d/1kvPoupSzsSFBNSztMzl04xMoSC3Kcx3CrjVf4yBmESU/edit?ts=5b5f17db#gid=227859291	PHESANT Transformation:22506_0 || CAT-SINGLE || CAT-SINGLE-BINARY-VAR: 114 || Inc(>=10): 114(54520) ||-Notes:Participants asked Do you smoke tobacco now?-Variable type:binary
Toothache	0.175843	0.0707062	0.0128844	-0.184991	0.491299	0.706519	0.0317425	0.925352	461031	18959	442072	UK Biobank	https://data.bris.ac.uk/data/dataset/2j2rqgzedxlq02oqbb4vmycnc2	UK Biobank GWAS on toothache
Total bilirubin	-0.142468	0.0403989	0.000421057	0.229499	0.473059	0.627578	0.00159813	0.884305	399286	399286	NA	UK Biobank (EUR)	https://pan-ukb-us-east-1.s3.amazonaws.com/sumstats_flat_files/biomarkers-30840-both_sexes-irnt.tsv.bgz	EUR: biomarkers : 30840 : Biological samples > Assay results > Blood assays > Blood biochemistry
Townsend deprivation index at recruitment	0.258411	0.0446646	7.23e-09	-0.0685268	0.208639	0.742573	7.3659e-08	0.943286	360763	NA	NA	UK Biobank	https://docs.google.com/spreadsheets/d/1kvPoupSzsSFBNSztMzl04xMoSC3Kcx3CrjVf4yBmESU/edit?ts=5b5f17db#gid=227859291	PHESANT Transformation:189_0|| CONTINUOUS MAIN || CONTINUOUS || ||-Notes:Townsend deprivation index calculated immediately prior to participant joining UK Biobank. Based on the preceding national census output areas. Each participant is assigned a score corresponding to the output area in which their postcode is located.-Variable type:continuous_raw
Transport type for commuting to job workplace: Car/motor vehicle	0.33904	0.0655205	2.28e-07	-0.0246624	0.275376	0.928638	1.86108e-06	0.99968	190832	152481	38351	UK Biobank	https://docs.google.com/spreadsheets/d/1kvPoupSzsSFBNSztMzl04xMoSC3Kcx3CrjVf4yBmESU/edit?ts=5b5f17db#gid=227859291	PHESANT Transformation:6143_0 || CAT-MUL-BINARY-VAR 1 || NO_NAN Remove NA participants 170220 || Removed 142 examples != 1 but with missing value (<0) || sample 38351/152481(190832) ||-Notes:ACE touchscreen question What types of transport do you use to get to and from work? (You can select more than one answer) The following checks were performed: If code -7 was selected, then no additional choi…
Transport type for commuting to job workplace: Cycle	-0.201724	0.0605084	0.000856631	0.3117	0.245931	0.205001	0.00306263	0.492836	190832	14885	175947	UK Biobank	https://docs.google.com/spreadsheets/d/1kvPoupSzsSFBNSztMzl04xMoSC3Kcx3CrjVf4yBmESU/edit?ts=5b5f17db#gid=227859291	PHESANT Transformation:6143_0 || CAT-MUL-BINARY-VAR 4 || NO_NAN Remove NA participants 170220 || Removed 142 examples != 4 but with missing value (<0) || sample 175947/14885(190832) ||-Notes:ACE touchscreen question What types of transport do you use to get to and from work? (You can select more than one answer) The following checks were performed: If code -7 was selected, then no additional choi…
Transport type for commuting to job workplace: Public transport	-0.260482	0.0600223	1.43e-05	-0.658392	0.227366	0.00378272	8.10732e-05	0.0213273	190832	39655	151177	UK Biobank	https://docs.google.com/spreadsheets/d/1kvPoupSzsSFBNSztMzl04xMoSC3Kcx3CrjVf4yBmESU/edit?ts=5b5f17db#gid=227859291	PHESANT Transformation:6143_0 || CAT-MUL-BINARY-VAR 3 || NO_NAN Remove NA participants 170220 || Removed 142 examples != 3 but with missing value (<0) || sample 151177/39655(190832) ||-Notes:ACE touchscreen question What types of transport do you use to get to and from work? (You can select more than one answer) The following checks were performed: If code -7 was selected, then no additional choi…
Transport type for commuting to job workplace: Walk	-0.325087	0.0746311	1.33e-05	-0.0295416	0.327756	0.928182	7.63623e-05	0.99968	190832	30287	160545	UK Biobank	https://docs.google.com/spreadsheets/d/1kvPoupSzsSFBNSztMzl04xMoSC3Kcx3CrjVf4yBmESU/edit?ts=5b5f17db#gid=227859291	PHESANT Transformation:6143_0 || CAT-MUL-BINARY-VAR 2 || NO_NAN Remove NA participants 170220 || Removed 142 examples != 2 but with missing value (<0) || sample 160545/30287(190832) ||-Notes:ACE touchscreen question What types of transport do you use to get to and from work? (You can select more than one answer) The following checks were performed: If code -7 was selected, then no additional choi…
Treatment/medication code: allopurinol	0.219633	0.053244	3.71e-05	0.0689817	0.554042	0.900914	0.000188987	0.99968	361141	4108	357033	UK Biobank	https://docs.google.com/spreadsheets/d/1kvPoupSzsSFBNSztMzl04xMoSC3Kcx3CrjVf4yBmESU/edit?ts=5b5f17db#gid=227859291	PHESANT Transformation:20003_0 || CAT-MUL-BINARY-VAR 1140875408 || Indicator name x137_0_0 || Remove indicator var NAs: 53 || Remove indicator var <0: 0 || Removed 0 examples != 1140875408 but with missing value (<0) || sample 357033/4108(361141) ||-Notes:Code for treatment Negative codes indicate free-text entry.-Variable type:binary
Treatment/medication code: amitriptyline	0.518345	0.0792544	6.14e-11	-0.807393	0.143011	1.65e-08	8.3197e-10	4.65143e-07	361141	6824	354317	UK Biobank	https://docs.google.com/spreadsheets/d/1kvPoupSzsSFBNSztMzl04xMoSC3Kcx3CrjVf4yBmESU/edit?ts=5b5f17db#gid=227859291	PHESANT Transformation:20003_0 || CAT-MUL-BINARY-VAR 1140879616 || Indicator name x137_0_0 || Remove indicator var NAs: 53 || Remove indicator var <0: 0 || Removed 0 examples != 1140879616 but with missing value (<0) || sample 354317/6824(361141) ||-Notes:Code for treatment Negative codes indicate free-text entry.-Variable type:binary
Treatment/medication code: amlodipine	0.219503	0.0662428	0.000920998	0.383025	0.375976	0.308322	0.00322057	0.627239	361141	14588	346553	UK Biobank	https://docs.google.com/spreadsheets/d/1kvPoupSzsSFBNSztMzl04xMoSC3Kcx3CrjVf4yBmESU/edit?ts=5b5f17db#gid=227859291	PHESANT Transformation:20003_0 || CAT-MUL-BINARY-VAR 1140879802 || Indicator name x137_0_0 || Remove indicator var NAs: 53 || Remove indicator var <0: 0 || Removed 0 examples != 1140879802 but with missing value (<0) || sample 346553/14588(361141) ||-Notes:Code for treatment Negative codes indicate free-text entry.-Variable type:binary
Treatment/medication code: aspirin	0.304507	0.0618176	8.4e-07	0.239024	0.478295	0.617256	6.25385e-06	0.884305	361141	48081	313060	UK Biobank	https://docs.google.com/spreadsheets/d/1kvPoupSzsSFBNSztMzl04xMoSC3Kcx3CrjVf4yBmESU/edit?ts=5b5f17db#gid=227859291	PHESANT Transformation:20003_0 || CAT-MUL-BINARY-VAR 1140868226 || Indicator name x137_0_0 || Remove indicator var NAs: 53 || Remove indicator var <0: 0 || Removed 0 examples != 1140868226 but with missing value (<0) || sample 313060/48081(361141) ||-Notes:Code for treatment Negative codes indicate free-text entry.-Variable type:binary
Treatment/medication code: atenolol	0.259593	0.073603	0.000420396	0.0189247	0.582258	0.974071	0.00159813	0.99968	361141	13951	347190	UK Biobank	https://docs.google.com/spreadsheets/d/1kvPoupSzsSFBNSztMzl04xMoSC3Kcx3CrjVf4yBmESU/edit?ts=5b5f17db#gid=227859291	PHESANT Transformation:20003_0 || CAT-MUL-BINARY-VAR 1140866738 || Indicator name x137_0_0 || Remove indicator var NAs: 53 || Remove indicator var <0: 0 || Removed 0 examples != 1140866738 but with missing value (<0) || sample 347190/13951(361141) ||-Notes:Code for treatment Negative codes indicate free-text entry.-Variable type:binary
Treatment/medication code: atorvastatin	0.251934	0.0638544	7.97e-05	-0.646833	0.0628788	8.07e-25	0.000369841	5.30827e-23	361141	10805	350336	UK Biobank	https://docs.google.com/spreadsheets/d/1kvPoupSzsSFBNSztMzl04xMoSC3Kcx3CrjVf4yBmESU/edit?ts=5b5f17db#gid=227859291	PHESANT Transformation:20003_0 || CAT-MUL-BINARY-VAR 1141146234 || Indicator name x137_0_0 || Remove indicator var NAs: 53 || Remove indicator var <0: 0 || Removed 0 examples != 1141146234 but with missing value (<0) || sample 350336/10805(361141) ||-Notes:Code for treatment Negative codes indicate free-text entry.-Variable type:binary
Treatment/medication code: beclazone 50 inhaler	0.377271	0.149246	0.0114762	-0.194665	0.47044	0.679025	0.0289577	0.904651	361141	1043	360098	UK Biobank	https://docs.google.com/spreadsheets/d/1kvPoupSzsSFBNSztMzl04xMoSC3Kcx3CrjVf4yBmESU/edit?ts=5b5f17db#gid=227859291	PHESANT Transformation:20003_0 || CAT-MUL-BINARY-VAR 1140862476 || Indicator name x137_0_0 || Remove indicator var NAs: 53 || Remove indicator var <0: 0 || Removed 0 examples != 1140862476 but with missing value (<0) || sample 360098/1043(361141) ||-Notes:Code for treatment Negative codes indicate free-text entry.-Variable type:binary
Treatment/medication code: beclometasone	0.296405	0.11789	0.0119286	-0.941342	0.161431	5.5e-09	0.0297667	1.628e-07	361141	3299	357842	UK Biobank	https://docs.google.com/spreadsheets/d/1kvPoupSzsSFBNSztMzl04xMoSC3Kcx3CrjVf4yBmESU/edit?ts=5b5f17db#gid=227859291	PHESANT Transformation:20003_0 || CAT-MUL-BINARY-VAR 1140909786 || Indicator name x137_0_0 || Remove indicator var NAs: 53 || Remove indicator var <0: 0 || Removed 0 examples != 1140909786 but with missing value (<0) || sample 357842/3299(361141) ||-Notes:Code for treatment Negative codes indicate free-text entry.-Variable type:binary
Treatment/medication code: bendroflumethiazide	0.261192	0.065041	5.92e-05	-0.121862	0.526603	0.816995	0.000289588	0.976262	361141	20196	340945	UK Biobank	https://docs.google.com/spreadsheets/d/1kvPoupSzsSFBNSztMzl04xMoSC3Kcx3CrjVf4yBmESU/edit?ts=5b5f17db#gid=227859291	PHESANT Transformation:20003_0 || CAT-MUL-BINARY-VAR 1141194794 || Indicator name x137_0_0 || Remove indicator var NAs: 53 || Remove indicator var <0: 0 || Removed 0 examples != 1141194794 but with missing value (<0) || sample 340945/20196(361141) ||-Notes:Code for treatment Negative codes indicate free-text entry.-Variable type:binary
Treatment/medication code: bisoprolol	0.232602	0.0917625	0.0112504	-0.696649	0.188938	0.000226745	0.0286	0.00200348	361141	5304	355837	UK Biobank	https://docs.google.com/spreadsheets/d/1kvPoupSzsSFBNSztMzl04xMoSC3Kcx3CrjVf4yBmESU/edit?ts=5b5f17db#gid=227859291	PHESANT Transformation:20003_0 || CAT-MUL-BINARY-VAR 1140879760 || Indicator name x137_0_0 || Remove indicator var NAs: 53 || Remove indicator var <0: 0 || Removed 0 examples != 1140879760 but with missing value (<0) || sample 355837/5304(361141) ||-Notes:Code for treatment Negative codes indicate free-text entry.-Variable type:binary
Treatment/medication code: candesartan cilexetil	0.195818	0.0760639	0.0100417	-0.286805	0.285013	0.314277	0.0261663	0.634513	361141	3875	357266	UK Biobank	https://docs.google.com/spreadsheets/d/1kvPoupSzsSFBNSztMzl04xMoSC3Kcx3CrjVf4yBmESU/edit?ts=5b5f17db#gid=227859291	PHESANT Transformation:20003_0 || CAT-MUL-BINARY-VAR 1141156836 || Indicator name x137_0_0 || Remove indicator var NAs: 53 || Remove indicator var <0: 0 || Removed 0 examples != 1141156836 but with missing value (<0) || sample 357266/3875(361141) ||-Notes:Code for treatment Negative codes indicate free-text entry.-Variable type:binary
Treatment/medication code: citalopram	0.357033	0.127653	0.00515949	-0.263631	0.430901	0.540661	0.0148747	0.825381	361141	6185	354956	UK Biobank	https://docs.google.com/spreadsheets/d/1kvPoupSzsSFBNSztMzl04xMoSC3Kcx3CrjVf4yBmESU/edit?ts=5b5f17db#gid=227859291	PHESANT Transformation:20003_0 || CAT-MUL-BINARY-VAR 1140921600 || Indicator name x137_0_0 || Remove indicator var NAs: 53 || Remove indicator var <0: 0 || Removed 0 examples != 1140921600 but with missing value (<0) || sample 354956/6185(361141) ||-Notes:Code for treatment Negative codes indicate free-text entry.-Variable type:binary
Treatment/medication code: co-codamol	0.552801	0.0649652	1.75e-17	0.346001	0.351416	0.324826	4.55075e-16	0.647464	361141	8384	352757	UK Biobank	https://docs.google.com/spreadsheets/d/1kvPoupSzsSFBNSztMzl04xMoSC3Kcx3CrjVf4yBmESU/edit?ts=5b5f17db#gid=227859291	PHESANT Transformation:20003_0 || CAT-MUL-BINARY-VAR 1140923346 || Indicator name x137_0_0 || Remove indicator var NAs: 53 || Remove indicator var <0: 0 || Removed 0 examples != 1140923346 but with missing value (<0) || sample 352757/8384(361141) ||-Notes:Code for treatment Negative codes indicate free-text entry.-Variable type:binary
Treatment/medication code: codeine	0.565979	0.131394	1.65e-05	-0.595536	0.27001	0.0274115	9.16291e-05	0.114279	361141	1870	359271	UK Biobank	https://docs.google.com/spreadsheets/d/1kvPoupSzsSFBNSztMzl04xMoSC3Kcx3CrjVf4yBmESU/edit?ts=5b5f17db#gid=227859291	PHESANT Transformation:20003_0 || CAT-MUL-BINARY-VAR 1140884444 || Indicator name x137_0_0 || Remove indicator var NAs: 53 || Remove indicator var <0: 0 || Removed 0 examples != 1140884444 but with missing value (<0) || sample 359271/1870(361141) ||-Notes:Code for treatment Negative codes indicate free-text entry.-Variable type:binary
Treatment/medication code: diclofenac	0.558758	0.0702904	1.88e-15	-0.10317	0.213762	0.629351	3.98031e-14	0.884305	361141	7545	353596	UK Biobank	https://docs.google.com/spreadsheets/d/1kvPoupSzsSFBNSztMzl04xMoSC3Kcx3CrjVf4yBmESU/edit?ts=5b5f17db#gid=227859291	PHESANT Transformation:20003_0 || CAT-MUL-BINARY-VAR 1140884488 || Indicator name x137_0_0 || Remove indicator var NAs: 53 || Remove indicator var <0: 0 || Removed 0 examples != 1140884488 but with missing value (<0) || sample 353596/7545(361141) ||-Notes:Code for treatment Negative codes indicate free-text entry.-Variable type:binary
Treatment/medication code: diclofenac sodium+misoprostol	0.319338	0.119939	0.00775633	-0.660705	0.413585	0.110153	0.0211041	0.315026	361141	251	360890	UK Biobank	https://docs.google.com/spreadsheets/d/1kvPoupSzsSFBNSztMzl04xMoSC3Kcx3CrjVf4yBmESU/edit?ts=5b5f17db#gid=227859291	PHESANT Transformation:20003_0 || CAT-MUL-BINARY-VAR 1140878036 || Indicator name x137_0_0 || Remove indicator var NAs: 53 || Remove indicator var <0: 0 || Removed 0 examples != 1140878036 but with missing value (<0) || sample 360890/251(361141) ||-Notes:Code for treatment Negative codes indicate free-text entry.-Variable type:binary
Treatment/medication code: digoxin	0.640711	0.238006	0.0071027	-0.00283623	0.580127	0.996099	0.0194427	0.99968	361141	921	360220	UK Biobank	https://docs.google.com/spreadsheets/d/1kvPoupSzsSFBNSztMzl04xMoSC3Kcx3CrjVf4yBmESU/edit?ts=5b5f17db#gid=227859291	PHESANT Transformation:20003_0 || CAT-MUL-BINARY-VAR 2038459814 || Indicator name x137_0_0 || Remove indicator var NAs: 53 || Remove indicator var <0: 0 || Removed 0 examples != 2038459814 but with missing value (<0) || sample 360220/921(361141) ||-Notes:Code for treatment Negative codes indicate free-text entry.-Variable type:binary
Treatment/medication code: dihydrocodeine	0.554144	0.149017	0.00020027	-0.702998	0.212129	0.000919705	0.000837549	0.00655982	361141	1290	359851	UK Biobank	https://docs.google.com/spreadsheets/d/1kvPoupSzsSFBNSztMzl04xMoSC3Kcx3CrjVf4yBmESU/edit?ts=5b5f17db#gid=227859291	PHESANT Transformation:20003_0 || CAT-MUL-BINARY-VAR 1140884464 || Indicator name x137_0_0 || Remove indicator var NAs: 53 || Remove indicator var <0: 0 || Removed 0 examples != 1140884464 but with missing value (<0) || sample 359851/1290(361141) ||-Notes:Code for treatment Negative codes indicate free-text entry.-Variable type:binary
Treatment/medication code: doxazosin	0.364704	0.0795756	4.58e-06	-0.783335	0.148703	1.38e-07	2.91262e-05	2.47564e-06	361141	4043	357098	UK Biobank	https://docs.google.com/spreadsheets/d/1kvPoupSzsSFBNSztMzl04xMoSC3Kcx3CrjVf4yBmESU/edit?ts=5b5f17db#gid=227859291	PHESANT Transformation:20003_0 || CAT-MUL-BINARY-VAR 1140879778 || Indicator name x137_0_0 || Remove indicator var NAs: 53 || Remove indicator var <0: 0 || Removed 0 examples != 1140879778 but with missing value (<0) || sample 357098/4043(361141) ||-Notes:Code for treatment Negative codes indicate free-text entry.-Variable type:binary
Treatment/medication code: enalapril	0.262781	0.10149	0.00961929	0.321286	0.414309	0.438059	0.0253583	0.760502	361141	2803	358338	UK Biobank	https://docs.google.com/spreadsheets/d/1kvPoupSzsSFBNSztMzl04xMoSC3Kcx3CrjVf4yBmESU/edit?ts=5b5f17db#gid=227859291	PHESANT Transformation:20003_0 || CAT-MUL-BINARY-VAR 1140888552 || Indicator name x137_0_0 || Remove indicator var NAs: 53 || Remove indicator var <0: 0 || Removed 0 examples != 1140888552 but with missing value (<0) || sample 358338/2803(361141) ||-Notes:Code for treatment Negative codes indicate free-text entry.-Variable type:binary
Treatment/medication code: ezetimibe	0.281405	0.0847243	0.000895609	0.438018	0.374362	0.241985	0.00315886	0.548871	361141	2132	359009	UK Biobank	https://docs.google.com/spreadsheets/d/1kvPoupSzsSFBNSztMzl04xMoSC3Kcx3CrjVf4yBmESU/edit?ts=5b5f17db#gid=227859291	PHESANT Transformation:20003_0 || CAT-MUL-BINARY-VAR 1141192736 || Indicator name x137_0_0 || Remove indicator var NAs: 53 || Remove indicator var <0: 0 || Removed 0 examples != 1141192736 but with missing value (<0) || sample 359009/2132(361141) ||-Notes:Code for treatment Negative codes indicate free-text entry.-Variable type:binary
Treatment/medication code: felodipine	0.304262	0.112155	0.00667041	0.216671	0.478946	0.650987	0.0184082	0.897276	361141	3090	358051	UK Biobank	https://docs.google.com/spreadsheets/d/1kvPoupSzsSFBNSztMzl04xMoSC3Kcx3CrjVf4yBmESU/edit?ts=5b5f17db#gid=227859291	PHESANT Transformation:20003_0 || CAT-MUL-BINARY-VAR 1140888646 || Indicator name x137_0_0 || Remove indicator var NAs: 53 || Remove indicator var <0: 0 || Removed 0 examples != 1140888646 but with missing value (<0) || sample 358051/3090(361141) ||-Notes:Code for treatment Negative codes indicate free-text entry.-Variable type:binary
Treatment/medication code: fluoxetine	0.370614	0.124822	0.0029864	0.164973	0.512015	0.747299	0.00915514	0.943286	361141	4140	357001	UK Biobank	https://docs.google.com/spreadsheets/d/1kvPoupSzsSFBNSztMzl04xMoSC3Kcx3CrjVf4yBmESU/edit?ts=5b5f17db#gid=227859291	PHESANT Transformation:20003_0 || CAT-MUL-BINARY-VAR 1140879540 || Indicator name x137_0_0 || Remove indicator var NAs: 53 || Remove indicator var <0: 0 || Removed 0 examples != 1140879540 but with missing value (<0) || sample 357001/4140(361141) ||-Notes:Code for treatment Negative codes indicate free-text entry.-Variable type:binary
Treatment/medication code: Free-text entry, unable to be coded	0.377188	0.160335	0.0186481	-0.202761	0.124312	0.102877	0.043416	0.301501	361141	12249	348892	UK Biobank	https://docs.google.com/spreadsheets/d/1kvPoupSzsSFBNSztMzl04xMoSC3Kcx3CrjVf4yBmESU/edit?ts=5b5f17db#gid=227859291	PHESANT Transformation:20003_0 || CAT-MUL-BINARY-VAR 99999 || Indicator name x137_0_0 || Remove indicator var NAs: 53 || Remove indicator var <0: 0 || Removed 0 examples != 99999 but with missing value (<0) || sample 348892/12249(361141) ||-Notes:Code for treatment Negative codes indicate free-text entry.-Variable type:binary
Treatment/medication code: furosemide	0.641192	0.155946	3.93e-05	0.00500925	0.57402	0.993037	0.000199444	0.99968	361141	2714	358427	UK Biobank	https://docs.google.com/spreadsheets/d/1kvPoupSzsSFBNSztMzl04xMoSC3Kcx3CrjVf4yBmESU/edit?ts=5b5f17db#gid=227859291	PHESANT Transformation:20003_0 || CAT-MUL-BINARY-VAR 1140909708 || Indicator name x137_0_0 || Remove indicator var NAs: 53 || Remove indicator var <0: 0 || Removed 0 examples != 1140909708 but with missing value (<0) || sample 358427/2714(361141) ||-Notes:Code for treatment Negative codes indicate free-text entry.-Variable type:binary
Treatment/medication code: gabapentin	0.527867	0.132809	7.05e-05	0.2769	0.570112	0.627185	0.000334012	0.884305	361141	1674	359467	UK Biobank	https://docs.google.com/spreadsheets/d/1kvPoupSzsSFBNSztMzl04xMoSC3Kcx3CrjVf4yBmESU/edit?ts=5b5f17db#gid=227859291	PHESANT Transformation:20003_0 || CAT-MUL-BINARY-VAR 1140872228 || Indicator name x137_0_0 || Remove indicator var NAs: 53 || Remove indicator var <0: 0 || Removed 0 examples != 1140872228 but with missing value (<0) || sample 359467/1674(361141) ||-Notes:Code for treatment Negative codes indicate free-text entry.-Variable type:binary
Treatment/medication code: gliclazide	0.368256	0.0907106	4.91e-05	0.342546	0.436186	0.432264	0.0002455	0.758216	361141	3007	358134	UK Biobank	https://docs.google.com/spreadsheets/d/1kvPoupSzsSFBNSztMzl04xMoSC3Kcx3CrjVf4yBmESU/edit?ts=5b5f17db#gid=227859291	PHESANT Transformation:20003_0 || CAT-MUL-BINARY-VAR 1140874744 || Indicator name x137_0_0 || Remove indicator var NAs: 53 || Remove indicator var <0: 0 || Removed 0 examples != 1140874744 but with missing value (<0) || sample 358134/3007(361141) ||-Notes:Code for treatment Negative codes indicate free-text entry.-Variable type:binary
Treatment/medication code: glucosamine product	0.423622	0.0852664	6.76e-07	-0.487173	0.26558	0.0665991	5.11721e-06	0.225295	361141	24213	336928	UK Biobank	https://docs.google.com/spreadsheets/d/1kvPoupSzsSFBNSztMzl04xMoSC3Kcx3CrjVf4yBmESU/edit?ts=5b5f17db#gid=227859291	PHESANT Transformation:20003_0 || CAT-MUL-BINARY-VAR 1141188442 || Indicator name x137_0_0 || Remove indicator var NAs: 53 || Remove indicator var <0: 0 || Removed 0 examples != 1141188442 but with missing value (<0) || sample 336928/24213(361141) ||-Notes:Code for treatment Negative codes indicate free-text entry.-Variable type:binary
Treatment/medication code: ibuprofen	0.274351	0.0650498	2.47e-05	0.482311	0.31661	0.127668	0.000132287	0.356508	361141	45005	316136	UK Biobank	https://docs.google.com/spreadsheets/d/1kvPoupSzsSFBNSztMzl04xMoSC3Kcx3CrjVf4yBmESU/edit?ts=5b5f17db#gid=227859291	PHESANT Transformation:20003_0 || CAT-MUL-BINARY-VAR 1140871310 || Indicator name x137_0_0 || Remove indicator var NAs: 53 || Remove indicator var <0: 0 || Removed 0 examples != 1140871310 but with missing value (<0) || sample 316136/45005(361141) ||-Notes:Code for treatment Negative codes indicate free-text entry.-Variable type:binary
Treatment/medication code: insulin product	0.349813	0.0956988	0.00025683	0.0527094	0.562899	0.925396	0.00104506	0.99968	361141	3545	357596	UK Biobank	https://docs.google.com/spreadsheets/d/1kvPoupSzsSFBNSztMzl04xMoSC3Kcx3CrjVf4yBmESU/edit?ts=5b5f17db#gid=227859291	PHESANT Transformation:20003_0 || CAT-MUL-BINARY-VAR 1140883066 || Indicator name x137_0_0 || Remove indicator var NAs: 53 || Remove indicator var <0: 0 || Removed 0 examples != 1140883066 but with missing value (<0) || sample 357596/3545(361141) ||-Notes:Code for treatment Negative codes indicate free-text entry.-Variable type:binary
Treatment/medication code: ipratropium	0.40204	0.154673	0.00934173	-0.0672598	0.529739	0.898966	0.0247227	0.99968	361141	476	360665	UK Biobank	https://docs.google.com/spreadsheets/d/1kvPoupSzsSFBNSztMzl04xMoSC3Kcx3CrjVf4yBmESU/edit?ts=5b5f17db#gid=227859291	PHESANT Transformation:20003_0 || CAT-MUL-BINARY-VAR 1140883548 || Indicator name x137_0_0 || Remove indicator var NAs: 53 || Remove indicator var <0: 0 || Removed 0 examples != 1140883548 but with missing value (<0) || sample 360665/476(361141) ||-Notes:Code for treatment Negative codes indicate free-text entry.-Variable type:binary
Treatment/medication code: isosorbide mononitrate	0.394535	0.130873	0.00257279	-0.897379	0.0883276	3e-24	0.00808846	1.776e-22	361141	1189	359952	UK Biobank	https://docs.google.com/spreadsheets/d/1kvPoupSzsSFBNSztMzl04xMoSC3Kcx3CrjVf4yBmESU/edit?ts=5b5f17db#gid=227859291	PHESANT Transformation:20003_0 || CAT-MUL-BINARY-VAR 1140860954 || Indicator name x137_0_0 || Remove indicator var NAs: 53 || Remove indicator var <0: 0 || Removed 0 examples != 1140860954 but with missing value (<0) || sample 359952/1189(361141) ||-Notes:Code for treatment Negative codes indicate free-text entry.-Variable type:binary
Treatment/medication code: kapake tablet	0.256506	0.110345	0.0200945	-0.338489	0.323823	0.295889	0.0462668	0.610336	361141	104	361037	UK Biobank	https://docs.google.com/spreadsheets/d/1kvPoupSzsSFBNSztMzl04xMoSC3Kcx3CrjVf4yBmESU/edit?ts=5b5f17db#gid=227859291	PHESANT Transformation:20003_0 || CAT-MUL-BINARY-VAR 1140864070 || Indicator name x137_0_0 || Remove indicator var NAs: 53 || Remove indicator var <0: 0 || Removed 0 examples != 1140864070 but with missing value (<0) || sample 361037/104(361141) ||-Notes:Code for treatment Negative codes indicate free-text entry.-Variable type:binary
Treatment/medication code: lansoprazole	0.516447	0.0588346	1.66e-18	0.376322	0.387859	0.33192	4.59041e-17	0.652812	361141	12832	348309	UK Biobank	https://docs.google.com/spreadsheets/d/1kvPoupSzsSFBNSztMzl04xMoSC3Kcx3CrjVf4yBmESU/edit?ts=5b5f17db#gid=227859291	PHESANT Transformation:20003_0 || CAT-MUL-BINARY-VAR 1140864752 || Indicator name x137_0_0 || Remove indicator var NAs: 53 || Remove indicator var <0: 0 || Removed 0 examples != 1140864752 but with missing value (<0) || sample 348309/12832(361141) ||-Notes:Code for treatment Negative codes indicate free-text entry.-Variable type:binary
Treatment/medication code: lisinopril	0.262444	0.0751686	0.000480486	0.414271	0.307063	0.177292	0.00178449	0.456957	361141	9971	351170	UK Biobank	https://docs.google.com/spreadsheets/d/1kvPoupSzsSFBNSztMzl04xMoSC3Kcx3CrjVf4yBmESU/edit?ts=5b5f17db#gid=227859291	PHESANT Transformation:20003_0 || CAT-MUL-BINARY-VAR 1140860696 || Indicator name x137_0_0 || Remove indicator var NAs: 53 || Remove indicator var <0: 0 || Removed 0 examples != 1140860696 but with missing value (<0) || sample 351170/9971(361141) ||-Notes:Code for treatment Negative codes indicate free-text entry.-Variable type:binary
Treatment/medication code: losartan	0.258234	0.10252	0.0117733	0.043737	0.567004	0.938515	0.0294875	0.99968	361141	3268	357873	UK Biobank	https://docs.google.com/spreadsheets/d/1kvPoupSzsSFBNSztMzl04xMoSC3Kcx3CrjVf4yBmESU/edit?ts=5b5f17db#gid=227859291	PHESANT Transformation:20003_0 || CAT-MUL-BINARY-VAR 1140916356 || Indicator name x137_0_0 || Remove indicator var NAs: 53 || Remove indicator var <0: 0 || Removed 0 examples != 1140916356 but with missing value (<0) || sample 357873/3268(361141) ||-Notes:Code for treatment Negative codes indicate free-text entry.-Variable type:binary
Treatment/medication code: metformin	0.330457	0.0577608	1.06e-08	0.113451	0.540135	0.833636	1.03331e-07	0.976262	361141	8968	352173	UK Biobank	https://docs.google.com/spreadsheets/d/1kvPoupSzsSFBNSztMzl04xMoSC3Kcx3CrjVf4yBmESU/edit?ts=5b5f17db#gid=227859291	PHESANT Transformation:20003_0 || CAT-MUL-BINARY-VAR 1140884600 || Indicator name x137_0_0 || Remove indicator var NAs: 53 || Remove indicator var <0: 0 || Removed 0 examples != 1140884600 but with missing value (<0) || sample 352173/8968(361141) ||-Notes:Code for treatment Negative codes indicate free-text entry.-Variable type:binary
Treatment/medication code: omeprazole	0.485891	0.0679147	8.4e-13	0.150828	0.360041	0.675276	1.42275e-11	0.904651	361141	21119	340022	UK Biobank	https://docs.google.com/spreadsheets/d/1kvPoupSzsSFBNSztMzl04xMoSC3Kcx3CrjVf4yBmESU/edit?ts=5b5f17db#gid=227859291	PHESANT Transformation:20003_0 || CAT-MUL-BINARY-VAR 1140865634 || Indicator name x137_0_0 || Remove indicator var NAs: 53 || Remove indicator var <0: 0 || Removed 0 examples != 1140865634 but with missing value (<0) || sample 340022/21119(361141) ||-Notes:Code for treatment Negative codes indicate free-text entry.-Variable type:binary
Treatment/medication code: paracetamol	0.355457	0.0510523	3.34e-12	-0.0543565	0.139694	0.697195	5.38774e-11	0.923354	361141	66347	294794	UK Biobank	https://docs.google.com/spreadsheets/d/1kvPoupSzsSFBNSztMzl04xMoSC3Kcx3CrjVf4yBmESU/edit?ts=5b5f17db#gid=227859291	PHESANT Transformation:20003_0 || CAT-MUL-BINARY-VAR 2038460150 || Indicator name x137_0_0 || Remove indicator var NAs: 53 || Remove indicator var <0: 0 || Removed 0 examples != 2038460150 but with missing value (<0) || sample 294794/66347(361141) ||-Notes:Code for treatment Negative codes indicate free-text entry.-Variable type:binary
Treatment/medication code: perindopril	0.282389	0.101894	0.00558183	-0.739073	0.178187	3.36e-05	0.015823	0.000368356	361141	5157	355984	UK Biobank	https://docs.google.com/spreadsheets/d/1kvPoupSzsSFBNSztMzl04xMoSC3Kcx3CrjVf4yBmESU/edit?ts=5b5f17db#gid=227859291	PHESANT Transformation:20003_0 || CAT-MUL-BINARY-VAR 1140888560 || Indicator name x137_0_0 || Remove indicator var NAs: 53 || Remove indicator var <0: 0 || Removed 0 examples != 1140888560 but with missing value (<0) || sample 355984/5157(361141) ||-Notes:Code for treatment Negative codes indicate free-text entry.-Variable type:binary
Treatment/medication code: pioglitazone	0.35656	0.0933441	0.000133536	-0.00184777	0.570655	0.997416	0.000583682	0.99968	361141	744	360397	UK Biobank	https://docs.google.com/spreadsheets/d/1kvPoupSzsSFBNSztMzl04xMoSC3Kcx3CrjVf4yBmESU/edit?ts=5b5f17db#gid=227859291	PHESANT Transformation:20003_0 || CAT-MUL-BINARY-VAR 1141171646 || Indicator name x137_0_0 || Remove indicator var NAs: 53 || Remove indicator var <0: 0 || Removed 0 examples != 1141171646 but with missing value (<0) || sample 360397/744(361141) ||-Notes:Code for treatment Negative codes indicate free-text entry.-Variable type:binary
Treatment/medication code: quinine	0.404472	0.111352	0.000280839	-0.592783	0.259836	0.0225266	0.00111268	0.0995203	361141	2429	358712	UK Biobank	https://docs.google.com/spreadsheets/d/1kvPoupSzsSFBNSztMzl04xMoSC3Kcx3CrjVf4yBmESU/edit?ts=5b5f17db#gid=227859291	PHESANT Transformation:20003_0 || CAT-MUL-BINARY-VAR 1140874420 || Indicator name x137_0_0 || Remove indicator var NAs: 53 || Remove indicator var <0: 0 || Removed 0 examples != 1140874420 but with missing value (<0) || sample 358712/2429(361141) ||-Notes:Code for treatment Negative codes indicate free-text entry.-Variable type:binary
Treatment/medication code: ramipril	0.233881	0.0589467	7.26e-05	0.00655726	0.579076	0.990965	0.000341573	0.99968	361141	16869	344272	UK Biobank	https://docs.google.com/spreadsheets/d/1kvPoupSzsSFBNSztMzl04xMoSC3Kcx3CrjVf4yBmESU/edit?ts=5b5f17db#gid=227859291	PHESANT Transformation:20003_0 || CAT-MUL-BINARY-VAR 1140860806 || Indicator name x137_0_0 || Remove indicator var NAs: 53 || Remove indicator var <0: 0 || Removed 0 examples != 1140860806 but with missing value (<0) || sample 344272/16869(361141) ||-Notes:Code for treatment Negative codes indicate free-text entry.-Variable type:binary
Treatment/medication code: rosiglitazone	0.462972	0.125214	0.000217784	-0.461629	0.325819	0.156534	0.000905207	0.415289	361141	531	360610	UK Biobank	https://docs.google.com/spreadsheets/d/1kvPoupSzsSFBNSztMzl04xMoSC3Kcx3CrjVf4yBmESU/edit?ts=5b5f17db#gid=227859291	PHESANT Transformation:20003_0 || CAT-MUL-BINARY-VAR 1141177600 || Indicator name x137_0_0 || Remove indicator var NAs: 53 || Remove indicator var <0: 0 || Removed 0 examples != 1141177600 but with missing value (<0) || sample 360610/531(361141) ||-Notes:Code for treatment Negative codes indicate free-text entry.-Variable type:binary
Treatment/medication code: salbutamol	0.447448	0.103821	1.63e-05	-0.388491	0.356484	0.275809	9.08909e-05	0.589	361141	4305	356836	UK Biobank	https://docs.google.com/spreadsheets/d/1kvPoupSzsSFBNSztMzl04xMoSC3Kcx3CrjVf4yBmESU/edit?ts=5b5f17db#gid=227859291	PHESANT Transformation:20003_0 || CAT-MUL-BINARY-VAR 1140881856 || Indicator name x137_0_0 || Remove indicator var NAs: 53 || Remove indicator var <0: 0 || Removed 0 examples != 1140881856 but with missing value (<0) || sample 356836/4305(361141) ||-Notes:Code for treatment Negative codes indicate free-text entry.-Variable type:binary
Treatment/medication code: salbutamol 100micrograms spacehaler	0.330423	0.0992986	0.000876065	-0.201675	0.406079	0.619444	0.00310623	0.884305	361141	2267	358874	UK Biobank	https://docs.google.com/spreadsheets/d/1kvPoupSzsSFBNSztMzl04xMoSC3Kcx3CrjVf4yBmESU/edit?ts=5b5f17db#gid=227859291	PHESANT Transformation:20003_0 || CAT-MUL-BINARY-VAR 1140926606 || Indicator name x137_0_0 || Remove indicator var NAs: 53 || Remove indicator var <0: 0 || Removed 0 examples != 1140926606 but with missing value (<0) || sample 358874/2267(361141) ||-Notes:Code for treatment Negative codes indicate free-text entry.-Variable type:binary
Treatment/medication code: salmeterol product	0.518214	0.197202	0.00859306	0.369226	0.510768	0.469751	0.0229657	0.790035	361141	224	360917	UK Biobank	https://docs.google.com/spreadsheets/d/1kvPoupSzsSFBNSztMzl04xMoSC3Kcx3CrjVf4yBmESU/edit?ts=5b5f17db#gid=227859291	PHESANT Transformation:20003_0 || CAT-MUL-BINARY-VAR 1141157264 || Indicator name x137_0_0 || Remove indicator var NAs: 53 || Remove indicator var <0: 0 || Removed 0 examples != 1141157264 but with missing value (<0) || sample 360917/224(361141) ||-Notes:Code for treatment Negative codes indicate free-text entry.-Variable type:binary
Treatment/medication code: seretide 50 evohaler	0.349355	0.0821825	2.13e-05	-0.0193544	0.529843	0.970861	0.00011591	0.99968	361141	4269	356872	UK Biobank	https://docs.google.com/spreadsheets/d/1kvPoupSzsSFBNSztMzl04xMoSC3Kcx3CrjVf4yBmESU/edit?ts=5b5f17db#gid=227859291	PHESANT Transformation:20003_0 || CAT-MUL-BINARY-VAR 1141176832 || Indicator name x137_0_0 || Remove indicator var NAs: 53 || Remove indicator var <0: 0 || Removed 0 examples != 1141176832 but with missing value (<0) || sample 356872/4269(361141) ||-Notes:Code for treatment Negative codes indicate free-text entry.-Variable type:binary
Treatment/medication code: simvastatin	0.269842	0.0474687	1.31e-08	-0.189445	0.127578	0.137562	1.2589e-07	0.377021	361141	40921	320220	UK Biobank	https://docs.google.com/spreadsheets/d/1kvPoupSzsSFBNSztMzl04xMoSC3Kcx3CrjVf4yBmESU/edit?ts=5b5f17db#gid=227859291	PHESANT Transformation:20003_0 || CAT-MUL-BINARY-VAR 1140861958 || Indicator name x137_0_0 || Remove indicator var NAs: 53 || Remove indicator var <0: 0 || Removed 0 examples != 1140861958 but with missing value (<0) || sample 320220/40921(361141) ||-Notes:Code for treatment Negative codes indicate free-text entry.-Variable type:binary
Treatment/medication code: symbicort 100/6 turbohaler	0.289629	0.11729	0.0135362	0.116438	0.518039	0.822161	0.0329291	0.976262	361141	2249	358892	UK Biobank	https://docs.google.com/spreadsheets/d/1kvPoupSzsSFBNSztMzl04xMoSC3Kcx3CrjVf4yBmESU/edit?ts=5b5f17db#gid=227859291	PHESANT Transformation:20003_0 || CAT-MUL-BINARY-VAR 1141174520 || Indicator name x137_0_0 || Remove indicator var NAs: 53 || Remove indicator var <0: 0 || Removed 0 examples != 1141174520 but with missing value (<0) || sample 358892/2249(361141) ||-Notes:Code for treatment Negative codes indicate free-text entry.-Variable type:binary
Treatment/medication code: temazepam	0.469142	0.157566	0.00290679	0.0140401	0.567989	0.980279	0.0089516	0.99968	361141	759	360382	UK Biobank	https://docs.google.com/spreadsheets/d/1kvPoupSzsSFBNSztMzl04xMoSC3Kcx3CrjVf4yBmESU/edit?ts=5b5f17db#gid=227859291	PHESANT Transformation:20003_0 || CAT-MUL-BINARY-VAR 1140863202 || Indicator name x137_0_0 || Remove indicator var NAs: 53 || Remove indicator var <0: 0 || Removed 0 examples != 1140863202 but with missing value (<0) || sample 360382/759(361141) ||-Notes:Code for treatment Negative codes indicate free-text entry.-Variable type:binary
Treatment/medication code: tramadol	0.798199	0.102707	7.75e-15	-0.486331	0.387962	0.210004	1.61558e-13	0.492836	361141	4011	357130	UK Biobank	https://docs.google.com/spreadsheets/d/1kvPoupSzsSFBNSztMzl04xMoSC3Kcx3CrjVf4yBmESU/edit?ts=5b5f17db#gid=227859291	PHESANT Transformation:20003_0 || CAT-MUL-BINARY-VAR 1140864992 || Indicator name x137_0_0 || Remove indicator var NAs: 53 || Remove indicator var <0: 0 || Removed 0 examples != 1140864992 but with missing value (<0) || sample 357130/4011(361141) ||-Notes:Code for treatment Negative codes indicate free-text entry.-Variable type:binary
Treatment/medication code: ventolin 100micrograms inhaler	0.257706	0.0656263	8.61e-05	0.230469	0.420826	0.583927	0.000395476	0.862056	361141	10380	350761	UK Biobank	https://docs.google.com/spreadsheets/d/1kvPoupSzsSFBNSztMzl04xMoSC3Kcx3CrjVf4yBmESU/edit?ts=5b5f17db#gid=227859291	PHESANT Transformation:20003_0 || CAT-MUL-BINARY-VAR 1140861998 || Indicator name x137_0_0 || Remove indicator var NAs: 53 || Remove indicator var <0: 0 || Removed 0 examples != 1140861998 but with missing value (<0) || sample 350761/10380(361141) ||-Notes:Code for treatment Negative codes indicate free-text entry.-Variable type:binary
Trigger finger	0.487592	0.129546	0.000167316	0.0397665	0.564846	0.943873	0.000726645	0.99968	361194	1999	359195	UK Biobank	https://docs.google.com/spreadsheets/d/1kvPoupSzsSFBNSztMzl04xMoSC3Kcx3CrjVf4yBmESU/edit?ts=5b5f17db#gid=227859291	PHESANT Transformation:NA-Notes:NA-Variable type:categorical-Phenotype ID:M13_TRIGGERFINGER
Trouble falling asleep	0.184765	0.0778801	0.0176718	-0.937274	0.0387723	4.19e-129	0.0413563	2.48048e-126	45540	34491	11049	UK Biobank	https://docs.google.com/spreadsheets/d/1kvPoupSzsSFBNSztMzl04xMoSC3Kcx3CrjVf4yBmESU/edit?ts=5b5f17db#gid=227859291	PHESANT Transformation:20533_0|| CAT-SINGLE || Inc(>=10): 1(34491) || Inc(>=10): 0(11049) || CAT-SINGLE-BINARY || sample 11049/34491(45540) ||-Notes:Question asked: Was that: [re sleep change] Trouble falling asleep Question was asked when ~F20532~ was Yes.-Variable type:binary
Trunk fat mass	0.398583	0.0363052	4.84e-28	-0.447879	0.128701	0.000501434	2.11555e-26	0.00390591	354597	NA	NA	UK Biobank	https://docs.google.com/spreadsheets/d/1kvPoupSzsSFBNSztMzl04xMoSC3Kcx3CrjVf4yBmESU/edit?ts=5b5f17db#gid=227859291	PHESANT Transformation:23128_0|| CONTINUOUS MAIN || CONTINUOUS || ||-Notes:Body composition estimation by impedance measurement. Trunk fat mass Trunk fat mass in Kg, 0.1 increments.-Variable type:continuous_raw
Trunk fat percentage	0.3637	0.0296311	1.25e-34	-0.196349	0.087814	0.0253544	7.05729e-33	0.108692	354619	NA	NA	UK Biobank	https://docs.google.com/spreadsheets/d/1kvPoupSzsSFBNSztMzl04xMoSC3Kcx3CrjVf4yBmESU/edit?ts=5b5f17db#gid=227859291	PHESANT Transformation:23127_0|| CONTINUOUS MAIN || CONTINUOUS || ||-Notes:Body composition estimation by impedance measurement. Trunk fat percentages Range 1-75% in 0.1% increments.-Variable type:continuous_raw
Trunk fat-free mass	0.198125	0.0722501	0.00610269	-0.54269	0.306596	0.0767195	0.017085	0.246837	354530	NA	NA	UK Biobank	https://docs.google.com/spreadsheets/d/1kvPoupSzsSFBNSztMzl04xMoSC3Kcx3CrjVf4yBmESU/edit?ts=5b5f17db#gid=227859291	PHESANT Transformation:23129_0|| CONTINUOUS MAIN || CONTINUOUS || ||-Notes:Body composition estimation by impedance measurement. Trunk fat free mass. Trunk fat free mass in Kg, 0.1 increments.-Variable type:continuous_raw
Trunk predicted mass	0.198099	0.0725299	0.00630898	-0.54174	0.30815	0.0787406	0.0175537	0.247949	354494	NA	NA	UK Biobank	https://docs.google.com/spreadsheets/d/1kvPoupSzsSFBNSztMzl04xMoSC3Kcx3CrjVf4yBmESU/edit?ts=5b5f17db#gid=227859291	PHESANT Transformation:23130_0|| CONTINUOUS MAIN || CONTINUOUS || ||-Notes:Body composition estimation by impedance measurement. Trunk predicted mass in Kg, 0.1 increments.-Variable type:continuous_raw
Type 2 diabetes	0.343101	0.110928	0.00198142	-0.632268	0.263015	0.0162203	0.00640771	0.0750191	361194	888	360306	UK Biobank	https://docs.google.com/spreadsheets/d/1kvPoupSzsSFBNSztMzl04xMoSC3Kcx3CrjVf4yBmESU/edit?ts=5b5f17db#gid=227859291	PHESANT Transformation:NA-Notes:NA-Variable type:categorical-Phenotype ID:E4_DM2
Type of special diet followed: Low calorie	0.437033	0.11052	7.67e-05	-0.647987	0.228931	0.00464764	0.000358374	0.0250127	51427	6077	45350	UK Biobank	https://docs.google.com/spreadsheets/d/1kvPoupSzsSFBNSztMzl04xMoSC3Kcx3CrjVf4yBmESU/edit?ts=5b5f17db#gid=227859291	PHESANT Transformation:20086_0 || CAT-MUL-BINARY-VAR 10 || Indicator name x20082_0_0 || Remove indicator var NAs: 309767 || Remove indicator var <0: 0 || Removed 0 examples != 10 but with missing value (<0) || sample 45350/6077(51427) ||-Notes:This field indicates whether the participant routinely follows a special diet. The data is an amalgamation of 4 individual Yes/No answers. Some of the self…
Types of physical activity in last 4 weeks: Heavy DIY (eg: weeding, lawn mowing, carpentry, digging)	-0.126165	0.039012	0.00122064	0.121	0.51183	0.813117	0.00415571	0.976262	359263	156597	202666	UK Biobank	https://docs.google.com/spreadsheets/d/1kvPoupSzsSFBNSztMzl04xMoSC3Kcx3CrjVf4yBmESU/edit?ts=5b5f17db#gid=227859291	PHESANT Transformation:6164_0 || CAT-MUL-BINARY-VAR 5 || NO_NAN Remove NA participants 1592 || Removed 339 examples != 5 but with missing value (<0) || sample 202666/156597(359263) ||-Notes:ACE touchscreen question In the last 4 weeks did you spend any time doing the following? (You can select more than one answer) The following checks were performed: If code -7 was selected, then no additional c…
Types of physical activity in last 4 weeks: Light DIY (eg: pruning, watering the lawn)	-0.228337	0.0493293	3.68e-06	-0.170301	0.20128	0.397503	2.36322e-05	0.724526	359263	186679	172584	UK Biobank	https://docs.google.com/spreadsheets/d/1kvPoupSzsSFBNSztMzl04xMoSC3Kcx3CrjVf4yBmESU/edit?ts=5b5f17db#gid=227859291	PHESANT Transformation:6164_0 || CAT-MUL-BINARY-VAR 4 || NO_NAN Remove NA participants 1592 || Removed 339 examples != 4 but with missing value (<0) || sample 172584/186679(359263) ||-Notes:ACE touchscreen question In the last 4 weeks did you spend any time doing the following? (You can select more than one answer) The following checks were performed: If code -7 was selected, then no additional c…
Types of physical activity in last 4 weeks: None of the above	0.364165	0.0475123	1.79e-14	-0.0302288	0.139477	0.828419	3.56684e-13	0.976262	359263	21255	338008	UK Biobank	https://docs.google.com/spreadsheets/d/1kvPoupSzsSFBNSztMzl04xMoSC3Kcx3CrjVf4yBmESU/edit?ts=5b5f17db#gid=227859291	PHESANT Transformation:6164_0 || CAT-MUL-BINARY-VAR 100 || NO_NAN Remove NA participants 1592 || Removed 339 examples != 100 but with missing value (<0) || sample 338008/21255(359263) ||-Notes:ACE touchscreen question In the last 4 weeks did you spend any time doing the following? (You can select more than one answer) The following checks were performed: If code -7 was selected, then no additiona…
Types of physical activity in last 4 weeks: Strenuous sports	-0.155938	0.0469628	0.000898723	0.250157	0.224838	0.265875	0.00315886	0.578668	359263	37297	321966	UK Biobank	https://docs.google.com/spreadsheets/d/1kvPoupSzsSFBNSztMzl04xMoSC3Kcx3CrjVf4yBmESU/edit?ts=5b5f17db#gid=227859291	PHESANT Transformation:6164_0 || CAT-MUL-BINARY-VAR 3 || NO_NAN Remove NA participants 1592 || Removed 339 examples != 3 but with missing value (<0) || sample 321966/37297(359263) || SKIP_val:-3 < 0 ||-Notes:ACE touchscreen question In the last 4 weeks did you spend any time doing the following? (You can select more than one answer) The following checks were performed: If code -7 was selected, th…
Types of physical activity in last 4 weeks: Walking for pleasure (not as a means of transport)	-0.302807	0.043299	2.68e-12	0.0570349	0.102667	0.578531	4.37518e-11	0.861848	359263	258574	100689	UK Biobank	https://docs.google.com/spreadsheets/d/1kvPoupSzsSFBNSztMzl04xMoSC3Kcx3CrjVf4yBmESU/edit?ts=5b5f17db#gid=227859291	PHESANT Transformation:6164_0 || CAT-MUL-BINARY-VAR 1 || NO_NAN Remove NA participants 1592 || Removed 339 examples != 1 but with missing value (<0) || sample 100689/258574(359263) ||-Notes:ACE touchscreen question In the last 4 weeks did you spend any time doing the following? (You can select more than one answer) The following checks were performed: If code -7 was selected, then no additional c…
Types of transport used (excluding work): Car/motor vehicle	0.103136	0.0437873	0.0185038	-0.241349	0.496535	0.626919	0.0431542	0.884305	359324	285459	73865	UK Biobank	https://docs.google.com/spreadsheets/d/1kvPoupSzsSFBNSztMzl04xMoSC3Kcx3CrjVf4yBmESU/edit?ts=5b5f17db#gid=227859291	PHESANT Transformation:6162_0 || CAT-MUL-BINARY-VAR 1 || NO_NAN Remove NA participants 1769 || Removed 101 examples != 1 but with missing value (<0) || sample 73865/285459(359324) ||-Notes:ACE touchscreen question In the last 4 weeks, which forms of transport have you used most often to get about? (Not including any journeys to and from work; you can select more than one answer) The following che…
Types of transport used (excluding work): Cycle	-0.179096	0.0567547	0.00160163	0.200629	0.238515	0.400257	0.00535854	0.726847	359324	26059	333265	UK Biobank	https://docs.google.com/spreadsheets/d/1kvPoupSzsSFBNSztMzl04xMoSC3Kcx3CrjVf4yBmESU/edit?ts=5b5f17db#gid=227859291	PHESANT Transformation:6162_0 || CAT-MUL-BINARY-VAR 4 || NO_NAN Remove NA participants 1769 || Removed 101 examples != 4 but with missing value (<0) || sample 333265/26059(359324) ||-Notes:ACE touchscreen question In the last 4 weeks, which forms of transport have you used most often to get about? (Not including any journeys to and from work; you can select more than one answer) The following che…
Types of transport used (excluding work): Public transport	-0.217621	0.0523138	3.18e-05	-0.232107	0.31108	0.455587	0.000166367	0.779501	359324	107727	251597	UK Biobank	https://docs.google.com/spreadsheets/d/1kvPoupSzsSFBNSztMzl04xMoSC3Kcx3CrjVf4yBmESU/edit?ts=5b5f17db#gid=227859291	PHESANT Transformation:6162_0 || CAT-MUL-BINARY-VAR 3 || NO_NAN Remove NA participants 1769 || Removed 101 examples != 3 but with missing value (<0) || sample 251597/107727(359324) ||-Notes:ACE touchscreen question In the last 4 weeks, which forms of transport have you used most often to get about? (Not including any journeys to and from work; you can select more than one answer) The following ch…
Types of transport used (excluding work): Walk	-0.308305	0.0538895	1.06e-08	-0.0943585	0.194683	0.627905	1.03331e-07	0.884305	359324	176934	182390	UK Biobank	https://docs.google.com/spreadsheets/d/1kvPoupSzsSFBNSztMzl04xMoSC3Kcx3CrjVf4yBmESU/edit?ts=5b5f17db#gid=227859291	PHESANT Transformation:6162_0 || CAT-MUL-BINARY-VAR 2 || NO_NAN Remove NA participants 1769 || Removed 101 examples != 2 but with missing value (<0) || sample 182390/176934(359324) ||-Notes:ACE touchscreen question In the last 4 weeks, which forms of transport have you used most often to get about? (Not including any journeys to and from work; you can select more than one answer) The following ch…
Ulcer of oesophagus	0.450751	0.122902	0.000244868	0.0360014	0.562806	0.948996	0.00100241	0.99968	361194	3098	358096	UK Biobank	https://docs.google.com/spreadsheets/d/1kvPoupSzsSFBNSztMzl04xMoSC3Kcx3CrjVf4yBmESU/edit?ts=5b5f17db#gid=227859291	PHESANT Transformation:NA-Notes:NA-Variable type:categorical-Phenotype ID:K11_OESULC
Unstable angina pectoris	0.255034	0.0832353	0.00218388	-0.0583145	0.559739	0.917025	0.00702889	0.99968	361194	3439	357755	UK Biobank	https://docs.google.com/spreadsheets/d/1kvPoupSzsSFBNSztMzl04xMoSC3Kcx3CrjVf4yBmESU/edit?ts=5b5f17db#gid=227859291	PHESANT Transformation:NA-Notes:NA-Variable type:categorical-Phenotype ID:I9_UAP
Urate	0.157484	0.0431436	0.000262004	0.116302	0.520989	0.823354	0.00106292	0.976262	400469	400469	NA	UK Biobank (EUR)	https://pan-ukb-us-east-1.s3.amazonaws.com/sumstats_flat_files/biomarkers-30880-both_sexes-irnt.tsv.bgz	EUR: biomarkers : 30880 : Biological samples > Assay results > Blood assays > Blood biochemistry
Used an inhaler for chest within last hour	0.359185	0.145143	0.0133347	0.228833	0.553066	0.679055	0.0326735	0.904651	331625	2424	329201	UK Biobank	https://docs.google.com/spreadsheets/d/1kvPoupSzsSFBNSztMzl04xMoSC3Kcx3CrjVf4yBmESU/edit?ts=5b5f17db#gid=227859291	PHESANT Transformation:3090_0|| CAT-SINGLE || reassignments: 9=NA || Inc(>=10): 0(329201) || Inc(>=10): 1(2424) || CAT-SINGLE-BINARY || sample 329201/2424(331625) ||-Notes:Participants were asked whether they had used a chest inhaler within the hour prior to doing the spirometry test-Variable type:binary
Vascular/heart problems diagnosed by doctor: Angina	0.201163	0.0525295	0.000128396	-0.47295	0.34478	0.170144	0.000567189	0.443722	360420	11372	349048	UK Biobank	https://docs.google.com/spreadsheets/d/1kvPoupSzsSFBNSztMzl04xMoSC3Kcx3CrjVf4yBmESU/edit?ts=5b5f17db#gid=227859291	PHESANT Transformation:6150_0 || CAT-MUL-BINARY-VAR 2 || NO_NAN Remove NA participants 180 || Removed 594 examples != 2 but with missing value (<0) || sample 349048/11372(360420) ||-Notes:ACE touchscreen question Has a doctor ever told you that you have had any of the following conditions? (You can select more than one answer) The following checks were performed: If code -7 was selected, then no …
Vascular/heart problems diagnosed by doctor: Heart attack	0.191913	0.0514603	0.000191985	0.2323	0.460882	0.614237	0.000810404	0.884305	360420	8288	352132	UK Biobank	https://docs.google.com/spreadsheets/d/1kvPoupSzsSFBNSztMzl04xMoSC3Kcx3CrjVf4yBmESU/edit?ts=5b5f17db#gid=227859291	PHESANT Transformation:6150_0 || CAT-MUL-BINARY-VAR 1 || NO_NAN Remove NA participants 180 || Removed 594 examples != 1 but with missing value (<0) || sample 352132/8288(360420) ||-Notes:ACE touchscreen question Has a doctor ever told you that you have had any of the following conditions? (You can select more than one answer) The following checks were performed: If code -7 was selected, then no a…
Vascular/heart problems diagnosed by doctor: High blood pressure	0.241415	0.0494296	1.04e-06	0.458138	0.408159	0.261671	7.6587e-06	0.576198	360420	97139	263281	UK Biobank	https://docs.google.com/spreadsheets/d/1kvPoupSzsSFBNSztMzl04xMoSC3Kcx3CrjVf4yBmESU/edit?ts=5b5f17db#gid=227859291	PHESANT Transformation:6150_0 || CAT-MUL-BINARY-VAR 4 || NO_NAN Remove NA participants 180 || Removed 594 examples != 4 but with missing value (<0) || sample 263281/97139(360420) ||-Notes:ACE touchscreen question Has a doctor ever told you that you have had any of the following conditions? (You can select more than one answer) The following checks were performed: If code -7 was selected, then no …
Vascular/heart problems diagnosed by doctor: None of the above	-0.251034	0.0475337	1.28e-07	0.454472	0.39864	0.254263	1.084e-06	0.566402	360420	253565	106855	UK Biobank	https://docs.google.com/spreadsheets/d/1kvPoupSzsSFBNSztMzl04xMoSC3Kcx3CrjVf4yBmESU/edit?ts=5b5f17db#gid=227859291	PHESANT Transformation:6150_0 || CAT-MUL-BINARY-VAR 100 || NO_NAN Remove NA participants 180 || Removed 594 examples != 100 but with missing value (<0) || sample 106855/253565(360420) ||-Notes:ACE touchscreen question Has a doctor ever told you that you have had any of the following conditions? (You can select more than one answer) The following checks were performed: If code -7 was selected, the…
Vitamin and mineral supplements: Vitamin B	0.209901	0.0841007	0.0125665	-0.451136	0.212155	0.0334659	0.0310722	0.137582	359245	14792	344453	UK Biobank	https://docs.google.com/spreadsheets/d/1kvPoupSzsSFBNSztMzl04xMoSC3Kcx3CrjVf4yBmESU/edit?ts=5b5f17db#gid=227859291	PHESANT Transformation:6155_0 || CAT-MUL-BINARY-VAR 2 || NO_NAN Remove NA participants 514 || Removed 1435 examples != 2 but with missing value (<0) || sample 344453/14792(359245) ||-Notes:ACE touchscreen question Do you regularly take any of the following? (You can select more than one answer) The following checks were performed: If code -7 was selected, then no additional choices were allowed. …
Vitamin and/or mineral supplement use: Fish oil	0.337982	0.125481	0.00707071	0.188904	0.539527	0.726241	0.0193943	0.934208	51427	12462	38965	UK Biobank	https://docs.google.com/spreadsheets/d/1kvPoupSzsSFBNSztMzl04xMoSC3Kcx3CrjVf4yBmESU/edit?ts=5b5f17db#gid=227859291	PHESANT Transformation:20084_0 || CAT-MUL-BINARY-VAR 472 || Indicator name x20082_0_0 || Remove indicator var NAs: 309767 || Remove indicator var <0: 0 || Removed 0 examples != 472 but with missing value (<0) || sample 38965/12462(51427) ||-Notes:This field indicates the vitamin and/or mineral supplements that the participant indicated they consumed yesterday. The data is an amalgamation of 21 in…
Vitamin and/or mineral supplement use: Glucosamine/chondroitin	0.545474	0.140664	0.000105383	0.0936076	0.549559	0.864749	0.00047598	0.98638	51427	7922	43505	UK Biobank	https://docs.google.com/spreadsheets/d/1kvPoupSzsSFBNSztMzl04xMoSC3Kcx3CrjVf4yBmESU/edit?ts=5b5f17db#gid=227859291	PHESANT Transformation:20084_0 || CAT-MUL-BINARY-VAR 473 || Indicator name x20082_0_0 || Remove indicator var NAs: 309767 || Remove indicator var <0: 0 || Removed 0 examples != 473 but with missing value (<0) || sample 43505/7922(51427) ||-Notes:This field indicates the vitamin and/or mineral supplements that the participant indicated they consumed yesterday. The data is an amalgamation of 21 ind…
Vitamin supplement user	0.242765	0.0942643	0.0100135	-0.0229272	0.535292	0.965836	0.0261432	0.99968	51427	21119	30308	UK Biobank	https://docs.google.com/spreadsheets/d/1kvPoupSzsSFBNSztMzl04xMoSC3Kcx3CrjVf4yBmESU/edit?ts=5b5f17db#gid=227859291	PHESANT Transformation:104670_0|| CAT-SINGLE || Inc(>=10): 1(21119) || Inc(>=10): 0(30308) || CAT-SINGLE-BINARY || sample 30308/21119(51427) ||-Notes:Question asked: Did you have any vitamin or mineral supplements yesterday? e.g. Vitamin C, multivitamins, fish oil, calcium supplement. If the participant activated the Help feature they were shown the message: Select which category best describes y…
Waist circumference	0.450201	0.0337051	1.08e-40	-0.568113	0.179896	0.00158847	1.2195e-38	0.00989868	360564	NA	NA	UK Biobank	https://docs.google.com/spreadsheets/d/1kvPoupSzsSFBNSztMzl04xMoSC3Kcx3CrjVf4yBmESU/edit?ts=5b5f17db#gid=227859291	PHESANT Transformation:48_0|| CONTINUOUS MAIN || CONTINUOUS || ||-Notes:Waist circumference-Variable type:continuous_raw
Weight	0.396771	0.0534338	1.12e-13	-0.640997	0.148177	1.52e-05	2.05081e-12	0.000191455	360116	NA	NA	UK Biobank	https://docs.google.com/spreadsheets/d/1kvPoupSzsSFBNSztMzl04xMoSC3Kcx3CrjVf4yBmESU/edit?ts=5b5f17db#gid=227859291	PHESANT Transformation:21002_0|| CONTINUOUS MAIN || CONTINUOUS || ||-Notes:Weight was measured by a variety of means during the initial Assessment Centre visit. This field amalgamates these values into a single item.-Variable type:continuous_raw
Weight change during worst episode of depression: Gained weight	0.360233	0.0851511	2.33e-05	-0.615975	0.198594	0.00192421	0.000125783	0.0116238	56571	9708	46863	UK Biobank	https://docs.google.com/spreadsheets/d/1kvPoupSzsSFBNSztMzl04xMoSC3Kcx3CrjVf4yBmESU/edit?ts=5b5f17db#gid=227859291	PHESANT Transformation:20536_0 || CAT-SINGLE || CAT-SINGLE-BINARY-VAR: 1 || Inc(>=10): 1(9708) ||-Notes:Question asked: Did you gain or lose weight without trying, or did you stay about the same weight? Question was asked when ~F20446~ was Yes or ~F20441~ was Yes.-Variable type:binary
Weight change during worst episode of depression: Stayed about the same or was on a diet	-0.369914	0.0718698	2.65e-07	0.470678	0.332689	0.157136	2.15015e-06	0.415289	56571	22981	33590	UK Biobank	https://docs.google.com/spreadsheets/d/1kvPoupSzsSFBNSztMzl04xMoSC3Kcx3CrjVf4yBmESU/edit?ts=5b5f17db#gid=227859291	PHESANT Transformation:20536_0 || CAT-SINGLE || CAT-SINGLE-BINARY-VAR: 0 || Inc(>=10): 0(22981) ||-Notes:Question asked: Did you gain or lose weight without trying, or did you stay about the same weight? Question was asked when ~F20446~ was Yes or ~F20441~ was Yes.-Variable type:binary
Wheeze or whistling in the chest in last year	0.358165	0.0517169	4.34e-12	-0.164774	0.131624	0.210621	6.83802e-11	0.492836	354523	73828	280695	UK Biobank	https://docs.google.com/spreadsheets/d/1kvPoupSzsSFBNSztMzl04xMoSC3Kcx3CrjVf4yBmESU/edit?ts=5b5f17db#gid=227859291	PHESANT Transformation:2316_0|| CAT-SINGLE || Inc(>=10): 0(280695) || Inc(>=10): 1(73828) || CAT-SINGLE-BINARY || sample 280695/73828(354523) ||-Notes:ACE touchscreen question In the last year have you ever had wheeze or whistling in the chest?-Variable type:binary
Which eye(s) affected by myopia (short sight): Both eyes	-0.37593	0.145591	0.00982012	-0.653089	0.228975	0.00434144	0.0257854	0.0235792	29317	26184	3133	UK Biobank	https://docs.google.com/spreadsheets/d/1kvPoupSzsSFBNSztMzl04xMoSC3Kcx3CrjVf4yBmESU/edit?ts=5b5f17db#gid=227859291	PHESANT Transformation:5843_0 || CAT-SINGLE || CAT-SINGLE-BINARY-VAR: 3 || Inc(>=10): 3(26184) ||-Notes:ACE touchscreen question Which eye(s) are affected by myopia (short sight)? ~F5843~ was collected from participants who indicated they wear glasses or contact lenses to correct their myopia, as defined by their answers to ~F6147~-Variable type:binary
White blood cell (leukocyte) count	0.122746	0.052811	0.0201115	0.216963	0.488155	0.656714	0.0462668	0.899246	350470	NA	NA	UK Biobank	https://docs.google.com/spreadsheets/d/1kvPoupSzsSFBNSztMzl04xMoSC3Kcx3CrjVf4yBmESU/edit?ts=5b5f17db#gid=227859291	PHESANT Transformation:30000_0|| CONTINUOUS MAIN || CONTINUOUS || ||-Notes:Result of White Blood Cell Count assay, performed on blood sample, obtained from UK Biobank assessment centre visit. White blood count is the number of leukocytes. Analyser operating range was 0 to 9x10^11 cells/Litre. Typical reference range is 3.5x10^9 to 9.6x10^9 cells/Litre.-Variable type:continuous_raw
Whole body fat mass	0.440093	0.0362732	7.08e-34	-0.526707	0.155393	0.000700187	3.83736e-32	0.00518138	354244	NA	NA	UK Biobank	https://docs.google.com/spreadsheets/d/1kvPoupSzsSFBNSztMzl04xMoSC3Kcx3CrjVf4yBmESU/edit?ts=5b5f17db#gid=227859291	PHESANT Transformation:23100_0|| CONTINUOUS MAIN || CONTINUOUS || ||-Notes:Body composition estimation by impedance measurement. Fat mass Total fat mass in Kg, in 0.1Kg increments.-Variable type:continuous_raw
Whole body fat-free mass	0.25289	0.0724346	0.000480692	-0.562588	0.203923	0.00580083	0.00178449	0.0303028	354808	NA	NA	UK Biobank	https://docs.google.com/spreadsheets/d/1kvPoupSzsSFBNSztMzl04xMoSC3Kcx3CrjVf4yBmESU/edit?ts=5b5f17db#gid=227859291	PHESANT Transformation:23101_0|| CONTINUOUS MAIN || CONTINUOUS || ||-Notes:Body composition estimation by impedance measurement. Fat free mass Fat free mass in Kg. Increment in 0.1 Kg-Variable type:continuous_raw
Whole body water mass	0.25372	0.0720561	0.000429695	-0.56431	0.203196	0.00548348	0.00162636	0.0289841	354834	NA	NA	UK Biobank	https://docs.google.com/spreadsheets/d/1kvPoupSzsSFBNSztMzl04xMoSC3Kcx3CrjVf4yBmESU/edit?ts=5b5f17db#gid=227859291	PHESANT Transformation:23102_0|| CONTINUOUS MAIN || CONTINUOUS || ||-Notes:Body composition estimation by impedance measurement. Body water mass Units in Kg. Increments in 0.1 Kg.-Variable type:continuous_raw
Why reduced smoking: Illness or ill health	0.344422	0.135793	0.0112005	-0.540804	0.282764	0.0558039	0.0285277	0.196642	11443	1604	9839	UK Biobank	https://docs.google.com/spreadsheets/d/1kvPoupSzsSFBNSztMzl04xMoSC3Kcx3CrjVf4yBmESU/edit?ts=5b5f17db#gid=227859291	PHESANT Transformation:6158_0 || CAT-MUL-BINARY-VAR 1 || NO_NAN Remove NA participants 349256 || Removed 495 examples != 1 but with missing value (<0) || sample 9839/1604(11443) ||-Notes:ACE touchscreen question Why did you reduce your smoking? (You can select more than one answer) The following checks were performed: If code -7 was selected, then no additional choices were allowed. If code -1 wa…
Why stopped smoking: Doctor's advice	0.298278	0.107278	0.00542896	-0.497692	0.262101	0.0575835	0.0155523	0.199353	88516	6356	82160	UK Biobank	https://docs.google.com/spreadsheets/d/1kvPoupSzsSFBNSztMzl04xMoSC3Kcx3CrjVf4yBmESU/edit?ts=5b5f17db#gid=227859291	PHESANT Transformation:6157_0 || CAT-MUL-BINARY-VAR 2 || NO_NAN Remove NA participants 271928 || Removed 750 examples != 2 but with missing value (<0) || sample 82160/6356(88516) || SKIP_val:-1 < 0 || SKIP_val:-3 < 0 ||-Notes:ACE touchscreen question Why did you stop smoking? (You can select more than one answer) The following checks were performed: If code -7 was selected, then no additional cho…
Why stopped smoking: Health precaution	-0.265799	0.0707307	0.000171342	-0.313328	0.194888	0.107893	0.000741752	0.314644	88516	55663	32853	UK Biobank	https://docs.google.com/spreadsheets/d/1kvPoupSzsSFBNSztMzl04xMoSC3Kcx3CrjVf4yBmESU/edit?ts=5b5f17db#gid=227859291	PHESANT Transformation:6157_0 || CAT-MUL-BINARY-VAR 3 || NO_NAN Remove NA participants 271928 || Removed 750 examples != 3 but with missing value (<0) || sample 32853/55663(88516) ||-Notes:ACE touchscreen question Why did you stop smoking? (You can select more than one answer) The following checks were performed: If code -7 was selected, then no additional choices were allowed. If code -1 was sel…
Why stopped smoking: Illness or ill health	0.32118	0.124662	0.0099832	0.250336	0.452672	0.58025	0.0261143	0.861848	88516	10637	77879	UK Biobank	https://docs.google.com/spreadsheets/d/1kvPoupSzsSFBNSztMzl04xMoSC3Kcx3CrjVf4yBmESU/edit?ts=5b5f17db#gid=227859291	PHESANT Transformation:6157_0 || CAT-MUL-BINARY-VAR 1 || NO_NAN Remove NA participants 271928 || Removed 750 examples != 1 but with missing value (<0) || sample 77879/10637(88516) ||-Notes:ACE touchscreen question Why did you stop smoking? (You can select more than one answer) The following checks were performed: If code -7 was selected, then no additional choices were allowed. If code -1 was sel…
Witnessed sudden violent death	0.202559	0.0861705	0.0187393	-0.195105	0.271828	0.472912	0.0434258	0.790415	117862	15959	101903	UK Biobank	https://docs.google.com/spreadsheets/d/1kvPoupSzsSFBNSztMzl04xMoSC3Kcx3CrjVf4yBmESU/edit?ts=5b5f17db#gid=227859291	PHESANT Transformation:20530_0|| CAT-SINGLE || reassignments: 2=1 || Inc(>=10): 0(101903) || Inc(>=10): 1(15959) || CAT-SINGLE-BINARY || sample 101903/15959(117862) ||-Notes:Question asked: In your life, have you...? Witnessed a sudden violent death (eg. murder, suicide, aftermath of an accident)-Variable type:binary
Work hours - lumped category: Over 40 hours	0.277752	0.107566	0.00981855	-0.700954	0.190079	0.000226285	0.0257854	0.00200348	75177	37201	37976	UK Biobank	https://docs.google.com/spreadsheets/d/1kvPoupSzsSFBNSztMzl04xMoSC3Kcx3CrjVf4yBmESU/edit?ts=5b5f17db#gid=227859291	PHESANT Transformation:22604_0 || CAT-MUL-BINARY-VAR 4 || NO_NAN Remove NA participants 286017 || Removed 0 examples != 4 but with missing value (<0) || sample 37976/37201(75177) ||-Notes:Participants were asked On average, how many hours a week did you work?. They were able to select a lumped category or enter a precise number of hours. This field captures the results for participants who select…
Worked with materials containing asbestos: Often	0.316263	0.114985	0.00595084	-0.520004	0.295305	0.078254	0.0167638	0.247949	76457	1262	75195	UK Biobank	https://docs.google.com/spreadsheets/d/1kvPoupSzsSFBNSztMzl04xMoSC3Kcx3CrjVf4yBmESU/edit?ts=5b5f17db#gid=227859291	PHESANT Transformation:22612_0 || CAT-MUL-BINARY-VAR 2 || NO_NAN Remove NA participants 270383 || Removed 14356 examples != 2 but with missing value (<0) || sample 75195/1262(76457) ||-Notes:Participant asked Thinking about the place where you worked: Did you work with materials containing asbestos? Participants were allowed to skip answering this question.-Variable type:binary
Worked with materials containing asbestos: Sometimes	0.202468	0.0871984	0.020237	-0.146837	0.27807	0.59746	0.0464765	0.875485	77361	8397	68964	UK Biobank	https://docs.google.com/spreadsheets/d/1kvPoupSzsSFBNSztMzl04xMoSC3Kcx3CrjVf4yBmESU/edit?ts=5b5f17db#gid=227859291	PHESANT Transformation:22612_0 || CAT-MUL-BINARY-VAR 1 || NO_NAN Remove NA participants 270383 || Removed 13450 examples != 1 but with missing value (<0) || sample 68964/8397(77361) ||-Notes:Participant asked Thinking about the place where you worked: Did you work with materials containing asbestos? Participants were allowed to skip answering this question.-Variable type:binary
Worked with paints, thinners or glues: Sometimes	0.220263	0.0891746	0.0135104	0.414149	0.324073	0.201266	0.0329291	0.48642	89003	14095	74908	UK Biobank	https://docs.google.com/spreadsheets/d/1kvPoupSzsSFBNSztMzl04xMoSC3Kcx3CrjVf4yBmESU/edit?ts=5b5f17db#gid=227859291	PHESANT Transformation:22613_0 || CAT-MUL-BINARY-VAR 1 || NO_NAN Remove NA participants 270332 || Removed 1859 examples != 1 but with missing value (<0) || sample 74908/14095(89003) || SKIP_val:-121 < 0 ||-Notes:Participant asked Thinking about the place where you worked: Did you work with paints, thinners or glues? Participants were allowed to skip answering this question.-Variable type:binary
Workplace full of chemical or other fumes: Sometimes	0.422297	0.0887671	1.96e-06	-0.469878	0.319358	0.141205	1.33457e-05	0.383455	89060	21709	67351	UK Biobank	https://docs.google.com/spreadsheets/d/1kvPoupSzsSFBNSztMzl04xMoSC3Kcx3CrjVf4yBmESU/edit?ts=5b5f17db#gid=227859291	PHESANT Transformation:22610_0 || CAT-MUL-BINARY-VAR 1 || NO_NAN Remove NA participants 270338 || Removed 1797 examples != 1 but with missing value (<0) || sample 67351/21709(89060) ||-Notes:Participant asked Thinking about the place where you worked: Was it full of chemical or other fumes? Participants were allowed to skip answering this question.-Variable type:binary
Workplace had a lot of cigarette smoke from other people smoking: Often	0.326222	0.0767518	2.13e-05	-0.463807	0.23536	0.048767	0.00011591	0.177314	89803	14941	74862	UK Biobank	https://docs.google.com/spreadsheets/d/1kvPoupSzsSFBNSztMzl04xMoSC3Kcx3CrjVf4yBmESU/edit?ts=5b5f17db#gid=227859291	PHESANT Transformation:22611_0 || CAT-MUL-BINARY-VAR 2 || NO_NAN Remove NA participants 270296 || Removed 1096 examples != 2 but with missing value (<0) || sample 74862/14941(89803) || SKIP_val:-121 < 0 ||-Notes:Participant asked Thinking about the place where you worked: Was there a lot of cigarette smoke from other people smoking? Participants were allowed to skip answering this question.-Varia…
Workplace had a lot of cigarette smoke from other people smoking: Sometimes	0.381893	0.135512	0.00483025	-0.37264	0.0700869	1.06e-07	0.014015	2.06245e-06	90168	45053	45115	UK Biobank	https://docs.google.com/spreadsheets/d/1kvPoupSzsSFBNSztMzl04xMoSC3Kcx3CrjVf4yBmESU/edit?ts=5b5f17db#gid=227859291	PHESANT Transformation:22611_0 || CAT-MUL-BINARY-VAR 1 || NO_NAN Remove NA participants 270296 || Removed 730 examples != 1 but with missing value (<0) || sample 45115/45053(90168) ||-Notes:Participant asked Thinking about the place where you worked: Was there a lot of cigarette smoke from other people smoking? Participants were allowed to skip answering this question.-Variable type:binary
Workplace had a lot of diesel exhaust: Often	0.427898	0.116028	0.000226122	-0.718517	0.187025	0.000122123	0.000936989	0.00112964	89104	3483	85621	UK Biobank	https://docs.google.com/spreadsheets/d/1kvPoupSzsSFBNSztMzl04xMoSC3Kcx3CrjVf4yBmESU/edit?ts=5b5f17db#gid=227859291	PHESANT Transformation:22615_0 || CAT-MUL-BINARY-VAR 2 || NO_NAN Remove NA participants 270410 || Removed 1680 examples != 2 but with missing value (<0) || sample 85621/3483(89104) ||-Notes:Participant asked Thinking about the place where you worked: Was there a lot of diesel exhaust? Participants were allowed to skip answering this question.-Variable type:binary
Workplace had a lot of diesel exhaust: Sometimes	0.456786	0.0784127	5.7e-09	-0.223612	0.437359	0.609156	5.8958e-08	0.884305	89310	13038	76272	UK Biobank	https://docs.google.com/spreadsheets/d/1kvPoupSzsSFBNSztMzl04xMoSC3Kcx3CrjVf4yBmESU/edit?ts=5b5f17db#gid=227859291	PHESANT Transformation:22615_0 || CAT-MUL-BINARY-VAR 1 || NO_NAN Remove NA participants 270410 || Removed 1474 examples != 1 but with missing value (<0) || sample 76272/13038(89310) || SKIP_val:-121 < 0 ||-Notes:Participant asked Thinking about the place where you worked: Was there a lot of diesel exhaust? Participants were allowed to skip answering this question.-Variable type:binary
Workplace very cold: Often	0.452722	0.0964968	2.71e-06	-0.55428	0.277656	0.045903	1.78255e-05	0.173086	90188	7881	82307	UK Biobank	https://docs.google.com/spreadsheets/d/1kvPoupSzsSFBNSztMzl04xMoSC3Kcx3CrjVf4yBmESU/edit?ts=5b5f17db#gid=227859291	PHESANT Transformation:22607_0 || CAT-MUL-BINARY-VAR 2 || NO_NAN Remove NA participants 270311 || Removed 696 examples != 2 but with missing value (<0) || sample 82307/7881(90188) || SKIP_val:-121 < 0 ||-Notes:Participant asked Thinking about the place where you worked: Was it very cold? Participants were allowed to skip answering this question.-Variable type:binary
Workplace very cold: Sometimes	0.41565	0.0821185	4.16e-07	0.0967738	0.370494	0.793937	3.33538e-06	0.976262	90500	42823	47677	UK Biobank	https://docs.google.com/spreadsheets/d/1kvPoupSzsSFBNSztMzl04xMoSC3Kcx3CrjVf4yBmESU/edit?ts=5b5f17db#gid=227859291	PHESANT Transformation:22607_0 || CAT-MUL-BINARY-VAR 1 || NO_NAN Remove NA participants 270311 || Removed 383 examples != 1 but with missing value (<0) || sample 47677/42823(90500) ||-Notes:Participant asked Thinking about the place where you worked: Was it very cold? Participants were allowed to skip answering this question.-Variable type:binary
Workplace very dusty: Often	0.410882	0.0657013	4.01e-10	-0.580373	0.208608	0.00540033	4.80845e-09	0.0288018	89631	9561	80070	UK Biobank	https://docs.google.com/spreadsheets/d/1kvPoupSzsSFBNSztMzl04xMoSC3Kcx3CrjVf4yBmESU/edit?ts=5b5f17db#gid=227859291	PHESANT Transformation:22609_0 || CAT-MUL-BINARY-VAR 2 || NO_NAN Remove NA participants 270347 || Removed 1217 examples != 2 but with missing value (<0) || sample 80070/9561(89631) ||-Notes:Participant asked Thinking about the place where you worked: Was it very dusty? Participants were allowed to skip answering this question.-Variable type:binary
Workplace very dusty: Sometimes	0.701956	0.175118	6.11e-05	-0.91124	0.0820581	1.19e-28	0.000296164	1.0064e-26	89965	31586	58379	UK Biobank	https://docs.google.com/spreadsheets/d/1kvPoupSzsSFBNSztMzl04xMoSC3Kcx3CrjVf4yBmESU/edit?ts=5b5f17db#gid=227859291	PHESANT Transformation:22609_0 || CAT-MUL-BINARY-VAR 1 || NO_NAN Remove NA participants 270347 || Removed 882 examples != 1 but with missing value (<0) || sample 58379/31586(89965) || SKIP_val:-121 < 0 ||-Notes:Participant asked Thinking about the place where you worked: Was it very dusty? Participants were allowed to skip answering this question.-Variable type:binary
Workplace very hot: Often	0.506915	0.0978101	2.19e-07	-0.739745	0.176791	2.86e-05	1.79845e-06	0.0003256	90165	10169	79996	UK Biobank	https://docs.google.com/spreadsheets/d/1kvPoupSzsSFBNSztMzl04xMoSC3Kcx3CrjVf4yBmESU/edit?ts=5b5f17db#gid=227859291	PHESANT Transformation:22608_0 || CAT-MUL-BINARY-VAR 2 || NO_NAN Remove NA participants 270293 || Removed 737 examples != 2 but with missing value (<0) || sample 79996/10169(90165) || SKIP_val:-121 < 0 ||-Notes:Participant asked Thinking about the place where you worked: Was it very hot? Participants were allowed to skip answering this question.-Variable type:binary
Workplace very hot: Rarely/never	-0.283323	0.0758029	0.000185766	0.321	0.336479	0.340085	0.000794047	0.664457	90644	68705	21939	UK Biobank	https://docs.google.com/spreadsheets/d/1kvPoupSzsSFBNSztMzl04xMoSC3Kcx3CrjVf4yBmESU/edit?ts=5b5f17db#gid=227859291	PHESANT Transformation:22608_0 || CAT-MUL-BINARY-VAR 0 || NO_NAN Remove NA participants 270293 || Removed 257 examples != 0 but with missing value (<0) || sample 21939/68705(90644) ||-Notes:Participant asked Thinking about the place where you worked: Was it very hot? Participants were allowed to skip answering this question.-Variable type:binary
Workplace very hot: Sometimes	0.330156	0.0852775	0.000108145	-0.411757	0.215023	0.0555	0.00048522	0.196642	90544	52209	38335	UK Biobank	https://docs.google.com/spreadsheets/d/1kvPoupSzsSFBNSztMzl04xMoSC3Kcx3CrjVf4yBmESU/edit?ts=5b5f17db#gid=227859291	PHESANT Transformation:22608_0 || CAT-MUL-BINARY-VAR 1 || NO_NAN Remove NA participants 270293 || Removed 357 examples != 1 but with missing value (<0) || sample 38335/52209(90544) ||-Notes:Participant asked Thinking about the place where you worked: Was it very hot? Participants were allowed to skip answering this question.-Variable type:binary
Workplace very noisy: Often	0.465971	0.064222	4e-13	-0.517011	0.256501	0.0438388	6.86076e-12	0.168523	90653	17469	73184	UK Biobank	https://docs.google.com/spreadsheets/d/1kvPoupSzsSFBNSztMzl04xMoSC3Kcx3CrjVf4yBmESU/edit?ts=5b5f17db#gid=227859291	PHESANT Transformation:22606_0 || CAT-MUL-BINARY-VAR 2 || NO_NAN Remove NA participants 270211 || Removed 331 examples != 2 but with missing value (<0) || sample 73184/17469(90653) || SKIP_val:-121 < 0 ||-Notes:Participant asked Thinking about the place where you worked: Was it very noisy? Participants were allowed to skip answering this question.-Variable type:binary
Workplace very noisy: Rarely/never	-0.341741	0.0873116	9.08e-05	-0.128025	0.294112	0.66335	0.000414256	0.904651	90897	69515	21382	UK Biobank	https://docs.google.com/spreadsheets/d/1kvPoupSzsSFBNSztMzl04xMoSC3Kcx3CrjVf4yBmESU/edit?ts=5b5f17db#gid=227859291	PHESANT Transformation:22606_0 || CAT-MUL-BINARY-VAR 0 || NO_NAN Remove NA participants 270211 || Removed 86 examples != 0 but with missing value (<0) || sample 21382/69515(90897) ||-Notes:Participant asked Thinking about the place where you worked: Was it very noisy? Participants were allowed to skip answering this question.-Variable type:binary
Workplace very noisy: Sometimes	0.515232	0.123222	2.9e-05	-0.229376	0.46997	0.625504	0.000152899	0.884305	90777	51689	39088	UK Biobank	https://docs.google.com/spreadsheets/d/1kvPoupSzsSFBNSztMzl04xMoSC3Kcx3CrjVf4yBmESU/edit?ts=5b5f17db#gid=227859291	PHESANT Transformation:22606_0 || CAT-MUL-BINARY-VAR 1 || NO_NAN Remove NA participants 270211 || Removed 206 examples != 1 but with missing value (<0) || sample 39088/51689(90777) ||-Notes:Participant asked Thinking about the place where you worked: Was it very noisy? Participants were allowed to skip answering this question.-Variable type:binary
Worry too long after embarrassment	-0.142186	0.0567222	0.0121861	-0.143316	0.51031	0.778832	0.0303533	0.970671	346527	165310	181217	UK Biobank	https://docs.google.com/spreadsheets/d/1kvPoupSzsSFBNSztMzl04xMoSC3Kcx3CrjVf4yBmESU/edit?ts=5b5f17db#gid=227859291	PHESANT Transformation:2000_0|| CAT-SINGLE || Inc(>=10): 0(181217) || Inc(>=10): 1(165310) || CAT-SINGLE-BINARY || sample 181217/165310(346527) ||-Notes:ACE touchscreen question Do you worry too long after an embarrassing experience? If the participant activated the Help button they were shown the message: Work through these questions quickly and do not think about the exact meaning of the questi…
Year ended full time education	-0.411738	0.0451668	7.8e-20	-0.192126	0.126553	0.128978	2.40205e-18	0.358473	91777	NA	NA	UK Biobank	https://docs.google.com/spreadsheets/d/1kvPoupSzsSFBNSztMzl04xMoSC3Kcx3CrjVf4yBmESU/edit?ts=5b5f17db#gid=227859291	PHESANT Transformation:22501_0|| INTEGER || reassignments: -1=NA|-2=NA|-3=NA || CONTINUOUS || ||-Notes:Year ended full time education-Variable type:continuous_raw
