# Supplementary material for: Phenome-wide causal associations between osteoarthritis and other complex traits through the latent causal variable analysis
Source: BMC Musculoskelet Disord. 2024 Mar 26;25:238. doi: 10.1186/s12891-024-07360-x (PMC10964580; doi:10.1186/s12891-024-07360-x)
Supplement: Supplementary file 3 — Supplementary Material 3 [file 12891_2024_7360_MOESM3_ESM.xlsx]

## Sheet: Additional file 3
Additional file S3: Traits with significant causal associations with knee osteoarthritis (FDR < 0.05 and |GCP| > 0.6)
Phenotype	rG	rG_SE	P_rG	GCP	GCP_SE	P_GCP	FDR_rG	FDR_GCP	N	NCAS	NCON	Cohort	URL	ref
Arm fat mass (left)	0.475205	0.0371391	1.74e-37	-0.608306	0.183822	0.000935599	1.12271e-35	0.00659375	354673	NA	NA	UK Biobank	https://docs.google.com/spreadsheets/d/1kvPoupSzsSFBNSztMzl04xMoSC3Kcx3CrjVf4yBmESU/edit?ts=5b5f17db#gid=227859291	PHESANT Transformation:23124_0|| CONTINUOUS MAIN || CONTINUOUS || ||-Notes:Body composition estimation by impedance measurement. Left arm fat mass. Left arm fat mass in Kg, 0.1 increments.-Variable type:continuous_raw
Arm fat mass (right)	0.477148	0.0369247	3.38e-38	-0.603248	0.184472	0.00107496	2.41047e-36	0.00748676	354736	NA	NA	UK Biobank	https://docs.google.com/spreadsheets/d/1kvPoupSzsSFBNSztMzl04xMoSC3Kcx3CrjVf4yBmESU/edit?ts=5b5f17db#gid=227859291	PHESANT Transformation:23120_0|| CONTINUOUS MAIN || CONTINUOUS || ||-Notes:Body composition estimation by impedance measurement. Right arm fat mass. Right arm fat mass in Kg, 0.1 increments.-Variable type:continuous_raw
Arm fat-free mass (left)	0.294158	0.0712316	3.63e-05	-0.637125	0.177788	0.000338853	0.000185609	0.00278612	354668	NA	NA	UK Biobank	https://docs.google.com/spreadsheets/d/1kvPoupSzsSFBNSztMzl04xMoSC3Kcx3CrjVf4yBmESU/edit?ts=5b5f17db#gid=227859291	PHESANT Transformation:23125_0|| CONTINUOUS MAIN || CONTINUOUS || ||-Notes:Body composition estimation by impedance measurement. Left arm fat free mass Left arm fat free mass in Kg, 0.1 increments.-Variable type:continuous_raw
Arm fat-free mass (right)	0.284848	0.0709225	5.91e-05	-0.61102	0.187684	0.0011316	0.000289588	0.00770009	354732	NA	NA	UK Biobank	https://docs.google.com/spreadsheets/d/1kvPoupSzsSFBNSztMzl04xMoSC3Kcx3CrjVf4yBmESU/edit?ts=5b5f17db#gid=227859291	PHESANT Transformation:23121_0|| CONTINUOUS MAIN || CONTINUOUS || ||-Notes:Body composition estimation by impedance measurement. Right arm fat free mass Right arm fat free mass in Kg, 0.1 increments.-Variable type:continuous_raw
Arm predicted mass (left)	0.295048	0.0704193	2.79e-05	-0.622682	0.172821	0.000314522	0.000147674	0.00267783	354653	NA	NA	UK Biobank	https://docs.google.com/spreadsheets/d/1kvPoupSzsSFBNSztMzl04xMoSC3Kcx3CrjVf4yBmESU/edit?ts=5b5f17db#gid=227859291	PHESANT Transformation:23126_0|| CONTINUOUS MAIN || CONTINUOUS || ||-Notes:Body composition estimation by impedance measurement. Left arm predicted mass. in Kg, 0.1 increments.-Variable type:continuous_raw
Arm predicted mass (right)	0.283568	0.0708394	6.26e-05	-0.605337	0.185608	0.00110875	0.000301861	0.00763235	354726	NA	NA	UK Biobank	https://docs.google.com/spreadsheets/d/1kvPoupSzsSFBNSztMzl04xMoSC3Kcx3CrjVf4yBmESU/edit?ts=5b5f17db#gid=227859291	PHESANT Transformation:23122_0|| CONTINUOUS MAIN || CONTINUOUS || ||-Notes:Body composition estimation by impedance measurement. Right Arm predicted mass in Kg, 0.1 increments.-Variable type:continuous_raw
BMI	0.40033	0.0311076	6.71e-38	-0.708456	0.200228	0.000402804	4.54602e-36	0.00322243	339224	NA	NA	GIANT Consortium	https://portals.broadinstitute.org/collaboration/giant/index.php/GIANT_consortium_data_files	Meta-analysis results from the GIANT Consortium Consortium (2015) Genetic studies of body mass index yield new insights for obesity biology.
Diagnoses - main ICD10: E66 Obesity	0.535613	0.121736	1.08e-05	-0.935644	0.0586612	2.85e-57	6.33506e-05	3.3744e-55	361194	353	360841	UK Biobank	https://docs.google.com/spreadsheets/d/1kvPoupSzsSFBNSztMzl04xMoSC3Kcx3CrjVf4yBmESU/edit?ts=5b5f17db#gid=227859291	PHESANT Transformation:NA-Notes:NA-Variable type:categorical-Phenotype ID:E66
Hair colour (natural, before greying): Other	0.409057	0.171165	0.016856	-0.772878	0.160226	1.41e-06	0.0397936	2.19663e-05	360270	4481	355789	UK Biobank	https://docs.google.com/spreadsheets/d/1kvPoupSzsSFBNSztMzl04xMoSC3Kcx3CrjVf4yBmESU/edit?ts=5b5f17db#gid=227859291	PHESANT Transformation:1747_0 || CAT-SINGLE || CAT-SINGLE-BINARY-VAR: 6 || Inc(>=10): 6(4481) ||-Notes:ACE touchscreen question What best describes your natural hair colour? (If your hair colour is grey, the colour before you went grey) If the participant activated the Help button they were shown the message: If you are unsure, please select the colour closest to your natural adult hair colour or…
Heel bone mineral density (BMD) (left)	0.190384	0.0663388	0.0041063	-0.684148	0.126513	6.38e-08	0.0121909	1.45268e-06	114561	NA	NA	UK Biobank	https://docs.google.com/spreadsheets/d/1kvPoupSzsSFBNSztMzl04xMoSC3Kcx3CrjVf4yBmESU/edit?ts=5b5f17db#gid=227859291	PHESANT Transformation:4105_0|| CONTINUOUS MAIN || CONTINUOUS || ||-Notes:Estimation of bone mineral density (BMD) in the left heel is based on the Quantitative Ultrasound Index through the calcaneus. Direct entry.-Variable type:continuous_raw
Heel bone mineral density (BMD) (right)	0.173309	0.0653931	0.00804283	-0.686187	0.126443	5.74e-08	0.0216231	1.36397e-06	114552	NA	NA	UK Biobank	https://docs.google.com/spreadsheets/d/1kvPoupSzsSFBNSztMzl04xMoSC3Kcx3CrjVf4yBmESU/edit?ts=5b5f17db#gid=227859291	PHESANT Transformation:4124_0|| CONTINUOUS MAIN || CONTINUOUS || ||-Notes:Estimation of bone mineral density (BMD) in the left heel is based on the Quantitative Ultrasound Index through the calcaneus. Direct entry.-Variable type:continuous_raw
Heel bone mineral density (BMD) T-score, automated (left)	0.188178	0.0664557	0.00463111	-0.688552	0.126659	5.44e-08	0.013495	1.36397e-06	114630	NA	NA	UK Biobank	https://docs.google.com/spreadsheets/d/1kvPoupSzsSFBNSztMzl04xMoSC3Kcx3CrjVf4yBmESU/edit?ts=5b5f17db#gid=227859291	PHESANT Transformation:4106_0|| CONTINUOUS MAIN || CONTINUOUS || ||-Notes:This T-score is calculated from the ultrasound heel BMD measurement and is based on a person's bone density compared with what is normally expected in someone of the same sex. The units of the T-score are the number of standard deviations (SD) that the bone density is above or below the standard.-Variable type:continuous_raw
Heel bone mineral density (BMD) T-score, automated (right)	0.171245	0.0654723	0.00890886	-0.67877	0.125936	7.05e-08	0.0236729	1.49057e-06	114614	NA	NA	UK Biobank	https://docs.google.com/spreadsheets/d/1kvPoupSzsSFBNSztMzl04xMoSC3Kcx3CrjVf4yBmESU/edit?ts=5b5f17db#gid=227859291	PHESANT Transformation:4125_0|| CONTINUOUS MAIN || CONTINUOUS || ||-Notes:This T-score is calculated from the ultrasound heel BMD measurement and is based on a person's bone density compared with what is normally expected in someone of the same sex. The units of the T-score are the number of standard deviations (SD) that the bone density is above or below the standard.-Variable type:continuous_raw
Heel broadband ultrasound attenuation (left)	0.199295	0.0731786	0.00646138	-0.654997	0.131765	6.66e-07	0.0179409	1.0952e-05	114625	NA	NA	UK Biobank	https://docs.google.com/spreadsheets/d/1kvPoupSzsSFBNSztMzl04xMoSC3Kcx3CrjVf4yBmESU/edit?ts=5b5f17db#gid=227859291	PHESANT Transformation:4101_0|| CONTINUOUS MAIN || CONTINUOUS || ||-Notes:Broadband ultrasound attenuation through left heel-Variable type:continuous_raw
Heel broadband ultrasound attenuation (right)	0.184503	0.0714724	0.00983841	-0.638108	0.131281	1.17e-06	0.0257854	1.872e-05	114609	NA	NA	UK Biobank	https://docs.google.com/spreadsheets/d/1kvPoupSzsSFBNSztMzl04xMoSC3Kcx3CrjVf4yBmESU/edit?ts=5b5f17db#gid=227859291	PHESANT Transformation:4120_0|| CONTINUOUS MAIN || CONTINUOUS || ||-Notes:Broadband ultrasound attenuation through right heel-Variable type:continuous_raw
Heel quantitative ultrasound index (QUI), direct entry (left)	0.188179	0.0664538	0.00462977	-0.688564	0.126661	5.44e-08	0.013495	1.36397e-06	114630	NA	NA	UK Biobank	https://docs.google.com/spreadsheets/d/1kvPoupSzsSFBNSztMzl04xMoSC3Kcx3CrjVf4yBmESU/edit?ts=5b5f17db#gid=227859291	PHESANT Transformation:4104_0|| CONTINUOUS MAIN || CONTINUOUS || ||-Notes:The QUI or 'stiffness' is based on measure of the speed of sound and broadband ultrasound attenuation. Direct entry.-Variable type:continuous_raw
Heel quantitative ultrasound index (QUI), direct entry (right)	0.171245	0.0654737	0.00891011	-0.678781	0.125938	7.05e-08	0.0236729	1.49057e-06	114614	NA	NA	UK Biobank	https://docs.google.com/spreadsheets/d/1kvPoupSzsSFBNSztMzl04xMoSC3Kcx3CrjVf4yBmESU/edit?ts=5b5f17db#gid=227859291	PHESANT Transformation:4123_0|| CONTINUOUS MAIN || CONTINUOUS || ||-Notes:The QUI or 'stiffness' is based on measure of the speed of sound and broadband ultrasound attenuation. Direct entry.-Variable type:continuous_raw
Hip circumference	0.40763	0.0428314	1.78e-21	-0.605723	0.14312	2.31e-05	6.25385e-20	0.000270463	360521	NA	NA	UK Biobank	https://docs.google.com/spreadsheets/d/1kvPoupSzsSFBNSztMzl04xMoSC3Kcx3CrjVf4yBmESU/edit?ts=5b5f17db#gid=227859291	PHESANT Transformation:49_0|| CONTINUOUS MAIN || CONTINUOUS || ||-Notes:Hip circumference-Variable type:continuous_raw
Obesity	0.525819	0.116371	6.23e-06	-0.942864	0.0531613	2.22e-70	3.89016e-05	4.3808e-68	361194	448	360746	UK Biobank	https://docs.google.com/spreadsheets/d/1kvPoupSzsSFBNSztMzl04xMoSC3Kcx3CrjVf4yBmESU/edit?ts=5b5f17db#gid=227859291	PHESANT Transformation:NA-Notes:NA-Variable type:categorical-Phenotype ID:E4_OBESITY
Obesity, other/unspecified	0.512778	0.108765	2.42e-06	-0.928806	0.0636495	3.13e-48	1.61532e-05	3.08827e-46	361194	433	360761	UK Biobank	https://docs.google.com/spreadsheets/d/1kvPoupSzsSFBNSztMzl04xMoSC3Kcx3CrjVf4yBmESU/edit?ts=5b5f17db#gid=227859291	PHESANT Transformation:NA-Notes:NA-Variable type:categorical-Phenotype ID:E4_OBESITYNAS
Weight	0.396771	0.0534338	1.12e-13	-0.640997	0.148177	1.52e-05	2.05081e-12	0.000191455	360116	NA	NA	UK Biobank	https://docs.google.com/spreadsheets/d/1kvPoupSzsSFBNSztMzl04xMoSC3Kcx3CrjVf4yBmESU/edit?ts=5b5f17db#gid=227859291	PHESANT Transformation:21002_0|| CONTINUOUS MAIN || CONTINUOUS || ||-Notes:Weight was measured by a variety of means during the initial Assessment Centre visit. This field amalgamates these values into a single item.-Variable type:continuous_raw
Illnesses of mother: Lung cancer	0.359061	0.115364	0.00185565	-0.920987	0.231108	6.75e-05	0.00605881	0.000677288	330689	13689	317000	UK Biobank	https://docs.google.com/spreadsheets/d/1kvPoupSzsSFBNSztMzl04xMoSC3Kcx3CrjVf4yBmESU/edit?ts=5b5f17db#gid=227859291	PHESANT Transformation:20110_0 || CAT-MUL-BINARY-VAR 3 || NO_NAN Remove NA participants 6165 || Removed 24340 examples != 3 but with missing value (<0) || sample 317000/13689(330689) || SKIP_val:-11 < 0 ||-Notes:This field contains the combined results of 2 ACE touchscreen questions, both asked Has/did your mother ever suffer from? (You can select more than one answer) for different sets of illne…
Diagnoses - main ICD10: I50 Heart failure	0.300582	0.106785	0.00488026	-0.671935	0.211213	0.00146611	0.0141298	0.00923339	361194	1088	360106	UK Biobank	https://docs.google.com/spreadsheets/d/1kvPoupSzsSFBNSztMzl04xMoSC3Kcx3CrjVf4yBmESU/edit?ts=5b5f17db#gid=227859291	PHESANT Transformation:NA-Notes:NA-Variable type:categorical-Phenotype ID:I50
Glucose	0.137983	0.0435828	0.0015456	-0.929816	0.0563457	3.55e-61	0.00519674	5.254e-59	366759	366759	NA	UK Biobank (EUR)	https://pan-ukb-us-east-1.s3.amazonaws.com/sumstats_flat_files/biomarkers-30740-both_sexes-irnt.tsv.bgz	EUR: biomarkers : 30740 : Biological samples > Assay results > Blood assays > Blood biochemistry
Heart failure	0.318178	0.101802	0.0017753	-0.665162	0.215156	0.00199124	0.00585288	0.0116714	361194	1405	359789	UK Biobank	https://docs.google.com/spreadsheets/d/1kvPoupSzsSFBNSztMzl04xMoSC3Kcx3CrjVf4yBmESU/edit?ts=5b5f17db#gid=227859291	PHESANT Transformation:NA-Notes:NA-Variable type:categorical-Phenotype ID:HEARTFAIL
Heart failure, not strict	0.318178	0.101802	0.0017753	-0.665162	0.215156	0.00199124	0.00585288	0.0116714	361194	1405	359789	UK Biobank	https://docs.google.com/spreadsheets/d/1kvPoupSzsSFBNSztMzl04xMoSC3Kcx3CrjVf4yBmESU/edit?ts=5b5f17db#gid=227859291	PHESANT Transformation:NA-Notes:NA-Variable type:categorical-Phenotype ID:I9_HEARTFAIL_NS
Heart failure,strict	0.318178	0.101802	0.0017753	-0.665162	0.215156	0.00199124	0.00585288	0.0116714	361194	1405	359789	UK Biobank	https://docs.google.com/spreadsheets/d/1kvPoupSzsSFBNSztMzl04xMoSC3Kcx3CrjVf4yBmESU/edit?ts=5b5f17db#gid=227859291	PHESANT Transformation:NA-Notes:NA-Variable type:categorical-Phenotype ID:I9_HEARTFAIL
Non-cancer illness code, self-reported: high cholesterol	0.206587	0.0461252	7.51e-06	-0.649438	0.0614867	4.46e-26	4.54288e-05	3.3004e-24	361141	43957	317184	UK Biobank	https://docs.google.com/spreadsheets/d/1kvPoupSzsSFBNSztMzl04xMoSC3Kcx3CrjVf4yBmESU/edit?ts=5b5f17db#gid=227859291	PHESANT Transformation:20002_0 || CAT-MUL-BINARY-VAR 1473 || Indicator name x135_0_0 || Remove indicator var NAs: 53 || Remove indicator var <0: 0 || Removed 0 examples != 1473 but with missing value (<0) || sample 317184/43957(361141) ||-Notes:Code for non-cancer illness. If the participant was uncertain of the type of illness they had had, then they described it to the interviewer (a trained nu…
Non-cancer illness code, self-reported: type 2 diabetes	0.320188	0.107072	0.00278616	0.713204	0.241251	0.00311381	0.00861928	0.0180723	361141	2292	358849	UK Biobank	https://docs.google.com/spreadsheets/d/1kvPoupSzsSFBNSztMzl04xMoSC3Kcx3CrjVf4yBmESU/edit?ts=5b5f17db#gid=227859291	PHESANT Transformation:20002_0 || CAT-MUL-BINARY-VAR 1223 || Indicator name x135_0_0 || Remove indicator var NAs: 53 || Remove indicator var <0: 0 || Removed 0 examples != 1223 but with missing value (<0) || sample 358849/2292(361141) ||-Notes:Code for non-cancer illness. If the participant was uncertain of the type of illness they had had, then they described it to the interviewer (a trained nur…
Barret oesophagus	0.258905	0.1069	0.0154377	-0.624248	0.226432	0.00583533	0.036763	0.0303028	361194	1791	359403	UK Biobank	https://docs.google.com/spreadsheets/d/1kvPoupSzsSFBNSztMzl04xMoSC3Kcx3CrjVf4yBmESU/edit?ts=5b5f17db#gid=227859291	PHESANT Transformation:NA-Notes:NA-Variable type:categorical-Phenotype ID:K11_BARRET
Diagnoses - main ICD10: K20 Oesophagitis	0.493813	0.139763	0.000410554	-0.814923	0.139511	5.18e-09	0.00157147	1.61398e-07	361194	4799	356395	UK Biobank	https://docs.google.com/spreadsheets/d/1kvPoupSzsSFBNSztMzl04xMoSC3Kcx3CrjVf4yBmESU/edit?ts=5b5f17db#gid=227859291	PHESANT Transformation:NA-Notes:NA-Variable type:categorical-Phenotype ID:K20
Non-cancer illness code, self-reported: helicobacter pylori	0.366784	0.14535	0.0116209	-0.893286	0.0897413	2.42e-23	0.0292682	1.3024e-21	361141	1005	360136	UK Biobank	https://docs.google.com/spreadsheets/d/1kvPoupSzsSFBNSztMzl04xMoSC3Kcx3CrjVf4yBmESU/edit?ts=5b5f17db#gid=227859291	PHESANT Transformation:20002_0 || CAT-MUL-BINARY-VAR 1442 || Indicator name x135_0_0 || Remove indicator var NAs: 53 || Remove indicator var <0: 0 || Removed 0 examples != 1442 but with missing value (<0) || sample 360136/1005(361141) ||-Notes:Code for non-cancer illness. If the participant was uncertain of the type of illness they had had, then they described it to the interviewer (a trained nur…
Certain infectious and parasitic diseases	0.678197	0.209878	0.0012319	0.741589	0.18608	6.74e-05	0.00418351	0.000677288	361194	7530	353664	UK Biobank	https://docs.google.com/spreadsheets/d/1kvPoupSzsSFBNSztMzl04xMoSC3Kcx3CrjVf4yBmESU/edit?ts=5b5f17db#gid=227859291	PHESANT Transformation:NA-Notes:NA-Variable type:categorical-Phenotype ID:AB1_INFECTIONS
Age of stopping smoking	0.333063	0.109241	0.00229691	-0.712176	0.183473	0.000103755	0.00734035	0.00100693	33335	NA	NA	UK Biobank	https://docs.google.com/spreadsheets/d/1kvPoupSzsSFBNSztMzl04xMoSC3Kcx3CrjVf4yBmESU/edit?ts=5b5f17db#gid=227859291	PHESANT Transformation:22507_0|| INTEGER || CONTINUOUS || ||-Notes:Participants who had stopped smoking where asked: At what age did you give up?-Variable type:continuous_raw
Type of special diet followed: Low calorie	0.437033	0.11052	7.67e-05	-0.647987	0.228931	0.00464764	0.000358374	0.0250127	51427	6077	45350	UK Biobank	https://docs.google.com/spreadsheets/d/1kvPoupSzsSFBNSztMzl04xMoSC3Kcx3CrjVf4yBmESU/edit?ts=5b5f17db#gid=227859291	PHESANT Transformation:20086_0 || CAT-MUL-BINARY-VAR 10 || Indicator name x20082_0_0 || Remove indicator var NAs: 309767 || Remove indicator var <0: 0 || Removed 0 examples != 10 but with missing value (<0) || sample 45350/6077(51427) ||-Notes:This field indicates whether the participant routinely follows a special diet. The data is an amalgamation of 4 individual Yes/No answers. Some of the self…
Detention categories: Informal, not formally detained	0.517015	0.0865517	2.32e-09	-0.630843	0.240467	0.00870554	2.47528e-08	0.0433082	361194	28228	332966	UK Biobank	https://docs.google.com/spreadsheets/d/1kvPoupSzsSFBNSztMzl04xMoSC3Kcx3CrjVf4yBmESU/edit?ts=5b5f17db#gid=227859291	PHESANT Transformation:41215_0 || CAT-MUL-BINARY-VAR 0 || ALL || Removed 0 examples != 0 but with missing value (<0) || sample 332966/28228(361194) ||-Notes:This field is a summary of the distinct detention category codes a participant has had recorded across all their episodes in hospital. Detention category identifies the legislation under which the person was detained. In order to conduct anal…
Diagnoses - main ICD10: Z47 Other orthopaedic follow-up care	0.32189	0.0955794	0.000757783	-0.857937	0.11122	1.22e-14	0.0027528	6.01867e-13	361194	2774	358420	UK Biobank	https://docs.google.com/spreadsheets/d/1kvPoupSzsSFBNSztMzl04xMoSC3Kcx3CrjVf4yBmESU/edit?ts=5b5f17db#gid=227859291	PHESANT Transformation:NA-Notes:NA-Variable type:categorical-Phenotype ID:Z47
Diseases of the ear and mastoid process	0.430275	0.143187	0.00265585	-0.658091	0.225118	0.00346327	0.00828215	0.0199054	361194	5252	355942	UK Biobank	https://docs.google.com/spreadsheets/d/1kvPoupSzsSFBNSztMzl04xMoSC3Kcx3CrjVf4yBmESU/edit?ts=5b5f17db#gid=227859291	PHESANT Transformation:NA-Notes:NA-Variable type:categorical-Phenotype ID:VIII_EAR_MASTOID
FI7 : synonym	-0.26552	0.0637703	3.13e-05	-0.623051	0.216141	0.00394389	0.000164386	0.0218204	84560	74026	10534	UK Biobank	https://docs.google.com/spreadsheets/d/1kvPoupSzsSFBNSztMzl04xMoSC3Kcx3CrjVf4yBmESU/edit?ts=5b5f17db#gid=227859291	PHESANT Transformation:5001_0|| CAT-SINGLE || reassignments: 1=0|2=0|3=1|4=0|5=0|-1=0 || Inc(>=10): 1(74026) || Inc(>=10): 0(10534) || CAT-SINGLE-BINARY || sample 10534/74026(84560) ||-Notes:ACE touchscreen question Stop means the same as?. Part 7 of Fluid Intelligence test. Offered choice from Pause, Close, Cease, Break or Rest.-Variable type:binary
Illnesses of mother: None of the above (group 1)	-0.264439	0.0599936	1.04e-05	-0.639341	0.240533	0.00786027	6.12696e-05	0.0394346	332611	138291	194320	UK Biobank	https://docs.google.com/spreadsheets/d/1kvPoupSzsSFBNSztMzl04xMoSC3Kcx3CrjVf4yBmESU/edit?ts=5b5f17db#gid=227859291	PHESANT Transformation:20110_0 || CAT-MUL-BINARY-VAR 100 || NO_NAN Remove NA participants 6165 || Removed 22418 examples != 100 but with missing value (<0) || sample 194320/138291(332611) ||-Notes:This field contains the combined results of 2 ACE touchscreen questions, both asked Has/did your mother ever suffer from? (You can select more than one answer) for different sets of illnesses. For conve…
Illnesses of siblings: None of the above (group 2)	-0.209812	0.0826345	0.0111159	-0.729487	0.172425	2.33e-05	0.0284189	0.000270463	284896	240056	44840	UK Biobank	https://docs.google.com/spreadsheets/d/1kvPoupSzsSFBNSztMzl04xMoSC3Kcx3CrjVf4yBmESU/edit?ts=5b5f17db#gid=227859291	PHESANT Transformation:20111_0 || CAT-MUL-BINARY-VAR 101 || NO_NAN Remove NA participants 52692 || Removed 23607 examples != 101 but with missing value (<0) || sample 44840/240056(284896) || SKIP_val:-21 < 0 || SKIP_val:-23 < 0 ||-Notes:This field contains the combined results of 2 ACE touchscreen questions, both asked Have any of your brothers or sisters suffered from any of the following diseas…
Other hammer toe(s) (acquired)	0.540731	0.23005	0.0187484	-0.952686	0.0463394	6.41e-94	0.0434258	1.89736e-91	361194	838	360356	UK Biobank	https://docs.google.com/spreadsheets/d/1kvPoupSzsSFBNSztMzl04xMoSC3Kcx3CrjVf4yBmESU/edit?ts=5b5f17db#gid=227859291	PHESANT Transformation:NA-Notes:NA-Variable type:categorical-Phenotype ID:M13_HAMMERTOE
Which eye(s) affected by myopia (short sight): Both eyes	-0.37593	0.145591	0.00982012	-0.653089	0.228975	0.00434144	0.0257854	0.0235792	29317	26184	3133	UK Biobank	https://docs.google.com/spreadsheets/d/1kvPoupSzsSFBNSztMzl04xMoSC3Kcx3CrjVf4yBmESU/edit?ts=5b5f17db#gid=227859291	PHESANT Transformation:5843_0 || CAT-SINGLE || CAT-SINGLE-BINARY-VAR: 3 || Inc(>=10): 3(26184) ||-Notes:ACE touchscreen question Which eye(s) are affected by myopia (short sight)? ~F5843~ was collected from participants who indicated they wear glasses or contact lenses to correct their myopia, as defined by their answers to ~F6147~-Variable type:binary
Chest pain or discomfort when walking uphill or hurrying	0.363759	0.104099	0.000475183	-0.726653	0.181121	6.02e-05	0.00177865	0.000625235	44867	11938	32929	UK Biobank	https://docs.google.com/spreadsheets/d/1kvPoupSzsSFBNSztMzl04xMoSC3Kcx3CrjVf4yBmESU/edit?ts=5b5f17db#gid=227859291	PHESANT Transformation:3751_0|| CAT-SINGLE || Inc(>=10): 1(11938) || Inc(>=10): 0(32929) || CAT-SINGLE-BINARY || sample 32929/11938(44867) ||-Notes:ACE touchscreen question Do you get this pain or discomfort when you walk uphill or hurry? ~F3751~ was collected from participants who indicated that they get pain or discomfort in their chest, as defined by their answers to ~F2335~ but they do not ge…
Diagnoses - main ICD10: R51 Headache	0.38273	0.122853	0.00183724	-0.68796	0.199196	0.000552995	0.00602776	0.00419709	361194	4271	356923	UK Biobank	https://docs.google.com/spreadsheets/d/1kvPoupSzsSFBNSztMzl04xMoSC3Kcx3CrjVf4yBmESU/edit?ts=5b5f17db#gid=227859291	PHESANT Transformation:NA-Notes:NA-Variable type:categorical-Phenotype ID:R51
Easily tired during worst period of anxiety	0.271753	0.106278	0.0105578	-0.747987	0.155661	1.55e-06	0.0273013	2.35282e-05	34121	24544	9577	UK Biobank	https://docs.google.com/spreadsheets/d/1kvPoupSzsSFBNSztMzl04xMoSC3Kcx3CrjVf4yBmESU/edit?ts=5b5f17db#gid=227859291	PHESANT Transformation:20429_0|| CAT-SINGLE || Inc(>=10): 1(24544) || Inc(>=10): 0(9577) || CAT-SINGLE-BINARY || sample 9577/24544(34121) ||-Notes:Question asked: When you were worried or anxious, were you also: Easily tired? uestion was asked when ~F20425~ was Yes or ~F20420~ was at least 6 months.-Variable type:binary
Ever manic/hyper for 2 days	0.283385	0.0955116	0.00300695	-0.793709	0.146279	5.76e-08	0.00919733	1.36397e-06	117155	6569	110586	UK Biobank	https://docs.google.com/spreadsheets/d/1kvPoupSzsSFBNSztMzl04xMoSC3Kcx3CrjVf4yBmESU/edit?ts=5b5f17db#gid=227859291	PHESANT Transformation:4642_0|| CAT-SINGLE || Inc(>=10): 0(110586) || Inc(>=10): 1(6569) || CAT-SINGLE-BINARY || sample 110586/6569(117155) ||-Notes:ACE touchscreen question Have you ever had a period of time lasting at least two days when you were feeling so good, high, excited or hyper that other people thought you were not your normal self or you were so hyper that you got into trouble?-Variab…
Number of things worried about during worst period of anxiety	0.313086	0.116055	0.00698131	-0.814031	0.127226	1.57e-10	0.019227	5.809e-09	35558	15643	19915	UK Biobank	https://docs.google.com/spreadsheets/d/1kvPoupSzsSFBNSztMzl04xMoSC3Kcx3CrjVf4yBmESU/edit?ts=5b5f17db#gid=227859291	PHESANT Transformation:20543_0|| CAT-SINGLE || Inc(>=10): 1(15643) || Inc(>=10): 2(19915) || CAT-SINGLE-BINARY || sample 15643/19915(35558) ||-Notes:Question asked: Please think of the period in your life when you have felt worried, tense, anxious, or more worried than most people would in your situation. This could be in the past, or it could be continuing now. Did you usually worry about one pa…
Trouble falling asleep	0.184765	0.0778801	0.0176718	-0.937274	0.0387723	4.19e-129	0.0413563	2.48048e-126	45540	34491	11049	UK Biobank	https://docs.google.com/spreadsheets/d/1kvPoupSzsSFBNSztMzl04xMoSC3Kcx3CrjVf4yBmESU/edit?ts=5b5f17db#gid=227859291	PHESANT Transformation:20533_0|| CAT-SINGLE || Inc(>=10): 1(34491) || Inc(>=10): 0(11049) || CAT-SINGLE-BINARY || sample 11049/34491(45540) ||-Notes:Question asked: Was that: [re sleep change] Trouble falling asleep Question was asked when ~F20532~ was Yes.-Variable type:binary
Weight change during worst episode of depression: Gained weight	0.360233	0.0851511	2.33e-05	-0.615975	0.198594	0.00192421	0.000125783	0.0116238	56571	9708	46863	UK Biobank	https://docs.google.com/spreadsheets/d/1kvPoupSzsSFBNSztMzl04xMoSC3Kcx3CrjVf4yBmESU/edit?ts=5b5f17db#gid=227859291	PHESANT Transformation:20536_0 || CAT-SINGLE || CAT-SINGLE-BINARY-VAR: 1 || Inc(>=10): 1(9708) ||-Notes:Question asked: Did you gain or lose weight without trying, or did you stay about the same weight? Question was asked when ~F20446~ was Yes or ~F20441~ was Yes.-Variable type:binary
Diagnoses - main ICD10: J45 Asthma	0.429475	0.131968	0.00113639	-0.615275	0.0938621	5.56e-11	0.00393327	2.19435e-09	361194	1693	359501	UK Biobank	https://docs.google.com/spreadsheets/d/1kvPoupSzsSFBNSztMzl04xMoSC3Kcx3CrjVf4yBmESU/edit?ts=5b5f17db#gid=227859291	PHESANT Transformation:NA-Notes:NA-Variable type:categorical-Phenotype ID:J45
IPF (All Biobanks + Allen et al)	0.27285	0.062711	1.36e-05	-0.742731	0.155884	1.89e-06	7.74286e-05	2.7972e-05	1375570	11160	1364410	Global Biobank Meta-analysis Initiative	https://www.globalbiobankmeta.org/resources	https://www.sciencedirect.com/science/article/pii/S2666979X22001410?via%3Dihub
IPF (All Biobanks)	0.303062	0.0671748	6.44e-06	-0.71381	0.177204	5.62e-05	4.00284e-05	0.000594114	1254748	8006	1246742	Global Biobank Meta-analysis Initiative	https://www.globalbiobankmeta.org/resources	https://www.sciencedirect.com/science/article/pii/S2666979X22001410?via%3Dihub
IPF (EUR Biobanks)	0.333344	0.0733916	5.57e-06	-0.78237	0.152153	2.72e-07	3.49414e-05	4.736e-06	953873	6257	947616	Global Biobank Meta-analysis Initiative	https://www.globalbiobankmeta.org/resources	https://www.sciencedirect.com/science/article/pii/S2666979X22001410?via%3Dihub
Current employment status: In paid employment or self-employed	-0.317324	0.0576491	3.7e-08	-0.675053	0.202859	0.000875665	3.34233e-07	0.00632187	359931	205149	154782	UK Biobank	https://docs.google.com/spreadsheets/d/1kvPoupSzsSFBNSztMzl04xMoSC3Kcx3CrjVf4yBmESU/edit?ts=5b5f17db#gid=227859291	PHESANT Transformation:6142_0 || CAT-MUL-BINARY-VAR 1 || NO_NAN Remove NA participants 177 || Removed 1086 examples != 1 but with missing value (<0) || sample 154782/205149(359931) ||-Notes:ACE touchscreen question Which of the following describes your current situation? (You can select more than one answer) The following checks were performed: If code -7 was selected, then no additional choices …
Current employment status: Looking after home and/or family	-0.275543	0.088515	0.00185226	-0.60214	0.218686	0.00589711	0.00605881	0.0303573	359931	18014	341917	UK Biobank	https://docs.google.com/spreadsheets/d/1kvPoupSzsSFBNSztMzl04xMoSC3Kcx3CrjVf4yBmESU/edit?ts=5b5f17db#gid=227859291	PHESANT Transformation:6142_0 || CAT-MUL-BINARY-VAR 3 || NO_NAN Remove NA participants 177 || Removed 1086 examples != 3 but with missing value (<0) || sample 341917/18014(359931) || SKIP_val:-3 < 0 ||-Notes:ACE touchscreen question Which of the following describes your current situation? (You can select more than one answer) The following checks were performed: If code -7 was selected, then no a…
Current employment status: Unemployed	0.341935	0.114961	0.00293608	-0.846722	0.118229	7.97e-13	0.00902129	3.62942e-11	359931	5694	354237	UK Biobank	https://docs.google.com/spreadsheets/d/1kvPoupSzsSFBNSztMzl04xMoSC3Kcx3CrjVf4yBmESU/edit?ts=5b5f17db#gid=227859291	PHESANT Transformation:6142_0 || CAT-MUL-BINARY-VAR 5 || NO_NAN Remove NA participants 177 || Removed 1086 examples != 5 but with missing value (<0) || sample 354237/5694(359931) ||-Notes:ACE touchscreen question Which of the following describes your current situation? (You can select more than one answer) The following checks were performed: If code -7 was selected, then no additional choices we…
Job coding: higher education teaching professional, university lecturer/professor (including college/university head/vice chancellor)	-0.297317	0.0872807	0.000658132	-0.784186	0.132934	3.66e-09	0.00240369	1.20373e-07	89866	2631	87235	UK Biobank	https://docs.google.com/spreadsheets/d/1kvPoupSzsSFBNSztMzl04xMoSC3Kcx3CrjVf4yBmESU/edit?ts=5b5f17db#gid=227859291	PHESANT Transformation:22601_0 || CAT-MUL-BINARY-VAR 23113399 || Indicator name x22599_0_0 || Remove indicator var NAs: 271328 || Remove indicator var <0: 0 || Removed 0 examples != 23113399 but with missing value (<0) || sample 87235/2631(89866) ||-Notes:Participants were asked to select a job group by navigating down a three-level tree. This field records the code they selected at the final lev…
Job SOC coding: Higher education teaching professionals	-0.315381	0.0894064	0.000419507	-0.799076	0.149147	8.43e-08	0.00159813	1.72088e-06	91149	3100	88049	UK Biobank	https://docs.google.com/spreadsheets/d/1kvPoupSzsSFBNSztMzl04xMoSC3Kcx3CrjVf4yBmESU/edit?ts=5b5f17db#gid=227859291	PHESANT Transformation:22617_0 || CAT-MUL-BINARY-VAR 2311 || NO_NAN Remove NA participants 270045 || Removed 0 examples != 2311 but with missing value (<0) || sample 88049/3100(91149) ||-Notes:Each self-coded job group was mapped to a 4-digit SOC2003 coding. In some cases several self-coded job groups map to the same SOC2003 coding as the input interface was designed to help untrained users class…
Job SOC coding: Medical practitioners	-0.180044	0.0743381	0.0154368	-0.622015	0.145641	1.95e-05	0.036763	0.000235592	91149	1500	89649	UK Biobank	https://docs.google.com/spreadsheets/d/1kvPoupSzsSFBNSztMzl04xMoSC3Kcx3CrjVf4yBmESU/edit?ts=5b5f17db#gid=227859291	PHESANT Transformation:22617_0 || CAT-MUL-BINARY-VAR 2211 || NO_NAN Remove NA participants 270045 || Removed 0 examples != 2211 but with missing value (<0) || sample 89649/1500(91149) ||-Notes:Each self-coded job group was mapped to a 4-digit SOC2003 coding. In some cases several self-coded job groups map to the same SOC2003 coding as the input interface was designed to help untrained users class…
Job SOC coding: Town planners	-0.226598	0.0914738	0.0132421	-0.655764	0.124343	1.34e-07	0.0325054	2.47564e-06	91149	221	90928	UK Biobank	https://docs.google.com/spreadsheets/d/1kvPoupSzsSFBNSztMzl04xMoSC3Kcx3CrjVf4yBmESU/edit?ts=5b5f17db#gid=227859291	PHESANT Transformation:22617_0 || CAT-MUL-BINARY-VAR 2432 || NO_NAN Remove NA participants 270045 || Removed 0 examples != 2432 but with missing value (<0) || sample 90928/221(91149) ||-Notes:Each self-coded job group was mapped to a 4-digit SOC2003 coding. In some cases several self-coded job groups map to the same SOC2003 coding as the input interface was designed to help untrained users classi…
Transport type for commuting to job workplace: Public transport	-0.260482	0.0600223	1.43e-05	-0.658392	0.227366	0.00378272	8.10732e-05	0.0213273	190832	39655	151177	UK Biobank	https://docs.google.com/spreadsheets/d/1kvPoupSzsSFBNSztMzl04xMoSC3Kcx3CrjVf4yBmESU/edit?ts=5b5f17db#gid=227859291	PHESANT Transformation:6143_0 || CAT-MUL-BINARY-VAR 3 || NO_NAN Remove NA participants 170220 || Removed 142 examples != 3 but with missing value (<0) || sample 151177/39655(190832) ||-Notes:ACE touchscreen question What types of transport do you use to get to and from work? (You can select more than one answer) The following checks were performed: If code -7 was selected, then no additional choi…
Work hours - lumped category: Over 40 hours	0.277752	0.107566	0.00981855	-0.700954	0.190079	0.000226285	0.0257854	0.00200348	75177	37201	37976	UK Biobank	https://docs.google.com/spreadsheets/d/1kvPoupSzsSFBNSztMzl04xMoSC3Kcx3CrjVf4yBmESU/edit?ts=5b5f17db#gid=227859291	PHESANT Transformation:22604_0 || CAT-MUL-BINARY-VAR 4 || NO_NAN Remove NA participants 286017 || Removed 0 examples != 4 but with missing value (<0) || sample 37976/37201(75177) ||-Notes:Participants were asked On average, how many hours a week did you work?. They were able to select a lumped category or enter a precise number of hours. This field captures the results for participants who select…
Workplace had a lot of diesel exhaust: Often	0.427898	0.116028	0.000226122	-0.718517	0.187025	0.000122123	0.000936989	0.00112964	89104	3483	85621	UK Biobank	https://docs.google.com/spreadsheets/d/1kvPoupSzsSFBNSztMzl04xMoSC3Kcx3CrjVf4yBmESU/edit?ts=5b5f17db#gid=227859291	PHESANT Transformation:22615_0 || CAT-MUL-BINARY-VAR 2 || NO_NAN Remove NA participants 270410 || Removed 1680 examples != 2 but with missing value (<0) || sample 85621/3483(89104) ||-Notes:Participant asked Thinking about the place where you worked: Was there a lot of diesel exhaust? Participants were allowed to skip answering this question.-Variable type:binary
Workplace very dusty: Sometimes	0.701956	0.175118	6.11e-05	-0.91124	0.0820581	1.19e-28	0.000296164	1.0064e-26	89965	31586	58379	UK Biobank	https://docs.google.com/spreadsheets/d/1kvPoupSzsSFBNSztMzl04xMoSC3Kcx3CrjVf4yBmESU/edit?ts=5b5f17db#gid=227859291	PHESANT Transformation:22609_0 || CAT-MUL-BINARY-VAR 1 || NO_NAN Remove NA participants 270347 || Removed 882 examples != 1 but with missing value (<0) || sample 58379/31586(89965) || SKIP_val:-121 < 0 ||-Notes:Participant asked Thinking about the place where you worked: Was it very dusty? Participants were allowed to skip answering this question.-Variable type:binary
Workplace very hot: Often	0.506915	0.0978101	2.19e-07	-0.739745	0.176791	2.86e-05	1.79845e-06	0.0003256	90165	10169	79996	UK Biobank	https://docs.google.com/spreadsheets/d/1kvPoupSzsSFBNSztMzl04xMoSC3Kcx3CrjVf4yBmESU/edit?ts=5b5f17db#gid=227859291	PHESANT Transformation:22608_0 || CAT-MUL-BINARY-VAR 2 || NO_NAN Remove NA participants 270293 || Removed 737 examples != 2 but with missing value (<0) || sample 79996/10169(90165) || SKIP_val:-121 < 0 ||-Notes:Participant asked Thinking about the place where you worked: Was it very hot? Participants were allowed to skip answering this question.-Variable type:binary
#Polyarthropathies	0.620146	0.130875	2.15e-06	-0.806425	0.151812	1.08e-07	1.45662e-05	2.06245e-06	361194	3275	357919	UK Biobank	https://docs.google.com/spreadsheets/d/1kvPoupSzsSFBNSztMzl04xMoSC3Kcx3CrjVf4yBmESU/edit?ts=5b5f17db#gid=227859291	PHESANT Transformation:NA-Notes:NA-Variable type:categorical-Phenotype ID:M13_POLYARTHROPATHIES
Diagnoses - main ICD10: L72 Follicular cysts of skin and subcutaneous tissue	0.434311	0.130813	0.000899866	0.7389	0.178469	3.47e-05	0.00315886	0.000373498	361194	6644	354550	UK Biobank	https://docs.google.com/spreadsheets/d/1kvPoupSzsSFBNSztMzl04xMoSC3Kcx3CrjVf4yBmESU/edit?ts=5b5f17db#gid=227859291	PHESANT Transformation:NA-Notes:NA-Variable type:categorical-Phenotype ID:L72
Meniscus derangement	0.801037	0.0555627	4.06e-47	-0.73296	0.20602	0.000374108	7.859e-45	0.00303386	361194	10831	350363	UK Biobank	https://docs.google.com/spreadsheets/d/1kvPoupSzsSFBNSztMzl04xMoSC3Kcx3CrjVf4yBmESU/edit?ts=5b5f17db#gid=227859291	PHESANT Transformation:NA-Notes:NA-Variable type:categorical-Phenotype ID:M13_MENISCUSDERANGEMENTS
Non-cancer illness code, self-reported: cervical spondylosis	0.407868	0.111845	0.000265592	-0.674899	0.208435	0.00120397	0.00106568	0.00800842	361141	2510	358631	UK Biobank	https://docs.google.com/spreadsheets/d/1kvPoupSzsSFBNSztMzl04xMoSC3Kcx3CrjVf4yBmESU/edit?ts=5b5f17db#gid=227859291	PHESANT Transformation:20002_0 || CAT-MUL-BINARY-VAR 1478 || Indicator name x135_0_0 || Remove indicator var NAs: 53 || Remove indicator var <0: 0 || Removed 0 examples != 1478 but with missing value (<0) || sample 358631/2510(361141) ||-Notes:Code for non-cancer illness. If the participant was uncertain of the type of illness they had had, then they described it to the interviewer (a trained nur…
Non-cancer illness code, self-reported: rheumatoid arthritis	0.382798	0.118293	0.00121214	-0.780264	0.152263	2.98e-07	0.00415571	5.04046e-06	361141	4017	357124	UK Biobank	https://docs.google.com/spreadsheets/d/1kvPoupSzsSFBNSztMzl04xMoSC3Kcx3CrjVf4yBmESU/edit?ts=5b5f17db#gid=227859291	PHESANT Transformation:20002_0 || CAT-MUL-BINARY-VAR 1464 || Indicator name x135_0_0 || Remove indicator var NAs: 53 || Remove indicator var <0: 0 || Removed 0 examples != 1464 but with missing value (<0) || sample 357124/4017(361141) ||-Notes:Code for non-cancer illness. If the participant was uncertain of the type of illness they had had, then they described it to the interviewer (a trained nur…
Non-cancer illness code, self-reported: spine arthritis/spondylitis	0.545401	0.1556	0.000456365	-0.759423	0.173597	1.22e-05	0.00171771	0.000157009	361141	3154	357987	UK Biobank	https://docs.google.com/spreadsheets/d/1kvPoupSzsSFBNSztMzl04xMoSC3Kcx3CrjVf4yBmESU/edit?ts=5b5f17db#gid=227859291	PHESANT Transformation:20002_0 || CAT-MUL-BINARY-VAR 1311 || Indicator name x135_0_0 || Remove indicator var NAs: 53 || Remove indicator var <0: 0 || Removed 0 examples != 1311 but with missing value (<0) || sample 357987/3154(361141) ||-Notes:Code for non-cancer illness. If the participant was uncertain of the type of illness they had had, then they described it to the interviewer (a trained nur…
Treatment/medication code: amitriptyline	0.518345	0.0792544	6.14e-11	-0.807393	0.143011	1.65e-08	8.3197e-10	4.65143e-07	361141	6824	354317	UK Biobank	https://docs.google.com/spreadsheets/d/1kvPoupSzsSFBNSztMzl04xMoSC3Kcx3CrjVf4yBmESU/edit?ts=5b5f17db#gid=227859291	PHESANT Transformation:20003_0 || CAT-MUL-BINARY-VAR 1140879616 || Indicator name x137_0_0 || Remove indicator var NAs: 53 || Remove indicator var <0: 0 || Removed 0 examples != 1140879616 but with missing value (<0) || sample 354317/6824(361141) ||-Notes:Code for treatment Negative codes indicate free-text entry.-Variable type:binary
Treatment/medication code: atorvastatin	0.251934	0.0638544	7.97e-05	-0.646833	0.0628788	8.07e-25	0.000369841	5.30827e-23	361141	10805	350336	UK Biobank	https://docs.google.com/spreadsheets/d/1kvPoupSzsSFBNSztMzl04xMoSC3Kcx3CrjVf4yBmESU/edit?ts=5b5f17db#gid=227859291	PHESANT Transformation:20003_0 || CAT-MUL-BINARY-VAR 1141146234 || Indicator name x137_0_0 || Remove indicator var NAs: 53 || Remove indicator var <0: 0 || Removed 0 examples != 1141146234 but with missing value (<0) || sample 350336/10805(361141) ||-Notes:Code for treatment Negative codes indicate free-text entry.-Variable type:binary
Treatment/medication code: beclometasone	0.296405	0.11789	0.0119286	-0.941342	0.161431	5.5e-09	0.0297667	1.628e-07	361141	3299	357842	UK Biobank	https://docs.google.com/spreadsheets/d/1kvPoupSzsSFBNSztMzl04xMoSC3Kcx3CrjVf4yBmESU/edit?ts=5b5f17db#gid=227859291	PHESANT Transformation:20003_0 || CAT-MUL-BINARY-VAR 1140909786 || Indicator name x137_0_0 || Remove indicator var NAs: 53 || Remove indicator var <0: 0 || Removed 0 examples != 1140909786 but with missing value (<0) || sample 357842/3299(361141) ||-Notes:Code for treatment Negative codes indicate free-text entry.-Variable type:binary
Treatment/medication code: bisoprolol	0.232602	0.0917625	0.0112504	-0.696649	0.188938	0.000226745	0.0286	0.00200348	361141	5304	355837	UK Biobank	https://docs.google.com/spreadsheets/d/1kvPoupSzsSFBNSztMzl04xMoSC3Kcx3CrjVf4yBmESU/edit?ts=5b5f17db#gid=227859291	PHESANT Transformation:20003_0 || CAT-MUL-BINARY-VAR 1140879760 || Indicator name x137_0_0 || Remove indicator var NAs: 53 || Remove indicator var <0: 0 || Removed 0 examples != 1140879760 but with missing value (<0) || sample 355837/5304(361141) ||-Notes:Code for treatment Negative codes indicate free-text entry.-Variable type:binary
Treatment/medication code: dihydrocodeine	0.554144	0.149017	0.00020027	-0.702998	0.212129	0.000919705	0.000837549	0.00655982	361141	1290	359851	UK Biobank	https://docs.google.com/spreadsheets/d/1kvPoupSzsSFBNSztMzl04xMoSC3Kcx3CrjVf4yBmESU/edit?ts=5b5f17db#gid=227859291	PHESANT Transformation:20003_0 || CAT-MUL-BINARY-VAR 1140884464 || Indicator name x137_0_0 || Remove indicator var NAs: 53 || Remove indicator var <0: 0 || Removed 0 examples != 1140884464 but with missing value (<0) || sample 359851/1290(361141) ||-Notes:Code for treatment Negative codes indicate free-text entry.-Variable type:binary
Treatment/medication code: doxazosin	0.364704	0.0795756	4.58e-06	-0.783335	0.148703	1.38e-07	2.91262e-05	2.47564e-06	361141	4043	357098	UK Biobank	https://docs.google.com/spreadsheets/d/1kvPoupSzsSFBNSztMzl04xMoSC3Kcx3CrjVf4yBmESU/edit?ts=5b5f17db#gid=227859291	PHESANT Transformation:20003_0 || CAT-MUL-BINARY-VAR 1140879778 || Indicator name x137_0_0 || Remove indicator var NAs: 53 || Remove indicator var <0: 0 || Removed 0 examples != 1140879778 but with missing value (<0) || sample 357098/4043(361141) ||-Notes:Code for treatment Negative codes indicate free-text entry.-Variable type:binary
Treatment/medication code: isosorbide mononitrate	0.394535	0.130873	0.00257279	-0.897379	0.0883276	3e-24	0.00808846	1.776e-22	361141	1189	359952	UK Biobank	https://docs.google.com/spreadsheets/d/1kvPoupSzsSFBNSztMzl04xMoSC3Kcx3CrjVf4yBmESU/edit?ts=5b5f17db#gid=227859291	PHESANT Transformation:20003_0 || CAT-MUL-BINARY-VAR 1140860954 || Indicator name x137_0_0 || Remove indicator var NAs: 53 || Remove indicator var <0: 0 || Removed 0 examples != 1140860954 but with missing value (<0) || sample 359952/1189(361141) ||-Notes:Code for treatment Negative codes indicate free-text entry.-Variable type:binary
Treatment/medication code: perindopril	0.282389	0.101894	0.00558183	-0.739073	0.178187	3.36e-05	0.015823	0.000368356	361141	5157	355984	UK Biobank	https://docs.google.com/spreadsheets/d/1kvPoupSzsSFBNSztMzl04xMoSC3Kcx3CrjVf4yBmESU/edit?ts=5b5f17db#gid=227859291	PHESANT Transformation:20003_0 || CAT-MUL-BINARY-VAR 1140888560 || Indicator name x137_0_0 || Remove indicator var NAs: 53 || Remove indicator var <0: 0 || Removed 0 examples != 1140888560 but with missing value (<0) || sample 355984/5157(361141) ||-Notes:Code for treatment Negative codes indicate free-text entry.-Variable type:binary
Diagnoses - main ICD10: K43 Ventral hernia	0.353625	0.105117	0.000767935	-0.606329	0.211665	0.00417574	0.00278222	0.0228892	361194	2249	358945	UK Biobank	https://docs.google.com/spreadsheets/d/1kvPoupSzsSFBNSztMzl04xMoSC3Kcx3CrjVf4yBmESU/edit?ts=5b5f17db#gid=227859291	PHESANT Transformation:NA-Notes:NA-Variable type:categorical-Phenotype ID:K43
Diagnoses - main ICD10: K90 Intestinal malabsorption	0.143448	0.056519	0.0111474	-0.775089	0.170545	5.5e-06	0.0284458	7.57209e-05	361194	922	360272	UK Biobank	https://docs.google.com/spreadsheets/d/1kvPoupSzsSFBNSztMzl04xMoSC3Kcx3CrjVf4yBmESU/edit?ts=5b5f17db#gid=227859291	PHESANT Transformation:NA-Notes:NA-Variable type:categorical-Phenotype ID:K90
