# Supplementary material for: Phenome-wide causal associations between osteoarthritis and other complex traits through the latent causal variable analysis
Source: BMC Musculoskelet Disord. 2024 Mar 26;25:238. doi: 10.1186/s12891-024-07360-x (PMC10964580; doi:10.1186/s12891-024-07360-x)
Supplement: Supplementary file 4 — Supplementary Material 4 [file 12891_2024_7360_MOESM4_ESM.xlsx]

## Sheet: Additional file 4
Additional file S4: Traits with significant genetic correlations with hip osteoarthritis (FDR < 0.05)
Phenotype	rG	rG_SE	P_rG	GCP	GCP_SE	P_GCP	FDR_rG	FDR_GCP	N	NCAS	NCON	Cohort	URL	ref
#Other joint disorders	0.410628	0.068256	1.79e-09	-0.116624	0.201325	0.562399	2.02121e-07	0.851338	361194	27347	333847	UK Biobank	https://docs.google.com/spreadsheets/d/1kvPoupSzsSFBNSztMzl04xMoSC3Kcx3CrjVf4yBmESU/edit?ts=5b5f17db#gid=227859291	PHESANT Transformation:NA-Notes:NA-Variable type:categorical-Phenotype ID:M13_OTHERJOINT
#Spondylopathies	0.49461	0.115298	1.79e-05	0.574357	0.299315	0.0549965	0.000505302	0.193073	361194	4393	356801	UK Biobank	https://docs.google.com/spreadsheets/d/1kvPoupSzsSFBNSztMzl04xMoSC3Kcx3CrjVf4yBmESU/edit?ts=5b5f17db#gid=227859291	PHESANT Transformation:NA-Notes:NA-Variable type:categorical-Phenotype ID:M13_SPONDYLOPATHY
Any ICDMAIN event in hilmo or causes of death	0.409429	0.0455963	2.72e-19	-0.00346029	0.202425	0.986361	3.6856e-16	0.999317	361194	282009	79185	UK Biobank	https://docs.google.com/spreadsheets/d/1kvPoupSzsSFBNSztMzl04xMoSC3Kcx3CrjVf4yBmESU/edit?ts=5b5f17db#gid=227859291	PHESANT Transformation:NA-Notes:NA-Variable type:categorical-Phenotype ID:ICDMAIN_ANY_ENTRY
Arm fat mass (left)	0.259446	0.0553806	2.8e-06	-0.478702	0.150593	0.00147894	0.000105389	0.0174304	354673	NA	NA	UK Biobank	https://docs.google.com/spreadsheets/d/1kvPoupSzsSFBNSztMzl04xMoSC3Kcx3CrjVf4yBmESU/edit?ts=5b5f17db#gid=227859291	PHESANT Transformation:23124_0|| CONTINUOUS MAIN || CONTINUOUS || ||-Notes:Body composition estimation by impedance measurement. Left arm fat mass. Left arm fat mass in Kg, 0.1 increments.-Variable type:continuous_raw
Arm fat mass (right)	0.256949	0.0547158	2.65e-06	-0.472621	0.151056	0.00175538	0.000102593	0.0193092	354736	NA	NA	UK Biobank	https://docs.google.com/spreadsheets/d/1kvPoupSzsSFBNSztMzl04xMoSC3Kcx3CrjVf4yBmESU/edit?ts=5b5f17db#gid=227859291	PHESANT Transformation:23120_0|| CONTINUOUS MAIN || CONTINUOUS || ||-Notes:Body composition estimation by impedance measurement. Right arm fat mass. Right arm fat mass in Kg, 0.1 increments.-Variable type:continuous_raw
Arm fat percentage (left)	0.228992	0.0513929	8.36e-06	-0.229886	0.136386	0.0918819	0.000259298	0.274934	354707	NA	NA	UK Biobank	https://docs.google.com/spreadsheets/d/1kvPoupSzsSFBNSztMzl04xMoSC3Kcx3CrjVf4yBmESU/edit?ts=5b5f17db#gid=227859291	PHESANT Transformation:23123_0|| CONTINUOUS MAIN || CONTINUOUS || ||-Notes:Body composition estimation by impedance measurement. Left arm fat percentage Range 1-75% in 0.1% increments.-Variable type:continuous_raw
Arm fat percentage (right)	0.22325	0.0501208	8.42e-06	-0.239488	0.137633	0.0818503	0.000259298	0.255355	354760	NA	NA	UK Biobank	https://docs.google.com/spreadsheets/d/1kvPoupSzsSFBNSztMzl04xMoSC3Kcx3CrjVf4yBmESU/edit?ts=5b5f17db#gid=227859291	PHESANT Transformation:23119_0|| CONTINUOUS MAIN || CONTINUOUS || ||-Notes:Body composition estimation by impedance measurement. Right arm fat percentage Range 1-75% in 0.1% increments.-Variable type:continuous_raw
Arm fat-free mass (left)	0.206526	0.052546	8.48e-05	-0.643181	0.226207	0.00446452	0.00168976	0.0306936	354668	NA	NA	UK Biobank	https://docs.google.com/spreadsheets/d/1kvPoupSzsSFBNSztMzl04xMoSC3Kcx3CrjVf4yBmESU/edit?ts=5b5f17db#gid=227859291	PHESANT Transformation:23125_0|| CONTINUOUS MAIN || CONTINUOUS || ||-Notes:Body composition estimation by impedance measurement. Left arm fat free mass Left arm fat free mass in Kg, 0.1 increments.-Variable type:continuous_raw
Arm fat-free mass (right)	0.203663	0.0524608	0.000103516	-0.631303	0.23217	0.00654511	0.00192143	0.0348369	354732	NA	NA	UK Biobank	https://docs.google.com/spreadsheets/d/1kvPoupSzsSFBNSztMzl04xMoSC3Kcx3CrjVf4yBmESU/edit?ts=5b5f17db#gid=227859291	PHESANT Transformation:23121_0|| CONTINUOUS MAIN || CONTINUOUS || ||-Notes:Body composition estimation by impedance measurement. Right arm fat free mass Right arm fat free mass in Kg, 0.1 increments.-Variable type:continuous_raw
Arm predicted mass (left)	0.203089	0.0531838	0.000134199	-0.643885	0.225907	0.0043688	0.00230177	0.0306936	354653	NA	NA	UK Biobank	https://docs.google.com/spreadsheets/d/1kvPoupSzsSFBNSztMzl04xMoSC3Kcx3CrjVf4yBmESU/edit?ts=5b5f17db#gid=227859291	PHESANT Transformation:23126_0|| CONTINUOUS MAIN || CONTINUOUS || ||-Notes:Body composition estimation by impedance measurement. Left arm predicted mass. in Kg, 0.1 increments.-Variable type:continuous_raw
Arm predicted mass (right)	0.201848	0.052818	0.000132603	-0.624569	0.234229	0.00766489	0.00230177	0.0361345	354726	NA	NA	UK Biobank	https://docs.google.com/spreadsheets/d/1kvPoupSzsSFBNSztMzl04xMoSC3Kcx3CrjVf4yBmESU/edit?ts=5b5f17db#gid=227859291	PHESANT Transformation:23122_0|| CONTINUOUS MAIN || CONTINUOUS || ||-Notes:Body composition estimation by impedance measurement. Right Arm predicted mass in Kg, 0.1 increments.-Variable type:continuous_raw
Asthma	0.525215	0.132516	7.39e-05	0.0720254	0.578284	0.90088	0.00161507	0.990073	361194	1993	359201	UK Biobank	https://docs.google.com/spreadsheets/d/1kvPoupSzsSFBNSztMzl04xMoSC3Kcx3CrjVf4yBmESU/edit?ts=5b5f17db#gid=227859291	PHESANT Transformation:NA-Notes:NA-Variable type:categorical-Phenotype ID:J10_ASTHMA_MAIN
Asthma (All Biobanks)	0.182957	0.049131	0.000196208	-0.0234141	0.497231	0.962442	0.00312779	0.999317	1800785	153763	1647022	Global Biobank Meta-analysis Initiative Meta-analysis Initiative: powering genetic discovery across human diseases. 2027	https://www.globalbiobankmeta.org/resources	https://www.sciencedirect.com/science/article/pii/S2666979X22001410?via%3Dihub
Asthma (EUR Biobanks)	0.185835	0.0516866	0.000323858	-0.211987	0.456147	0.642122	0.00471858	0.89424	1376071	121940	1254131	Global Biobank Meta-analysis Initiative Meta-analysis Initiative: powering genetic discovery across human diseases. 2026	https://www.globalbiobankmeta.org/resources	https://www.sciencedirect.com/science/article/pii/S2666979X22001410?via%3Dihub
Asthma, hospital admissions 1	0.52651	0.133649	8.16e-05	0.0474437	0.57843	0.93463	0.00167527	0.999317	361194	1986	359208	UK Biobank	https://docs.google.com/spreadsheets/d/1kvPoupSzsSFBNSztMzl04xMoSC3Kcx3CrjVf4yBmESU/edit?ts=5b5f17db#gid=227859291	PHESANT Transformation:NA-Notes:NA-Variable type:categorical-Phenotype ID:ASTHMA_HOSPITAL1
Asthma-related pneumonia	0.372417	0.110496	0.00075053	0.00101531	0.579425	0.998602	0.00968541	0.999317	361194	5900	355294	UK Biobank	https://docs.google.com/spreadsheets/d/1kvPoupSzsSFBNSztMzl04xMoSC3Kcx3CrjVf4yBmESU/edit?ts=5b5f17db#gid=227859291	PHESANT Transformation:NA-Notes:NA-Variable type:categorical-Phenotype ID:ASTHMA_PNEUMONIA
Attendance/disability/mobility allowance: Blue badge	0.349783	0.0763149	4.57e-06	0.214769	0.183067	0.240726	0.000158778	0.544106	358597	12733	345864	UK Biobank	https://docs.google.com/spreadsheets/d/1kvPoupSzsSFBNSztMzl04xMoSC3Kcx3CrjVf4yBmESU/edit?ts=5b5f17db#gid=227859291	PHESANT Transformation:6146_0 || CAT-MUL-BINARY-VAR 3 || NO_NAN Remove NA participants 179 || Removed 2418 examples != 3 but with missing value (<0) || sample 345864/12733(358597) || SKIP_val:-1 < 0 || SKIP_val:-3 < 0 ||-Notes:ACE touchscreen question Do you receive any of the following? (You can select more than one answer) The following checks were performed: If code -7 was selected, then no ad…
Attendance/disability/mobility allowance: Disability living allowance	0.22928	0.0671824	0.000643012	0.440572	0.325242	0.175545	0.00862655	0.432313	358597	15697	342900	UK Biobank	https://docs.google.com/spreadsheets/d/1kvPoupSzsSFBNSztMzl04xMoSC3Kcx3CrjVf4yBmESU/edit?ts=5b5f17db#gid=227859291	PHESANT Transformation:6146_0 || CAT-MUL-BINARY-VAR 2 || NO_NAN Remove NA participants 179 || Removed 2418 examples != 2 but with missing value (<0) || sample 342900/15697(358597) ||-Notes:ACE touchscreen question Do you receive any of the following? (You can select more than one answer) The following checks were performed: If code -7 was selected, then no additional choices were allowed. If code…
Attendance/disability/mobility allowance: None of the above	-0.310286	0.0802062	0.000109462	0.138984	0.17122	0.416947	0.00200434	0.70947	358597	337879	20718	UK Biobank	https://docs.google.com/spreadsheets/d/1kvPoupSzsSFBNSztMzl04xMoSC3Kcx3CrjVf4yBmESU/edit?ts=5b5f17db#gid=227859291	PHESANT Transformation:6146_0 || CAT-MUL-BINARY-VAR 100 || NO_NAN Remove NA participants 179 || Removed 2418 examples != 100 but with missing value (<0) || sample 20718/337879(358597) ||-Notes:ACE touchscreen question Do you receive any of the following? (You can select more than one answer) The following checks were performed: If code -7 was selected, then no additional choices were allowed. If …
Back pain	0.167302	0.0391307	1.91e-05	-0.0458639	0.122404	0.70789	0.000528173	0.906489	509000	145000	364000	UK Biobank + CHARGE	https://zenodo.org/record/1319332	Meta-analysis results from UK Biobank and CHARGE provided in Freidin et al (2019) Insight into the genetic architecture of back pain and its risk factors from a study of 509,000 individuals
Back pain for 3+ months	0.234106	0.0728812	0.00131738	0.512624	0.277198	0.0644137	0.0150004	0.216903	90555	62055	28500	UK Biobank	https://docs.google.com/spreadsheets/d/1kvPoupSzsSFBNSztMzl04xMoSC3Kcx3CrjVf4yBmESU/edit?ts=5b5f17db#gid=227859291	PHESANT Transformation:3571_0|| CAT-SINGLE || Inc(>=10): 1(62055) || Inc(>=10): 0(28500) || CAT-SINGLE-BINARY || sample 28500/62055(90555) ||-Notes:ACE touchscreen question Have you had back pains for more than 3 months? ~F3571~ was collected from participants who indicated that in the last month they experienced back pain that interfered with their usual activities, as defined by their answers t…
Basal metabolic rate	0.200567	0.0514362	9.65e-05	-0.646388	0.218928	0.00315196	0.00184165	0.0254117	354825	NA	NA	UK Biobank	https://docs.google.com/spreadsheets/d/1kvPoupSzsSFBNSztMzl04xMoSC3Kcx3CrjVf4yBmESU/edit?ts=5b5f17db#gid=227859291	PHESANT Transformation:23105_0|| CONTINUOUS MAIN || CONTINUOUS || ||-Notes:Body composition estimation by impedance measurement. Basal metabolic rate Return value in Kilo- Joules.-Variable type:continuous_raw
Blood clot, DVT, bronchitis, emphysema, asthma, rhinitis, eczema, allergy diagnosed by doctor: Blood clot in the leg (DVT)	0.315814	0.0985709	0.00135567	-0.882027	0.082985	2.19e-26	0.0153078	1.80675e-24	360527	7386	353141	UK Biobank	https://docs.google.com/spreadsheets/d/1kvPoupSzsSFBNSztMzl04xMoSC3Kcx3CrjVf4yBmESU/edit?ts=5b5f17db#gid=227859291	PHESANT Transformation:6152_0 || CAT-MUL-BINARY-VAR 5 || NO_NAN Remove NA participants 181 || Removed 486 examples != 5 but with missing value (<0) || sample 353141/7386(360527) || SKIP_val:-3 < 0 ||-Notes:ACE touchscreen question Has a doctor ever told you that you have had any of the following conditions? (You can select more than one answer) The following checks were performed: If code -7 was …
BMI	0.238673	0.0437179	4.78e-08	-0.732479	0.159155	4.18e-06	3.69614e-06	0.000172425	339224	NA	NA	GIANT Consortium	https://portals.broadinstitute.org/collaboration/giant/index.php/GIANT_consortium_data_files	Meta-analysis results from the GIANT Consortium Consortium (2015) Genetic studies of body mass index yield new insights for obesity biology.
Body fat percentage	0.209444	0.038397	4.91e-08	-0.278228	0.159987	0.082023	3.69614e-06	0.255355	354628	NA	NA	UK Biobank	https://docs.google.com/spreadsheets/d/1kvPoupSzsSFBNSztMzl04xMoSC3Kcx3CrjVf4yBmESU/edit?ts=5b5f17db#gid=227859291	PHESANT Transformation:23099_0|| CONTINUOUS MAIN || CONTINUOUS || ||-Notes:Body composition estimation by impedance measurement. Body fat percentage Body fat percentage. Range 1% - 75% in 0.1% increments.-Variable type:continuous_raw
Body mass index (BMI)	0.278595	0.062322	7.81e-06	-0.330365	0.168191	0.0495049	0.000251965	0.180058	359983	NA	NA	UK Biobank	https://docs.google.com/spreadsheets/d/1kvPoupSzsSFBNSztMzl04xMoSC3Kcx3CrjVf4yBmESU/edit?ts=5b5f17db#gid=227859291	PHESANT Transformation:21001_0|| CONTINUOUS MAIN || CONTINUOUS || ||-Notes:BMI value here is constructed from height and weight measured during the initial Assessment Centre visit. Value is not present if either of these readings were omitted.-Variable type:continuous_raw
Carpal tunnel syndrome	0.226093	0.0600918	0.000168252	0.191989	0.284122	0.499215	0.00278026	0.792023	361194	7973	353221	UK Biobank	https://docs.google.com/spreadsheets/d/1kvPoupSzsSFBNSztMzl04xMoSC3Kcx3CrjVf4yBmESU/edit?ts=5b5f17db#gid=227859291	PHESANT Transformation:NA-Notes:NA-Variable type:categorical-Phenotype ID:G6_CARPTU
Cereal type: Bran cereal (e.g. All Bran, Branflakes)	0.24947	0.076457	0.00110289	0.362191	0.380739	0.34146	0.0131089	0.655334	299898	50609	249289	UK Biobank	https://docs.google.com/spreadsheets/d/1kvPoupSzsSFBNSztMzl04xMoSC3Kcx3CrjVf4yBmESU/edit?ts=5b5f17db#gid=227859291	PHESANT Transformation:1468_0 || CAT-SINGLE || CAT-SINGLE-BINARY-VAR: 1 || Inc(>=10): 1(50609) ||-Notes:ACE touchscreen question What type of cereal do you mainly eat? If the participant activated the Help button they were shown the message: If you eat more than one type of cereal, please select the one that you eat the most. If you are unsure, select Do not know. ~F1468~ was collected from all p…
Cereal type: Muesli	-0.195659	0.0392339	6.13e-07	0.21323	0.499306	0.669341	2.6794e-05	0.902244	299898	61523	238375	UK Biobank	https://docs.google.com/spreadsheets/d/1kvPoupSzsSFBNSztMzl04xMoSC3Kcx3CrjVf4yBmESU/edit?ts=5b5f17db#gid=227859291	PHESANT Transformation:1468_0 || CAT-SINGLE || CAT-SINGLE-BINARY-VAR: 4 || Inc(>=10): 4(61523) ||-Notes:ACE touchscreen question What type of cereal do you mainly eat? If the participant activated the Help button they were shown the message: If you eat more than one type of cereal, please select the one that you eat the most. If you are unsure, select Do not know. ~F1468~ was collected from all p…
Chest pain or discomfort walking normally	0.251059	0.0743666	0.000735587	0.627214	0.229486	0.00627351	0.0096769	0.0345043	55737	9617	46120	UK Biobank	https://docs.google.com/spreadsheets/d/1kvPoupSzsSFBNSztMzl04xMoSC3Kcx3CrjVf4yBmESU/edit?ts=5b5f17db#gid=227859291	PHESANT Transformation:3606_0|| CAT-SINGLE || Inc(>=10): 0(46120) || Inc(>=10): 1(9617) || CAT-SINGLE-BINARY || sample 46120/9617(55737) ||-Notes:ACE touchscreen question Do you get this pain or discomfort when you walk at an ordinary pace on the level? ~F3606~ was collected from participants who indicated that they get pain or discomfort in their chest, as defined by their answers to ~F2335~-Var…
Childhood asthma (age<16)	0.525215	0.132516	7.39e-05	0.0720254	0.578284	0.90088	0.00161507	0.990073	361194	1993	359201	UK Biobank	https://docs.google.com/spreadsheets/d/1kvPoupSzsSFBNSztMzl04xMoSC3Kcx3CrjVf4yBmESU/edit?ts=5b5f17db#gid=227859291	PHESANT Transformation:NA-Notes:NA-Variable type:categorical-Phenotype ID:ASTHMA_CHILD
Cognitive Performance	-0.143587	0.0451639	0.00147662	-0.340735	0.426805	0.424675	0.0161356	0.715014	257841	NA	NA	SSGAC	https://www.thessgac.org/data	Cognitive Performance (CP) meta-analysis of all discovery cohorts.
COPD (All Biobanks)	0.285713	0.0574347	6.54e-07	0.0638591	0.226495	0.777986	2.76928e-05	0.947244	1392366	81568	1310798	Global Biobank Meta-analysis Initiative Meta-analysis Initiative: powering genetic discovery across human diseases. 2030	https://www.globalbiobankmeta.org/resources	https://www.sciencedirect.com/science/article/pii/S2666979X22001410?via%3Dihub
COPD (EUR Biobanks)	0.302835	0.0592965	3.27e-07	-0.136612	0.264964	0.606145	1.47695e-05	0.881982	995917	58559	937358	Global Biobank Meta-analysis Initiative Meta-analysis Initiative: powering genetic discovery across human diseases. 2029	https://www.globalbiobankmeta.org/resources	https://www.sciencedirect.com/science/article/pii/S2666979X22001410?via%3Dihub
COPD differential diagnosis	0.318337	0.0807424	8.06e-05	0.347017	0.405189	0.391759	0.00167527	0.695056	361194	26710	334484	UK Biobank	https://docs.google.com/spreadsheets/d/1kvPoupSzsSFBNSztMzl04xMoSC3Kcx3CrjVf4yBmESU/edit?ts=5b5f17db#gid=227859291	PHESANT Transformation:NA-Notes:NA-Variable type:categorical-Phenotype ID:COPD_EXCL
COPD, early/later onset	0.289018	0.0976282	0.00307245	0.335786	0.407418	0.409837	0.0295769	0.70947	361194	1897	359297	UK Biobank	https://docs.google.com/spreadsheets/d/1kvPoupSzsSFBNSztMzl04xMoSC3Kcx3CrjVf4yBmESU/edit?ts=5b5f17db#gid=227859291	PHESANT Transformation:NA-Notes:NA-Variable type:categorical-Phenotype ID:COPD_EARLYANDLATER
Coronary atherosclerosis	0.132038	0.0456162	0.00379714	-0.323026	0.264082	0.221252	0.0340737	0.52908	361194	14334	346860	UK Biobank	https://docs.google.com/spreadsheets/d/1kvPoupSzsSFBNSztMzl04xMoSC3Kcx3CrjVf4yBmESU/edit?ts=5b5f17db#gid=227859291	PHESANT Transformation:NA-Notes:NA-Variable type:categorical-Phenotype ID:I9_CORATHER
Current employment status: In paid employment or self-employed	-0.236758	0.0602229	8.45e-05	-0.232706	0.208665	0.26476	0.00168976	0.574055	359931	205149	154782	UK Biobank	https://docs.google.com/spreadsheets/d/1kvPoupSzsSFBNSztMzl04xMoSC3Kcx3CrjVf4yBmESU/edit?ts=5b5f17db#gid=227859291	PHESANT Transformation:6142_0 || CAT-MUL-BINARY-VAR 1 || NO_NAN Remove NA participants 177 || Removed 1086 examples != 1 but with missing value (<0) || sample 154782/205149(359931) ||-Notes:ACE touchscreen question Which of the following describes your current situation? (You can select more than one answer) The following checks were performed: If code -7 was selected, then no additional choices …
Current employment status: Unable to work because of sickness or disability	0.288833	0.060774	2.01e-06	-0.189896	0.217492	0.382599	8.01044e-05	0.695056	359931	13756	346175	UK Biobank	https://docs.google.com/spreadsheets/d/1kvPoupSzsSFBNSztMzl04xMoSC3Kcx3CrjVf4yBmESU/edit?ts=5b5f17db#gid=227859291	PHESANT Transformation:6142_0 || CAT-MUL-BINARY-VAR 4 || NO_NAN Remove NA participants 177 || Removed 1086 examples != 4 but with missing value (<0) || sample 346175/13756(359931) ||-Notes:ACE touchscreen question Which of the following describes your current situation? (You can select more than one answer) The following checks were performed: If code -7 was selected, then no additional choices w…
Destinations on discharge from hospital (recoded): Usual Place of residence	0.315634	0.0481821	5.72e-11	-0.335496	0.211036	0.111889	8.61178e-09	0.30265	361058	232634	128424	UK Biobank	https://docs.google.com/spreadsheets/d/1kvPoupSzsSFBNSztMzl04xMoSC3Kcx3CrjVf4yBmESU/edit?ts=5b5f17db#gid=227859291	PHESANT Transformation:41248_0 || CAT-MUL-BINARY-VAR 1000 || ALL || Removed 136 examples != 1000 but with missing value (<0) || sample 128424/232634(361058) ||-Notes:This field is a summary of the distinct destination on discharge codes a participant has had recorded across all their episodes in hospital. Destination on discharge identifies whether a patient was due to return to their usual place…
Destinations on discharge from hospital (recoded): Usual Place of residence: Living with relatives	0.387417	0.11184	0.000532122	-0.226444	0.44987	0.614715	0.00728308	0.881982	359439	10386	349053	UK Biobank	https://docs.google.com/spreadsheets/d/1kvPoupSzsSFBNSztMzl04xMoSC3Kcx3CrjVf4yBmESU/edit?ts=5b5f17db#gid=227859291	PHESANT Transformation:41248_0 || CAT-MUL-BINARY-VAR 1001 || ALL || Removed 1755 examples != 1001 but with missing value (<0) || sample 349053/10386(359439) ||-Notes:This field is a summary of the distinct destination on discharge codes a participant has had recorded across all their episodes in hospital. Destination on discharge identifies whether a patient was due to return to their usual place…
Diagnoses - main ICD10: G56 Mononeuropathies of upper limb	0.239037	0.0604745	7.73e-05	0.130969	0.363978	0.718977	0.00166256	0.912547	361194	8130	353064	UK Biobank	https://docs.google.com/spreadsheets/d/1kvPoupSzsSFBNSztMzl04xMoSC3Kcx3CrjVf4yBmESU/edit?ts=5b5f17db#gid=227859291	PHESANT Transformation:NA-Notes:NA-Variable type:categorical-Phenotype ID:G56
Diagnoses - main ICD10: I25 Chronic ischaemic heart disease	0.131392	0.0443529	0.00305239	-0.454833	0.240426	0.0585201	0.0295769	0.201163	361194	12769	348425	UK Biobank	https://docs.google.com/spreadsheets/d/1kvPoupSzsSFBNSztMzl04xMoSC3Kcx3CrjVf4yBmESU/edit?ts=5b5f17db#gid=227859291	PHESANT Transformation:NA-Notes:NA-Variable type:categorical-Phenotype ID:I25
Diagnoses - main ICD10: J18 Pneumonia, organism unspecified	0.423638	0.121137	0.00047019	0.00706853	0.578304	0.990248	0.0065011	0.999317	361194	4630	356564	UK Biobank	https://docs.google.com/spreadsheets/d/1kvPoupSzsSFBNSztMzl04xMoSC3Kcx3CrjVf4yBmESU/edit?ts=5b5f17db#gid=227859291	PHESANT Transformation:NA-Notes:NA-Variable type:categorical-Phenotype ID:J18
Diagnoses - main ICD10: J44 Other chronic obstructive pulmonary disease	0.298338	0.0925326	0.0012635	0.311654	0.419274	0.457288	0.0145088	0.760484	361194	1531	359663	UK Biobank	https://docs.google.com/spreadsheets/d/1kvPoupSzsSFBNSztMzl04xMoSC3Kcx3CrjVf4yBmESU/edit?ts=5b5f17db#gid=227859291	PHESANT Transformation:NA-Notes:NA-Variable type:categorical-Phenotype ID:J44
Diagnoses - main ICD10: J45 Asthma	0.49051	0.130661	0.000173985	-0.584477	0.210121	0.00540887	0.00284036	0.0308548	361194	1693	359501	UK Biobank	https://docs.google.com/spreadsheets/d/1kvPoupSzsSFBNSztMzl04xMoSC3Kcx3CrjVf4yBmESU/edit?ts=5b5f17db#gid=227859291	PHESANT Transformation:NA-Notes:NA-Variable type:categorical-Phenotype ID:J45
Diagnoses - main ICD10: K43 Ventral hernia	0.431665	0.148534	0.00365895	0.189488	0.507208	0.70871	0.0331075	0.906489	361194	2249	358945	UK Biobank	https://docs.google.com/spreadsheets/d/1kvPoupSzsSFBNSztMzl04xMoSC3Kcx3CrjVf4yBmESU/edit?ts=5b5f17db#gid=227859291	PHESANT Transformation:NA-Notes:NA-Variable type:categorical-Phenotype ID:K43
Diagnoses - main ICD10: M20 Acquired deformities of fingers and toes	0.266747	0.0666116	6.21e-05	-0.167754	0.233408	0.472316	0.00145078	0.764041	361194	7773	353421	UK Biobank	https://docs.google.com/spreadsheets/d/1kvPoupSzsSFBNSztMzl04xMoSC3Kcx3CrjVf4yBmESU/edit?ts=5b5f17db#gid=227859291	PHESANT Transformation:NA-Notes:NA-Variable type:categorical-Phenotype ID:M20
Diagnoses - main ICD10: M23 Internal derangement of knee	0.355785	0.08072	1.05e-05	-0.529276	0.289051	0.0670885	0.000309293	0.221392	361194	11831	349363	UK Biobank	https://docs.google.com/spreadsheets/d/1kvPoupSzsSFBNSztMzl04xMoSC3Kcx3CrjVf4yBmESU/edit?ts=5b5f17db#gid=227859291	PHESANT Transformation:NA-Notes:NA-Variable type:categorical-Phenotype ID:M23
Diagnoses - main ICD10: M25 Other joint disorders, not elsewhere classified	0.568542	0.146233	0.000101104	0.0652465	0.552933	0.906067	0.00190272	0.990073	361194	7218	353976	UK Biobank	https://docs.google.com/spreadsheets/d/1kvPoupSzsSFBNSztMzl04xMoSC3Kcx3CrjVf4yBmESU/edit?ts=5b5f17db#gid=227859291	PHESANT Transformation:NA-Notes:NA-Variable type:categorical-Phenotype ID:M25
Diagnoses - main ICD10: M47 Spondylosis	0.523286	0.140956	0.000205303	-0.269622	0.578796	0.641335	0.00323472	0.89424	361194	2004	359190	UK Biobank	https://docs.google.com/spreadsheets/d/1kvPoupSzsSFBNSztMzl04xMoSC3Kcx3CrjVf4yBmESU/edit?ts=5b5f17db#gid=227859291	PHESANT Transformation:NA-Notes:NA-Variable type:categorical-Phenotype ID:M47
Diagnoses - main ICD10: M48 Other spondylopathies	0.297726	0.0971468	0.00217887	0.366842	0.505167	0.467729	0.0221982	0.764041	361194	1890	359304	UK Biobank	https://docs.google.com/spreadsheets/d/1kvPoupSzsSFBNSztMzl04xMoSC3Kcx3CrjVf4yBmESU/edit?ts=5b5f17db#gid=227859291	PHESANT Transformation:NA-Notes:NA-Variable type:categorical-Phenotype ID:M48
Diagnoses - main ICD10: M51 Other intervertebral disk disorders	0.460233	0.156817	0.00333724	-0.156372	0.410908	0.703535	0.0312425	0.906489	361194	4690	356504	UK Biobank	https://docs.google.com/spreadsheets/d/1kvPoupSzsSFBNSztMzl04xMoSC3Kcx3CrjVf4yBmESU/edit?ts=5b5f17db#gid=227859291	PHESANT Transformation:NA-Notes:NA-Variable type:categorical-Phenotype ID:M51
Diagnoses - main ICD10: M54 Dorsalgia	0.363125	0.0987808	0.000236857	0.306747	0.216382	0.156303	0.00360608	0.396769	361194	8361	352833	UK Biobank	https://docs.google.com/spreadsheets/d/1kvPoupSzsSFBNSztMzl04xMoSC3Kcx3CrjVf4yBmESU/edit?ts=5b5f17db#gid=227859291	PHESANT Transformation:NA-Notes:NA-Variable type:categorical-Phenotype ID:M54
Diagnoses - main ICD10: M75 Shoulder lesions	0.252016	0.0904609	0.00533771	-0.619839	0.24519	0.0114718	0.0441012	0.0511581	361194	7040	354154	UK Biobank	https://docs.google.com/spreadsheets/d/1kvPoupSzsSFBNSztMzl04xMoSC3Kcx3CrjVf4yBmESU/edit?ts=5b5f17db#gid=227859291	PHESANT Transformation:NA-Notes:NA-Variable type:categorical-Phenotype ID:M75
Diagnoses - main ICD10: M79 Other soft tissue disorders, not elsewhere classified	0.350622	0.119791	0.00342306	0.406342	0.389909	0.297344	0.0315527	0.613272	361194	6946	354248	UK Biobank	https://docs.google.com/spreadsheets/d/1kvPoupSzsSFBNSztMzl04xMoSC3Kcx3CrjVf4yBmESU/edit?ts=5b5f17db#gid=227859291	PHESANT Transformation:NA-Notes:NA-Variable type:categorical-Phenotype ID:M79
Diagnoses - main ICD10: N39 Other disorders of urinary system	0.353301	0.0807804	1.22e-05	0.413368	0.370614	0.264697	0.000351723	0.574055	361194	10551	350643	UK Biobank	https://docs.google.com/spreadsheets/d/1kvPoupSzsSFBNSztMzl04xMoSC3Kcx3CrjVf4yBmESU/edit?ts=5b5f17db#gid=227859291	PHESANT Transformation:NA-Notes:NA-Variable type:categorical-Phenotype ID:N39
Diagnoses - main ICD10: T84 Complications of internal orthopaedic prosthetic devices, implants and grafts	0.608571	0.114669	1.11e-07	0.0312236	0.494027	0.949606	6.26688e-06	0.999317	361194	3719	357475	UK Biobank	https://docs.google.com/spreadsheets/d/1kvPoupSzsSFBNSztMzl04xMoSC3Kcx3CrjVf4yBmESU/edit?ts=5b5f17db#gid=227859291	PHESANT Transformation:NA-Notes:NA-Variable type:categorical-Phenotype ID:T84
Diseases of the circulatory system	0.203654	0.0490763	3.33e-05	0.322697	0.314155	0.30433	0.000835583	0.619932	361194	60504	300690	UK Biobank	https://docs.google.com/spreadsheets/d/1kvPoupSzsSFBNSztMzl04xMoSC3Kcx3CrjVf4yBmESU/edit?ts=5b5f17db#gid=227859291	PHESANT Transformation:NA-Notes:NA-Variable type:categorical-Phenotype ID:IX_CIRCULATORY
Diseases of the genitourinary system	0.234918	0.0559895	2.72e-05	0.420688	0.354636	0.235523	0.000695396	0.542859	361194	71620	289574	UK Biobank	https://docs.google.com/spreadsheets/d/1kvPoupSzsSFBNSztMzl04xMoSC3Kcx3CrjVf4yBmESU/edit?ts=5b5f17db#gid=227859291	PHESANT Transformation:NA-Notes:NA-Variable type:categorical-Phenotype ID:XIV_GENITOURINARY
Diseases of the musculoskeletal system and connective tissue	0.569482	0.0644759	1.02e-18	0.535924	0.151306	0.000397112	4.878e-16	0.00728039	361194	77099	284095	UK Biobank	https://docs.google.com/spreadsheets/d/1kvPoupSzsSFBNSztMzl04xMoSC3Kcx3CrjVf4yBmESU/edit?ts=5b5f17db#gid=227859291	PHESANT Transformation:NA-Notes:NA-Variable type:categorical-Phenotype ID:XIII_MUSCULOSKELET
Diseases of the nervous system	0.316596	0.0538471	4.11e-09	0.129632	0.52555	0.805172	4.28388e-07	0.962705	361194	21323	339871	UK Biobank	https://docs.google.com/spreadsheets/d/1kvPoupSzsSFBNSztMzl04xMoSC3Kcx3CrjVf4yBmESU/edit?ts=5b5f17db#gid=227859291	PHESANT Transformation:NA-Notes:NA-Variable type:categorical-Phenotype ID:VI_NERVOUS
Diseases of the respiratory system	0.328252	0.0823204	6.68e-05	0.0729901	0.537416	0.891966	0.00150857	0.990073	361194	25381	335813	UK Biobank	https://docs.google.com/spreadsheets/d/1kvPoupSzsSFBNSztMzl04xMoSC3Kcx3CrjVf4yBmESU/edit?ts=5b5f17db#gid=227859291	PHESANT Transformation:NA-Notes:NA-Variable type:categorical-Phenotype ID:X_RESPIRATORY
Doctor diagnosed asthma	0.176579	0.0587429	0.00264736	-0.434515	0.367358	0.236884	0.025994	0.542859	91787	11717	80070	UK Biobank	https://docs.google.com/spreadsheets/d/1kvPoupSzsSFBNSztMzl04xMoSC3Kcx3CrjVf4yBmESU/edit?ts=5b5f17db#gid=227859291	PHESANT Transformation:22127_0|| CAT-SINGLE || reassignments: 9=NA || Inc(>=10): 0(80070) || Inc(>=10): 1(11717) || CAT-SINGLE-BINARY || sample 80070/11717(91787) ||-Notes:User asked Has a doctor ever told you that you have had any of the conditions below? asthma was one of the options listed.-Variable type:binary
Dorsalgia	0.363125	0.0987808	0.000236857	0.306747	0.216382	0.156303	0.00360608	0.396769	361194	8799	352395	UK Biobank	https://docs.google.com/spreadsheets/d/1kvPoupSzsSFBNSztMzl04xMoSC3Kcx3CrjVf4yBmESU/edit?ts=5b5f17db#gid=227859291	PHESANT Transformation:NA-Notes:NA-Variable type:categorical-Phenotype ID:M13_DORSALGIA
Educational Attainment	-0.176949	0.0265857	2.82e-11	-0.230109	0.499435	0.644986	4.77637e-09	0.89424	766000	NA	NA	SSGAC	https://www.thessgac.org/data	Educational attainment (EA) meta-analysis of all discovery cohorts except 23andMe.
FI5 : family relationship calculation	-0.233156	0.0666623	0.000469526	-0.259099	0.401339	0.518547	0.0065011	0.814859	113356	55922	57434	UK Biobank	https://docs.google.com/spreadsheets/d/1kvPoupSzsSFBNSztMzl04xMoSC3Kcx3CrjVf4yBmESU/edit?ts=5b5f17db#gid=227859291	PHESANT Transformation:4979_0|| CAT-SINGLE || reassignments: 1=0|2=0|3=0|4=1|5=0|-1=0 || Inc(>=10): 1(55922) || Inc(>=10): 0(57434) || CAT-SINGLE-BINARY || sample 57434/55922(113356) ||-Notes:ACE touchscreen question If Truda's mother's brother is Tim's sister's father, what relation is Truda to Tim?. Part 5 of Fluid Intelligence test. Offered choice from Aunt, Sister, Niece, Cousin, No-relation.…
Fluid intelligence score	-0.149563	0.0478118	0.001759	-0.192231	0.37533	0.608535	0.0189162	0.881982	117131	NA	NA	UK Biobank	https://docs.google.com/spreadsheets/d/1kvPoupSzsSFBNSztMzl04xMoSC3Kcx3CrjVf4yBmESU/edit?ts=5b5f17db#gid=227859291	PHESANT Transformation:20016_0|| INTEGER || CONTINUOUS || ||-Notes:This is a simple unweighted sum of the number of correct answers given to the 13 fluid intelligence questions. Participants who did not answer all of the questions within the allotted 2 minute limit are scored as zero for each of the unattempted questions.-Variable type:continuous_raw
Frequency of solarium/sunlamp use	-0.280297	0.0919258	0.00229478	0.178645	0.187835	0.341568	0.0232046	0.655334	340643	NA	NA	UK Biobank	https://docs.google.com/spreadsheets/d/1kvPoupSzsSFBNSztMzl04xMoSC3Kcx3CrjVf4yBmESU/edit?ts=5b5f17db#gid=227859291	PHESANT Transformation:2277_0|| INTEGER || reassignments: -1=NA|-3=NA|-10=NA || CONTINUOUS || >20% IN ONE CATEGORY || Split into three bins: 0: [0,0], 1: (0,6), 2: >=6 ||cat N: 324579, 6805, 9259 || CAT-ORD || order: 0|1|2 || num categories: 3 ||-Notes:ACE touchscreen question How many times a year would you use a solarium or sunlamp? The following checks were performed: If answer > 9999 then rej…
Had other major operations	0.25304	0.086236	0.0033433	0.0477393	0.173993	0.783797	0.0312425	0.947244	192470	129435	63035	UK Biobank	https://docs.google.com/spreadsheets/d/1kvPoupSzsSFBNSztMzl04xMoSC3Kcx3CrjVf4yBmESU/edit?ts=5b5f17db#gid=227859291	PHESANT Transformation:2844_0|| CAT-SINGLE || Inc(>=10): 1(129435) || Inc(>=10): 0(63035) || CAT-SINGLE-BINARY || sample 63035/129435(192470) ||-Notes:ACE touchscreen question Have you had any other major operations? (for example, operations that required an overnight stay in hospital) If the participant activated the Help button they were shown the message: If you are unsure if you have had a 'm…
Heart Failure (HF) (All Biobanks)	0.212056	0.0464901	5.08e-06	-0.476585	0.319034	0.135218	0.000172085	0.357813	1354739	68408	1286331	Global Biobank Meta-analysis Initiative Meta-analysis Initiative: powering genetic discovery across human diseases. 2036	https://www.globalbiobankmeta.org/resources	https://www.sciencedirect.com/science/article/pii/S2666979X22001410?via%3Dihub
Heart Failure (HF) (EUR Biobanks)	0.223952	0.0532862	2.64e-05	-0.583354	0.263021	0.0265619	0.000687923	0.101923	1020441	52496	967945	Global Biobank Meta-analysis Initiative Meta-analysis Initiative: powering genetic discovery across human diseases. 2035	https://www.globalbiobankmeta.org/resources	https://www.sciencedirect.com/science/article/pii/S2666979X22001410?via%3Dihub
Hernia	0.192163	0.0654635	0.00333096	-0.517293	0.148413	0.000491239	0.0312425	0.00810544	361194	26197	334997	UK Biobank	https://docs.google.com/spreadsheets/d/1kvPoupSzsSFBNSztMzl04xMoSC3Kcx3CrjVf4yBmESU/edit?ts=5b5f17db#gid=227859291	PHESANT Transformation:NA-Notes:NA-Variable type:categorical-Phenotype ID:K11_HERNIA
Hip circumference	0.250423	0.046171	5.83e-08	-0.352441	0.146791	0.0163514	3.74473e-06	0.0691792	360521	NA	NA	UK Biobank	https://docs.google.com/spreadsheets/d/1kvPoupSzsSFBNSztMzl04xMoSC3Kcx3CrjVf4yBmESU/edit?ts=5b5f17db#gid=227859291	PHESANT Transformation:49_0|| CONTINUOUS MAIN || CONTINUOUS || ||-Notes:Hip circumference-Variable type:continuous_raw
Hospital episode type: General episode	0.315562	0.0601578	1.56e-07	0.0254673	0.207566	0.902349	7.92926e-06	0.990073	361194	246807	114387	UK Biobank	https://docs.google.com/spreadsheets/d/1kvPoupSzsSFBNSztMzl04xMoSC3Kcx3CrjVf4yBmESU/edit?ts=5b5f17db#gid=227859291	PHESANT Transformation:41231_0 || CAT-MUL-BINARY-VAR 1 || ALL || Removed 0 examples != 1 but with missing value (<0) || sample 114387/246807(361194) ||-Notes:This field is a summary of the distinct episode type codes a participant has had recorded across all their episodes in hospital. Hospital episode type identifies whether the period of care in hospital was a general episode or a psychiatric e…
ILD differential diagnosis	0.318337	0.0807424	8.06e-05	0.347017	0.405189	0.391759	0.00167527	0.695056	361194	26710	334484	UK Biobank	https://docs.google.com/spreadsheets/d/1kvPoupSzsSFBNSztMzl04xMoSC3Kcx3CrjVf4yBmESU/edit?ts=5b5f17db#gid=227859291	PHESANT Transformation:NA-Notes:NA-Variable type:categorical-Phenotype ID:ILD_DIFF_DG
Impedance of arm (left)	-0.229729	0.069363	0.000926387	-0.177156	0.159899	0.267892	0.0116456	0.574055	354807	NA	NA	UK Biobank	https://docs.google.com/spreadsheets/d/1kvPoupSzsSFBNSztMzl04xMoSC3Kcx3CrjVf4yBmESU/edit?ts=5b5f17db#gid=227859291	PHESANT Transformation:23110_0|| CONTINUOUS MAIN || CONTINUOUS || ||-Notes:Body composition estimation by impedance measurement. Impedance of left arm, ohm Measured impedance of left arm. Range 150 - 1200 (ohms) in 1 (ohms) increments.-Variable type:continuous_raw
Impedance of arm (right)	-0.236868	0.0731498	0.00120319	-0.158917	0.161428	0.324896	0.0140545	0.640529	354792	NA	NA	UK Biobank	https://docs.google.com/spreadsheets/d/1kvPoupSzsSFBNSztMzl04xMoSC3Kcx3CrjVf4yBmESU/edit?ts=5b5f17db#gid=227859291	PHESANT Transformation:23109_0|| CONTINUOUS MAIN || CONTINUOUS || ||-Notes:Body composition estimation by impedance measurement. Impedance of right arm, oh Measured impedance of right arm. Range 150 - 1200 (ohms) in 1 (ohms) increments.-Variable type:continuous_raw
Impedance of whole body	-0.231609	0.075323	0.00210591	-0.223812	0.150361	0.136619	0.0217825	0.357813	354795	NA	NA	UK Biobank	https://docs.google.com/spreadsheets/d/1kvPoupSzsSFBNSztMzl04xMoSC3Kcx3CrjVf4yBmESU/edit?ts=5b5f17db#gid=227859291	PHESANT Transformation:23106_0|| CONTINUOUS MAIN || CONTINUOUS || ||-Notes:Body composition estimation by impedance measurement. Impedance of whole body. is Range 150 - 1200ohms in 1ohm increments.-Variable type:continuous_raw
Injury, poisoning and certain other consequences of external causes	0.251743	0.0539369	3.05e-06	0.502909	0.30212	0.0959926	0.000108757	0.274934	361194	44796	316398	UK Biobank	https://docs.google.com/spreadsheets/d/1kvPoupSzsSFBNSztMzl04xMoSC3Kcx3CrjVf4yBmESU/edit?ts=5b5f17db#gid=227859291	PHESANT Transformation:NA-Notes:NA-Variable type:categorical-Phenotype ID:XIX_INJURY_POISON
Invitation to complete online 24-hour recall dietary questionnaire, acceptance	-0.165573	0.0577001	0.00411064	0.0904554	0.565592	0.872936	0.0364047	0.990073	218234	148169	70065	UK Biobank	https://docs.google.com/spreadsheets/d/1kvPoupSzsSFBNSztMzl04xMoSC3Kcx3CrjVf4yBmESU/edit?ts=5b5f17db#gid=227859291	PHESANT Transformation:110001_1|| CAT-SINGLE || Inc(>=10): 2(70065) || Inc(>=10): 0(148169) || CAT-SINGLE-BINARY || sample 148169/70065(218234) ||-Notes:Response to emailed invitation to complete online 24-hour recall dietary questionnaire. There is no data for instance=0 since this was completed as part of the initial assessment centre.-Variable type:binary
Ischaemic heart disease, wide definition	0.124268	0.042576	0.00351446	-0.519744	0.323777	0.108439	0.0321763	0.298206	361194	20857	340337	UK Biobank	https://docs.google.com/spreadsheets/d/1kvPoupSzsSFBNSztMzl04xMoSC3Kcx3CrjVf4yBmESU/edit?ts=5b5f17db#gid=227859291	PHESANT Transformation:NA-Notes:NA-Variable type:categorical-Phenotype ID:I9_IHD
Job coding: secondary school teacher or teaching professional (including head teacher)	-0.339605	0.115403	0.00325278	-0.718317	0.191806	0.000180376	0.0310388	0.00425172	89866	7556	82310	UK Biobank	https://docs.google.com/spreadsheets/d/1kvPoupSzsSFBNSztMzl04xMoSC3Kcx3CrjVf4yBmESU/edit?ts=5b5f17db#gid=227859291	PHESANT Transformation:22601_0 || CAT-MUL-BINARY-VAR 23143401 || Indicator name x22599_0_0 || Remove indicator var NAs: 271328 || Remove indicator var <0: 0 || Removed 0 examples != 23143401 but with missing value (<0) || sample 82310/7556(89866) ||-Notes:Participants were asked to select a job group by navigating down a three-level tree. This field records the code they selected at the final lev…
Job SOC coding: Secondary education teaching professionals	-0.330175	0.115674	0.0043124	-0.673795	0.221431	0.00234299	0.037457	0.0227408	91149	7682	83467	UK Biobank	https://docs.google.com/spreadsheets/d/1kvPoupSzsSFBNSztMzl04xMoSC3Kcx3CrjVf4yBmESU/edit?ts=5b5f17db#gid=227859291	PHESANT Transformation:22617_0 || CAT-MUL-BINARY-VAR 2314 || NO_NAN Remove NA participants 270045 || Removed 0 examples != 2314 but with missing value (<0) || sample 83467/7682(91149) ||-Notes:Each self-coded job group was mapped to a 4-digit SOC2003 coding. In some cases several self-coded job groups map to the same SOC2003 coding as the input interface was designed to help untrained users class…
Leg fat mass (left)	0.268246	0.0507914	1.28e-07	-0.450971	0.150335	0.00270176	6.9376e-06	0.0234627	354788	NA	NA	UK Biobank	https://docs.google.com/spreadsheets/d/1kvPoupSzsSFBNSztMzl04xMoSC3Kcx3CrjVf4yBmESU/edit?ts=5b5f17db#gid=227859291	PHESANT Transformation:23116_0|| CONTINUOUS MAIN || CONTINUOUS || ||-Notes:Body composition estimation by impedance measurement. Left leg fat mass Left leg free mass in Kg, 0.1 increments.-Variable type:continuous_raw
Leg fat mass (right)	0.26344	0.0512068	2.68e-07	-0.452004	0.15041	0.00265457	1.25221e-05	0.0234627	354807	NA	NA	UK Biobank	https://docs.google.com/spreadsheets/d/1kvPoupSzsSFBNSztMzl04xMoSC3Kcx3CrjVf4yBmESU/edit?ts=5b5f17db#gid=227859291	PHESANT Transformation:23112_0|| CONTINUOUS MAIN || CONTINUOUS || ||-Notes:Body composition estimation by impedance measurement. Right leg fat mass Right leg fat mass in Kg, 0.1 increments.-Variable type:continuous_raw
Leg fat percentage (left)	0.240109	0.042102	1.18e-08	-0.132431	0.134855	0.326087	1.06593e-06	0.640529	354791	NA	NA	UK Biobank	https://docs.google.com/spreadsheets/d/1kvPoupSzsSFBNSztMzl04xMoSC3Kcx3CrjVf4yBmESU/edit?ts=5b5f17db#gid=227859291	PHESANT Transformation:23115_0|| CONTINUOUS MAIN || CONTINUOUS || ||-Notes:Body composition estimation by impedance measurement. Left leg fat percentage Range 1-75% in 0.1% increments.-Variable type:continuous_raw
Leg fat percentage (right)	0.232591	0.0429414	6.08e-08	-0.115638	0.139523	0.407211	3.74473e-06	0.70947	354811	NA	NA	UK Biobank	https://docs.google.com/spreadsheets/d/1kvPoupSzsSFBNSztMzl04xMoSC3Kcx3CrjVf4yBmESU/edit?ts=5b5f17db#gid=227859291	PHESANT Transformation:23111_0|| CONTINUOUS MAIN || CONTINUOUS || ||-Notes:Body composition estimation by impedance measurement. Right leg fat percentages Range 1-75% in 0.1% increments.-Variable type:continuous_raw
Leg fat-free mass (left)	0.210741	0.0548059	0.000120441	-0.576426	0.196724	0.00338823	0.00214734	0.0254117	354771	NA	NA	UK Biobank	https://docs.google.com/spreadsheets/d/1kvPoupSzsSFBNSztMzl04xMoSC3Kcx3CrjVf4yBmESU/edit?ts=5b5f17db#gid=227859291	PHESANT Transformation:23117_0|| CONTINUOUS MAIN || CONTINUOUS || ||-Notes:Body composition estimation by impedance measurement. Left leg fat free mass. Left leg fat free mass in Kg, 0.1 increments.-Variable type:continuous_raw
Leg fat-free mass (right)	0.200669	0.0551812	0.000276316	-0.583923	0.209498	0.00531573	0.00411438	0.0308548	354798	NA	NA	UK Biobank	https://docs.google.com/spreadsheets/d/1kvPoupSzsSFBNSztMzl04xMoSC3Kcx3CrjVf4yBmESU/edit?ts=5b5f17db#gid=227859291	PHESANT Transformation:23113_0|| CONTINUOUS MAIN || CONTINUOUS || ||-Notes:Body composition estimation by impedance measurement. Right leg fat free mass. Right leg fat free mass in Kg, 0.1 increments.-Variable type:continuous_raw
Leg pain on walking	0.420133	0.080133	1.58e-07	0.713801	0.188781	0.000156127	7.92926e-06	0.00425172	118905	25997	92908	UK Biobank	https://docs.google.com/spreadsheets/d/1kvPoupSzsSFBNSztMzl04xMoSC3Kcx3CrjVf4yBmESU/edit?ts=5b5f17db#gid=227859291	PHESANT Transformation:4728_0|| CAT-SINGLE || Inc(>=10): 0(92908) || Inc(>=10): 1(25997) || CAT-SINGLE-BINARY || sample 92908/25997(118905) ||-Notes:ACE touchscreen question Do you get a pain in either leg on walking?-Variable type:binary
Leg predicted mass (left)	0.210599	0.0549674	0.000127444	-0.577051	0.196854	0.0033748	0.00224268	0.0254117	354766	NA	NA	UK Biobank	https://docs.google.com/spreadsheets/d/1kvPoupSzsSFBNSztMzl04xMoSC3Kcx3CrjVf4yBmESU/edit?ts=5b5f17db#gid=227859291	PHESANT Transformation:23118_0|| CONTINUOUS MAIN || CONTINUOUS || ||-Notes:Body composition estimation by impedance measurement. Left leg predicted mass. in Kg, 0.1 increments.-Variable type:continuous_raw
Leg predicted mass (right)	0.2013	0.0551462	0.000261946	-0.586687	0.209773	0.00516171	0.00394374	0.0308548	354798	NA	NA	UK Biobank	https://docs.google.com/spreadsheets/d/1kvPoupSzsSFBNSztMzl04xMoSC3Kcx3CrjVf4yBmESU/edit?ts=5b5f17db#gid=227859291	PHESANT Transformation:23114_0|| CONTINUOUS MAIN || CONTINUOUS || ||-Notes:Body composition estimation by impedance measurement. Right leg predicted mass. in Kg, 0.1 increments.-Variable type:continuous_raw
Leisure/social activities: Adult education class	-0.221043	0.063166	0.000466304	-0.267234	0.434572	0.538597	0.0065011	0.830547	360063	25842	334221	UK Biobank	https://docs.google.com/spreadsheets/d/1kvPoupSzsSFBNSztMzl04xMoSC3Kcx3CrjVf4yBmESU/edit?ts=5b5f17db#gid=227859291	PHESANT Transformation:6160_0 || CAT-MUL-BINARY-VAR 4 || NO_NAN Remove NA participants 177 || Removed 954 examples != 4 but with missing value (<0) || sample 334221/25842(360063) || SKIP_val:-3 < 0 ||-Notes:ACE touchscreen question Which of the following do you attend once a week or more often? (You can select more than one) The following checks were performed: If code -7 was selected, then no ad…
Light smokers, at least 100 smokes in lifetime	0.198309	0.0559889	0.000397212	-0.219355	0.483942	0.650356	0.0056655	0.89424	97021	44253	52768	UK Biobank	https://docs.google.com/spreadsheets/d/1kvPoupSzsSFBNSztMzl04xMoSC3Kcx3CrjVf4yBmESU/edit?ts=5b5f17db#gid=227859291	PHESANT Transformation:2644_0|| CAT-SINGLE || Inc(>=10): 1(44253) || Inc(>=10): 0(52768) || CAT-SINGLE-BINARY || sample 52768/44253(97021) ||-Notes:ACE touchscreen question In your lifetime, have you smoked a total of at least 100 times? ~F2644~ was collected from participants who indicated they smoked occasionally or Just tried once or twice, as defined by their answers to ~F1249~-Variable type:…
Long-standing illness, disability or infirmity	0.165374	0.040506	4.45e-05	0.457176	0.347556	0.188374	0.00107674	0.457084	352798	114798	238000	UK Biobank	https://docs.google.com/spreadsheets/d/1kvPoupSzsSFBNSztMzl04xMoSC3Kcx3CrjVf4yBmESU/edit?ts=5b5f17db#gid=227859291	PHESANT Transformation:2188_0|| CAT-SINGLE || Inc(>=10): 0(238000) || Inc(>=10): 1(114798) || CAT-SINGLE-BINARY || sample 238000/114798(352798) ||-Notes:ACE touchscreen question Do you have any long-standing illness, disability or infirmity?-Variable type:binary
Low back pain	0.350516	0.123796	0.00463452	0.146125	0.231603	0.528086	0.0390048	0.82202	361194	5423	355771	UK Biobank	https://docs.google.com/spreadsheets/d/1kvPoupSzsSFBNSztMzl04xMoSC3Kcx3CrjVf4yBmESU/edit?ts=5b5f17db#gid=227859291	PHESANT Transformation:NA-Notes:NA-Variable type:categorical-Phenotype ID:M13_LOWBACKPAIN
Major dietary changes in the last 5 years: No	-0.18084	0.0526506	0.000593156	0.238369	0.336876	0.479202	0.00803726	0.767653	360294	221368	138926	UK Biobank	https://docs.google.com/spreadsheets/d/1kvPoupSzsSFBNSztMzl04xMoSC3Kcx3CrjVf4yBmESU/edit?ts=5b5f17db#gid=227859291	PHESANT Transformation:1538_0 || CAT-SINGLE || CAT-SINGLE-BINARY-VAR: 0 || Inc(>=10): 0(221368) ||-Notes:ACE touchscreen question Have you made any major changes to your diet in the last 5 years?-Variable type:binary
Manifestations of mania or irritability: My thoughts were racing	0.265944	0.0852974	0.00182178	-0.589118	0.245011	0.0161965	0.0194371	0.0691792	114422	10580	103842	UK Biobank	https://docs.google.com/spreadsheets/d/1kvPoupSzsSFBNSztMzl04xMoSC3Kcx3CrjVf4yBmESU/edit?ts=5b5f17db#gid=227859291	PHESANT Transformation:20548_0 || CAT-MUL-BINARY-VAR 3 || Indicator name x20502_0_0 || Remove indicator var NAs: 243128 || Remove indicator var <0: 3644 || Removed 0 examples != 3 but with missing value (<0) || sample 103842/10580(114422) ||-Notes:Question asked: Please try to remember a period when you were in a high or irritable state and select all of the following that apply: Participant was …
Medication for pain relief, constipation, heartburn: Laxatives (e.g. Dulcolax, Senokot)	0.210136	0.0709953	0.00307774	0.0846168	0.552119	0.878195	0.0295769	0.990073	357084	10307	346777	UK Biobank	https://docs.google.com/spreadsheets/d/1kvPoupSzsSFBNSztMzl04xMoSC3Kcx3CrjVf4yBmESU/edit?ts=5b5f17db#gid=227859291	PHESANT Transformation:6154_0 || CAT-MUL-BINARY-VAR 6 || NO_NAN Remove NA participants 514 || Removed 3596 examples != 6 but with missing value (<0) || sample 346777/10307(357084) || SKIP_val:-1 < 0 || SKIP_val:-3 < 0 ||-Notes:ACE touchscreen question Do you regularly take any of the following? (You can select more than one answer) The following checks were performed: If code -7 was selected, the…
Medication for pain relief, constipation, heartburn: None of the above	-0.14548	0.0512921	0.00456384	-0.0655557	0.229399	0.775053	0.03865	0.947244	357084	198043	159041	UK Biobank	https://docs.google.com/spreadsheets/d/1kvPoupSzsSFBNSztMzl04xMoSC3Kcx3CrjVf4yBmESU/edit?ts=5b5f17db#gid=227859291	PHESANT Transformation:6154_0 || CAT-MUL-BINARY-VAR 100 || NO_NAN Remove NA participants 514 || Removed 3596 examples != 100 but with missing value (<0) || sample 159041/198043(357084) ||-Notes:ACE touchscreen question Do you regularly take any of the following? (You can select more than one answer) The following checks were performed: If code -7 was selected, then no additional choices were allo…
Meniscus derangement	0.357845	0.0847998	2.44e-05	-0.661526	0.237893	0.00542297	0.000648275	0.0308548	361194	10831	350363	UK Biobank	https://docs.google.com/spreadsheets/d/1kvPoupSzsSFBNSztMzl04xMoSC3Kcx3CrjVf4yBmESU/edit?ts=5b5f17db#gid=227859291	PHESANT Transformation:NA-Notes:NA-Variable type:categorical-Phenotype ID:M13_MENISCUSDERANGEMENTS
Mineral and other dietary supplements: Glucosamine	0.297236	0.0547868	5.78e-08	0.628068	0.232384	0.00687753	3.74473e-06	0.0354623	360016	70218	289798	UK Biobank	https://docs.google.com/spreadsheets/d/1kvPoupSzsSFBNSztMzl04xMoSC3Kcx3CrjVf4yBmESU/edit?ts=5b5f17db#gid=227859291	PHESANT Transformation:6179_0 || CAT-MUL-BINARY-VAR 2 || NO_NAN Remove NA participants 514 || Removed 664 examples != 2 but with missing value (<0) || sample 289798/70218(360016) || SKIP_val:-3 < 0 ||-Notes:ACE touchscreen question Do you regularly take any of the following? (You can select more than one answer) The following checks were performed: If code -7 was selected, then no additional choi…
Mood [affective] disorders	-0.290596	0.101989	0.00438163	-0.126909	0.243555	0.602317	0.0375766	0.881982	361194	1546	359648	UK Biobank	https://docs.google.com/spreadsheets/d/1kvPoupSzsSFBNSztMzl04xMoSC3Kcx3CrjVf4yBmESU/edit?ts=5b5f17db#gid=227859291	PHESANT Transformation:NA-Notes:NA-Variable type:categorical-Phenotype ID:F5_MOOD
Mood disorders	-0.290596	0.101989	0.00438163	-0.126909	0.243555	0.602317	0.0375766	0.881982	361194	1546	359648	UK Biobank	https://docs.google.com/spreadsheets/d/1kvPoupSzsSFBNSztMzl04xMoSC3Kcx3CrjVf4yBmESU/edit?ts=5b5f17db#gid=227859291	PHESANT Transformation:NA-Notes:NA-Variable type:categorical-Phenotype ID:KRA_PSY_MOOD
Multisite chronic pain	0.277327	0.0357535	8.72e-15	0.173801	0.104954	0.0977256	2.9539e-12	0.274934	380000	NA	NA	UK Biobank	http://researchdata.gla.ac.uk/822/	large-scale genome-wide association study (GWAS) of Multisite chronic pain (MCP) in ~380,000 UK Biobank participants. MCP was defined as the sum of body sites at which chronic pain (at least 3 months duration) was recorded: 0 to 7 sites. Those who answered that they had chronic pain â€˜all over the bodyâ€™ were excluded from the GWAS as there is some evidence that this phenotype relating to wides…
Neck/shoulder pain for 3+ months	0.45115	0.147183	0.00217495	-0.714165	0.198316	0.000316825	0.0221982	0.00653452	81276	56156	25120	UK Biobank	https://docs.google.com/spreadsheets/d/1kvPoupSzsSFBNSztMzl04xMoSC3Kcx3CrjVf4yBmESU/edit?ts=5b5f17db#gid=227859291	PHESANT Transformation:3404_0|| CAT-SINGLE || Inc(>=10): 1(56156) || Inc(>=10): 0(25120) || CAT-SINGLE-BINARY || sample 25120/56156(81276) ||-Notes:ACE touchscreen question Have you had neck or shoulder pains for more than 3 months? ~F3404~ was collected from participants who indicated that in the last month they experienced neck or shoulder pain that interfered with their usual activities, as de…
Nerve, nerve root and plexus disorders	0.275622	0.0609968	6.22e-06	0.224083	0.443744	0.61357	0.000205563	0.881982	361194	10898	350296	UK Biobank	https://docs.google.com/spreadsheets/d/1kvPoupSzsSFBNSztMzl04xMoSC3Kcx3CrjVf4yBmESU/edit?ts=5b5f17db#gid=227859291	PHESANT Transformation:NA-Notes:NA-Variable type:categorical-Phenotype ID:G6_NERPLEX
Never eat eggs, dairy, wheat, sugar: Sugar or foods/drinks containing sugar	0.246662	0.0812158	0.00238852	-0.457648	0.328272	0.163284	0.0237974	0.40821	359777	67292	292485	UK Biobank	https://docs.google.com/spreadsheets/d/1kvPoupSzsSFBNSztMzl04xMoSC3Kcx3CrjVf4yBmESU/edit?ts=5b5f17db#gid=227859291	PHESANT Transformation:6144_0 || CAT-MUL-BINARY-VAR 4 || NO_NAN Remove NA participants 1417 || Removed 0 examples != 4 but with missing value (<0) || sample 292485/67292(359777) ||-Notes:ACE touchscreen question Which of the following do you NEVER eat? (You can select more than one answer) The following checks were performed: If code 5 was selected, then no additional choices were allowed. If cod…
Non-cancer illness code, self-reported: chronic obstructive airways disease/copd	0.333428	0.108114	0.00204214	-0.217789	0.0918316	0.0177105	0.0214514	0.0730559	361141	1285	359856	UK Biobank	https://docs.google.com/spreadsheets/d/1kvPoupSzsSFBNSztMzl04xMoSC3Kcx3CrjVf4yBmESU/edit?ts=5b5f17db#gid=227859291	PHESANT Transformation:20002_0 || CAT-MUL-BINARY-VAR 1112 || Indicator name x135_0_0 || Remove indicator var NAs: 53 || Remove indicator var <0: 0 || Removed 0 examples != 1112 but with missing value (<0) || sample 359856/1285(361141) ||-Notes:Code for non-cancer illness. If the participant was uncertain of the type of illness they had had, then they described it to the interviewer (a trained nur…
Non-cancer illness code, self-reported: deep venous thrombosis (dvt)	0.336403	0.102971	0.00108709	-0.948055	0.048752	3.12e-84	0.0130354	5.148e-82	361141	7237	353904	UK Biobank	https://docs.google.com/spreadsheets/d/1kvPoupSzsSFBNSztMzl04xMoSC3Kcx3CrjVf4yBmESU/edit?ts=5b5f17db#gid=227859291	PHESANT Transformation:20002_0 || CAT-MUL-BINARY-VAR 1094 || Indicator name x135_0_0 || Remove indicator var NAs: 53 || Remove indicator var <0: 0 || Removed 0 examples != 1094 but with missing value (<0) || sample 353904/7237(361141) ||-Notes:Code for non-cancer illness. If the participant was uncertain of the type of illness they had had, then they described it to the interviewer (a trained nur…
Non-cancer illness code, self-reported: gastro-oesophageal reflux (gord) / gastric reflux	0.212368	0.0697104	0.00231577	-0.251636	0.429508	0.557962	0.0232435	0.851338	361141	15210	345931	UK Biobank	https://docs.google.com/spreadsheets/d/1kvPoupSzsSFBNSztMzl04xMoSC3Kcx3CrjVf4yBmESU/edit?ts=5b5f17db#gid=227859291	PHESANT Transformation:20002_0 || CAT-MUL-BINARY-VAR 1138 || Indicator name x135_0_0 || Remove indicator var NAs: 53 || Remove indicator var <0: 0 || Removed 0 examples != 1138 but with missing value (<0) || sample 345931/15210(361141) ||-Notes:Code for non-cancer illness. If the participant was uncertain of the type of illness they had had, then they described it to the interviewer (a trained nu…
Other pulmonary diagnosis	0.328252	0.0823204	6.68e-05	0.0729901	0.537416	0.891966	0.00150857	0.990073	361194	25381	335813	UK Biobank	https://docs.google.com/spreadsheets/d/1kvPoupSzsSFBNSztMzl04xMoSC3Kcx3CrjVf4yBmESU/edit?ts=5b5f17db#gid=227859291	PHESANT Transformation:NA-Notes:NA-Variable type:categorical-Phenotype ID:PULMONARYDG
Other soft tissue disorders, not elsewhere classified	0.350622	0.119791	0.00342306	0.406342	0.389909	0.297344	0.0315527	0.613272	361194	7233	353961	UK Biobank	https://docs.google.com/spreadsheets/d/1kvPoupSzsSFBNSztMzl04xMoSC3Kcx3CrjVf4yBmESU/edit?ts=5b5f17db#gid=227859291	PHESANT Transformation:NA-Notes:NA-Variable type:categorical-Phenotype ID:M13_SOFTTISSUEOTH
Other specific joint derangements/joint disorders	0.572038	0.140455	4.65e-05	0.103555	0.538214	0.847425	0.00110539	0.977798	361194	7943	353251	UK Biobank	https://docs.google.com/spreadsheets/d/1kvPoupSzsSFBNSztMzl04xMoSC3Kcx3CrjVf4yBmESU/edit?ts=5b5f17db#gid=227859291	PHESANT Transformation:NA-Notes:NA-Variable type:categorical-Phenotype ID:M13_JOINTOTH
Other/unspecified dorsalgia	0.323208	0.112951	0.00421655	-0.748672	0.18503	5.21e-05	0.0368608	0.0017193	361194	2118	359076	UK Biobank	https://docs.google.com/spreadsheets/d/1kvPoupSzsSFBNSztMzl04xMoSC3Kcx3CrjVf4yBmESU/edit?ts=5b5f17db#gid=227859291	PHESANT Transformation:NA-Notes:NA-Variable type:categorical-Phenotype ID:M13_DORSALGIANAS
Pain type(s) experienced in last month: Back pain	0.187102	0.0477113	8.8e-05	-0.00131017	0.123068	0.991506	0.00172812	0.999317	360391	91349	269042	UK Biobank	https://docs.google.com/spreadsheets/d/1kvPoupSzsSFBNSztMzl04xMoSC3Kcx3CrjVf4yBmESU/edit?ts=5b5f17db#gid=227859291	PHESANT Transformation:6159_0 || CAT-MUL-BINARY-VAR 4 || NO_NAN Remove NA participants 180 || Removed 623 examples != 4 but with missing value (<0) || sample 269042/91349(360391) ||-Notes:ACE touchscreen question In the last month have you experienced any of the following that interfered with your usual activites? (You can select more than one answer) The following checks were performed: If code …
Pain type(s) experienced in last month: Hip pain	0.442888	0.0501794	1.08e-18	0.780747	0.149765	1.86e-07	4.878e-16	1.023e-05	360391	40500	319891	UK Biobank	https://docs.google.com/spreadsheets/d/1kvPoupSzsSFBNSztMzl04xMoSC3Kcx3CrjVf4yBmESU/edit?ts=5b5f17db#gid=227859291	PHESANT Transformation:6159_0 || CAT-MUL-BINARY-VAR 6 || NO_NAN Remove NA participants 180 || Removed 623 examples != 6 but with missing value (<0) || sample 319891/40500(360391) ||-Notes:ACE touchscreen question In the last month have you experienced any of the following that interfered with your usual activites? (You can select more than one answer) The following checks were performed: If code …
Pain type(s) experienced in last month: Knee pain	0.348642	0.0483132	5.34e-13	0.125855	0.139437	0.366742	1.20595e-10	0.695056	360391	76628	283763	UK Biobank	https://docs.google.com/spreadsheets/d/1kvPoupSzsSFBNSztMzl04xMoSC3Kcx3CrjVf4yBmESU/edit?ts=5b5f17db#gid=227859291	PHESANT Transformation:6159_0 || CAT-MUL-BINARY-VAR 7 || NO_NAN Remove NA participants 180 || Removed 623 examples != 7 but with missing value (<0) || sample 283763/76628(360391) ||-Notes:ACE touchscreen question In the last month have you experienced any of the following that interfered with your usual activites? (You can select more than one answer) The following checks were performed: If code …
Pain type(s) experienced in last month: None of the above	-0.245208	0.0423581	7.08e-09	0.302728	0.145946	0.0380562	6.85243e-07	0.142711	360391	145514	214877	UK Biobank	https://docs.google.com/spreadsheets/d/1kvPoupSzsSFBNSztMzl04xMoSC3Kcx3CrjVf4yBmESU/edit?ts=5b5f17db#gid=227859291	PHESANT Transformation:6159_0 || CAT-MUL-BINARY-VAR 100 || NO_NAN Remove NA participants 180 || Removed 623 examples != 100 but with missing value (<0) || sample 214877/145514(360391) ||-Notes:ACE touchscreen question In the last month have you experienced any of the following that interfered with your usual activites? (You can select more than one answer) The following checks were performed: If …
Pneumonias (Asthma/COPD co-morbidities)	0.372417	0.110496	0.00075053	0.00101531	0.579425	0.998602	0.00968541	0.999317	361194	5900	355294	UK Biobank	https://docs.google.com/spreadsheets/d/1kvPoupSzsSFBNSztMzl04xMoSC3Kcx3CrjVf4yBmESU/edit?ts=5b5f17db#gid=227859291	PHESANT Transformation:NA-Notes:NA-Variable type:categorical-Phenotype ID:PNEUMONIA
Qualifications: College or University degree	-0.20443	0.0294188	3.68e-12	0.247423	0.286133	0.387197	7.12343e-10	0.695056	357549	115981	241568	UK Biobank	https://docs.google.com/spreadsheets/d/1kvPoupSzsSFBNSztMzl04xMoSC3Kcx3CrjVf4yBmESU/edit?ts=5b5f17db#gid=227859291	PHESANT Transformation:6138_0 || CAT-MUL-BINARY-VAR 1 || NO_NAN Remove NA participants 510 || Removed 3135 examples != 1 but with missing value (<0) || sample 241568/115981(357549) ||-Notes:ACE touchscreen question Which of the following qualifications do you have? (You can select more than one) The following checks were performed: If code -7 was selected, then no additional choices were allowed.…
Qualifications: None of the above	0.178716	0.0290015	7.17e-10	-0.120612	0.539818	0.8232	8.83214e-08	0.969992	357549	61093	296456	UK Biobank	https://docs.google.com/spreadsheets/d/1kvPoupSzsSFBNSztMzl04xMoSC3Kcx3CrjVf4yBmESU/edit?ts=5b5f17db#gid=227859291	PHESANT Transformation:6138_0 || CAT-MUL-BINARY-VAR 100 || NO_NAN Remove NA participants 510 || Removed 3135 examples != 100 but with missing value (<0) || sample 296456/61093(357549) ||-Notes:ACE touchscreen question Which of the following qualifications do you have? (You can select more than one) The following checks were performed: If code -7 was selected, then no additional choices were allow…
Qualifications: O levels/GCSEs or equivalent	-0.206885	0.0687263	0.00261011	0.0609833	0.261949	0.815912	0.0258154	0.968529	357549	168672	188877	UK Biobank	https://docs.google.com/spreadsheets/d/1kvPoupSzsSFBNSztMzl04xMoSC3Kcx3CrjVf4yBmESU/edit?ts=5b5f17db#gid=227859291	PHESANT Transformation:6138_0 || CAT-MUL-BINARY-VAR 3 || NO_NAN Remove NA participants 510 || Removed 3135 examples != 3 but with missing value (<0) || sample 188877/168672(357549) ||-Notes:ACE touchscreen question Which of the following qualifications do you have? (You can select more than one) The following checks were performed: If code -7 was selected, then no additional choices were allowed.…
Qualifications: Other professional qualifications eg: nursing, teaching	-0.154652	0.0400976	0.000114838	0.00120831	0.579134	0.998335	0.00207474	0.999317	357549	104241	253308	UK Biobank	https://docs.google.com/spreadsheets/d/1kvPoupSzsSFBNSztMzl04xMoSC3Kcx3CrjVf4yBmESU/edit?ts=5b5f17db#gid=227859291	PHESANT Transformation:6138_0 || CAT-MUL-BINARY-VAR 6 || NO_NAN Remove NA participants 510 || Removed 3135 examples != 6 but with missing value (<0) || sample 253308/104241(357549) ||-Notes:ACE touchscreen question Which of the following qualifications do you have? (You can select more than one) The following checks were performed: If code -7 was selected, then no additional choices were allowed.…
Reason for reducing amount of alcohol drunk: Health precaution	-0.165778	0.0579198	0.00420717	-0.388319	0.394668	0.325158	0.0368608	0.640529	134033	43868	90165	UK Biobank	https://docs.google.com/spreadsheets/d/1kvPoupSzsSFBNSztMzl04xMoSC3Kcx3CrjVf4yBmESU/edit?ts=5b5f17db#gid=227859291	PHESANT Transformation:2664_0 || CAT-SINGLE || CAT-SINGLE-BINARY-VAR: 3 || Inc(>=10): 3(43868) ||-Notes:ACE touchscreen question Why did you reduce the amount you drank? ~F2664~ was collected from participants who indicated they drink alcohol, as defined by their answers to ~F1558~ and they drink less nowadays than 10 years ago, as defined by their answers to ~F1558~-Variable type:binary
Rotator cuff syndrome	0.208916	0.0722546	0.00383538	-0.0394685	0.563403	0.944151	0.0341904	0.999317	361194	2285	358909	UK Biobank	https://docs.google.com/spreadsheets/d/1kvPoupSzsSFBNSztMzl04xMoSC3Kcx3CrjVf4yBmESU/edit?ts=5b5f17db#gid=227859291	PHESANT Transformation:NA-Notes:NA-Variable type:categorical-Phenotype ID:M13_ROTATORCUFF
Shortness of breath walking on level ground	0.228567	0.0605215	0.000158965	-0.363064	0.305562	0.234762	0.00269247	0.542859	118006	12418	105588	UK Biobank	https://docs.google.com/spreadsheets/d/1kvPoupSzsSFBNSztMzl04xMoSC3Kcx3CrjVf4yBmESU/edit?ts=5b5f17db#gid=227859291	PHESANT Transformation:4717_0|| CAT-SINGLE || Inc(>=10): 0(105588) || Inc(>=10): 1(12418) || CAT-SINGLE-BINARY || sample 105588/12418(118006) ||-Notes:ACE touchscreen question Do you get short of breath walking with people of your own age on level ground?-Variable type:binary
Shoulder lesions	0.252832	0.0903623	0.00514238	-0.619995	0.245179	0.0114471	0.0430119	0.0511581	361194	7243	353951	UK Biobank	https://docs.google.com/spreadsheets/d/1kvPoupSzsSFBNSztMzl04xMoSC3Kcx3CrjVf4yBmESU/edit?ts=5b5f17db#gid=227859291	PHESANT Transformation:NA-Notes:NA-Variable type:categorical-Phenotype ID:M13_SHOULDER
Smoking status: Never	-0.178071	0.0539025	0.000954618	-0.165899	0.376689	0.659638	0.011867	0.899506	359706	195068	164638	UK Biobank	https://docs.google.com/spreadsheets/d/1kvPoupSzsSFBNSztMzl04xMoSC3Kcx3CrjVf4yBmESU/edit?ts=5b5f17db#gid=227859291	PHESANT Transformation:20116_0 || CAT-SINGLE || CAT-SINGLE-BINARY-VAR: 0 || Inc(>=10): 0(195068) ||-Notes:This field summarises the current/past smoking status of the participant.-Variable type:binary
Smoking status: Previous	0.148167	0.0463806	0.00140025	-0.139932	0.500924	0.779978	0.015552	0.947244	359706	127550	232156	UK Biobank	https://docs.google.com/spreadsheets/d/1kvPoupSzsSFBNSztMzl04xMoSC3Kcx3CrjVf4yBmESU/edit?ts=5b5f17db#gid=227859291	PHESANT Transformation:20116_0 || CAT-SINGLE || CAT-SINGLE-BINARY-VAR: 1 || Inc(>=10): 1(127550) ||-Notes:This field summarises the current/past smoking status of the participant.-Variable type:binary
Spinal stenosis	0.289011	0.0912994	0.00154801	0.541414	0.325808	0.0965614	0.0167804	0.274934	361194	1910	359284	UK Biobank	https://docs.google.com/spreadsheets/d/1kvPoupSzsSFBNSztMzl04xMoSC3Kcx3CrjVf4yBmESU/edit?ts=5b5f17db#gid=227859291	PHESANT Transformation:NA-Notes:NA-Variable type:categorical-Phenotype ID:M13_SPINSTENOSIS
Stroke (All Biobanks)	0.181735	0.0590168	0.00207437	0.344711	0.424785	0.417082	0.0216213	0.70947	1370901	60176	1310725	Global Biobank Meta-analysis Initiative Meta-analysis Initiative: powering genetic discovery across human diseases. 2040	https://www.globalbiobankmeta.org/resources	https://www.sciencedirect.com/science/article/pii/S2666979X22001410?via%3Dihub
Symptoms, signs and abnormal clinical and laboratory findings, not elsewhere classified	0.201943	0.0453885	8.62e-06	0.105269	0.326242	0.746944	0.000259558	0.93368	361194	97602	263592	UK Biobank	https://docs.google.com/spreadsheets/d/1kvPoupSzsSFBNSztMzl04xMoSC3Kcx3CrjVf4yBmESU/edit?ts=5b5f17db#gid=227859291	PHESANT Transformation:NA-Notes:NA-Variable type:categorical-Phenotype ID:XVIII_MISCFINDINGS
Taking other prescription medications	0.223178	0.0352974	2.57e-10	-0.191414	0.452937	0.672582	3.48235e-08	0.902244	360027	168993	191034	UK Biobank	https://docs.google.com/spreadsheets/d/1kvPoupSzsSFBNSztMzl04xMoSC3Kcx3CrjVf4yBmESU/edit?ts=5b5f17db#gid=227859291	PHESANT Transformation:2492_0|| CAT-SINGLE || Inc(>=10): 1(168993) || Inc(>=10): 0(191034) || CAT-SINGLE-BINARY || sample 191034/168993(360027) ||-Notes:ACE touchscreen question Do you regularly take any other PRESCRIPTION medications? (Do not forget medications such as puffers or patches)-Variable type:binary
Transport type for commuting to job workplace: Car/motor vehicle	0.277004	0.0536445	2.42e-07	0.226568	0.466324	0.627067	1.17111e-05	0.891948	190832	152481	38351	UK Biobank	https://docs.google.com/spreadsheets/d/1kvPoupSzsSFBNSztMzl04xMoSC3Kcx3CrjVf4yBmESU/edit?ts=5b5f17db#gid=227859291	PHESANT Transformation:6143_0 || CAT-MUL-BINARY-VAR 1 || NO_NAN Remove NA participants 170220 || Removed 142 examples != 1 but with missing value (<0) || sample 38351/152481(190832) ||-Notes:ACE touchscreen question What types of transport do you use to get to and from work? (You can select more than one answer) The following checks were performed: If code -7 was selected, then no additional choi…
Transport type for commuting to job workplace: Public transport	-0.267885	0.0726304	0.000225733	0.506111	0.306129	0.098278	0.00351573	0.274934	190832	39655	151177	UK Biobank	https://docs.google.com/spreadsheets/d/1kvPoupSzsSFBNSztMzl04xMoSC3Kcx3CrjVf4yBmESU/edit?ts=5b5f17db#gid=227859291	PHESANT Transformation:6143_0 || CAT-MUL-BINARY-VAR 3 || NO_NAN Remove NA participants 170220 || Removed 142 examples != 3 but with missing value (<0) || sample 151177/39655(190832) ||-Notes:ACE touchscreen question What types of transport do you use to get to and from work? (You can select more than one answer) The following checks were performed: If code -7 was selected, then no additional choi…
Transport type for commuting to job workplace: Walk	-0.271449	0.0695334	9.47e-05	-0.0191332	0.566527	0.973058	0.00183312	0.999317	190832	30287	160545	UK Biobank	https://docs.google.com/spreadsheets/d/1kvPoupSzsSFBNSztMzl04xMoSC3Kcx3CrjVf4yBmESU/edit?ts=5b5f17db#gid=227859291	PHESANT Transformation:6143_0 || CAT-MUL-BINARY-VAR 2 || NO_NAN Remove NA participants 170220 || Removed 142 examples != 2 but with missing value (<0) || sample 160545/30287(190832) ||-Notes:ACE touchscreen question What types of transport do you use to get to and from work? (You can select more than one answer) The following checks were performed: If code -7 was selected, then no additional choi…
Treatment/medication code: amitriptyline	0.270985	0.0835331	0.00117845	-0.10081	0.297091	0.734365	0.0138853	0.924963	361141	6824	354317	UK Biobank	https://docs.google.com/spreadsheets/d/1kvPoupSzsSFBNSztMzl04xMoSC3Kcx3CrjVf4yBmESU/edit?ts=5b5f17db#gid=227859291	PHESANT Transformation:20003_0 || CAT-MUL-BINARY-VAR 1140879616 || Indicator name x137_0_0 || Remove indicator var NAs: 53 || Remove indicator var <0: 0 || Removed 0 examples != 1140879616 but with missing value (<0) || sample 354317/6824(361141) ||-Notes:Code for treatment Negative codes indicate free-text entry.-Variable type:binary
Treatment/medication code: clopidogrel	0.345442	0.104318	0.000928207	-0.000496804	0.580263	0.999317	0.0116456	0.999317	361141	2290	358851	UK Biobank	https://docs.google.com/spreadsheets/d/1kvPoupSzsSFBNSztMzl04xMoSC3Kcx3CrjVf4yBmESU/edit?ts=5b5f17db#gid=227859291	PHESANT Transformation:20003_0 || CAT-MUL-BINARY-VAR 1141168318 || Indicator name x137_0_0 || Remove indicator var NAs: 53 || Remove indicator var <0: 0 || Removed 0 examples != 1141168318 but with missing value (<0) || sample 358851/2290(361141) ||-Notes:Code for treatment Negative codes indicate free-text entry.-Variable type:binary
Treatment/medication code: co-codamol	0.248729	0.0659742	0.000163181	0.378848	0.328641	0.249003	0.00272976	0.55521	361141	8384	352757	UK Biobank	https://docs.google.com/spreadsheets/d/1kvPoupSzsSFBNSztMzl04xMoSC3Kcx3CrjVf4yBmESU/edit?ts=5b5f17db#gid=227859291	PHESANT Transformation:20003_0 || CAT-MUL-BINARY-VAR 1140923346 || Indicator name x137_0_0 || Remove indicator var NAs: 53 || Remove indicator var <0: 0 || Removed 0 examples != 1140923346 but with missing value (<0) || sample 352757/8384(361141) ||-Notes:Code for treatment Negative codes indicate free-text entry.-Variable type:binary
Treatment/medication code: diclofenac	0.415728	0.101451	4.17e-05	0.372097	0.355611	0.295395	0.00102734	0.613272	361141	7545	353596	UK Biobank	https://docs.google.com/spreadsheets/d/1kvPoupSzsSFBNSztMzl04xMoSC3Kcx3CrjVf4yBmESU/edit?ts=5b5f17db#gid=227859291	PHESANT Transformation:20003_0 || CAT-MUL-BINARY-VAR 1140884488 || Indicator name x137_0_0 || Remove indicator var NAs: 53 || Remove indicator var <0: 0 || Removed 0 examples != 1140884488 but with missing value (<0) || sample 353596/7545(361141) ||-Notes:Code for treatment Negative codes indicate free-text entry.-Variable type:binary
Treatment/medication code: glucosamine product	0.422367	0.0904879	3.05e-06	-0.251226	0.612741	0.681803	0.000108757	0.906489	361141	24213	336928	UK Biobank	https://docs.google.com/spreadsheets/d/1kvPoupSzsSFBNSztMzl04xMoSC3Kcx3CrjVf4yBmESU/edit?ts=5b5f17db#gid=227859291	PHESANT Transformation:20003_0 || CAT-MUL-BINARY-VAR 1141188442 || Indicator name x137_0_0 || Remove indicator var NAs: 53 || Remove indicator var <0: 0 || Removed 0 examples != 1141188442 but with missing value (<0) || sample 336928/24213(361141) ||-Notes:Code for treatment Negative codes indicate free-text entry.-Variable type:binary
Treatment/medication code: lansoprazole	0.189591	0.0668174	0.00454756	0.177224	0.468415	0.705171	0.03865	0.906489	361141	12832	348309	UK Biobank	https://docs.google.com/spreadsheets/d/1kvPoupSzsSFBNSztMzl04xMoSC3Kcx3CrjVf4yBmESU/edit?ts=5b5f17db#gid=227859291	PHESANT Transformation:20003_0 || CAT-MUL-BINARY-VAR 1140864752 || Indicator name x137_0_0 || Remove indicator var NAs: 53 || Remove indicator var <0: 0 || Removed 0 examples != 1140864752 but with missing value (<0) || sample 348309/12832(361141) ||-Notes:Code for treatment Negative codes indicate free-text entry.-Variable type:binary
Treatment/medication code: omeprazole	0.209475	0.065527	0.00138971	0.0619271	0.306339	0.839798	0.015552	0.975821	361141	21119	340022	UK Biobank	https://docs.google.com/spreadsheets/d/1kvPoupSzsSFBNSztMzl04xMoSC3Kcx3CrjVf4yBmESU/edit?ts=5b5f17db#gid=227859291	PHESANT Transformation:20003_0 || CAT-MUL-BINARY-VAR 1140865634 || Indicator name x137_0_0 || Remove indicator var NAs: 53 || Remove indicator var <0: 0 || Removed 0 examples != 1140865634 but with missing value (<0) || sample 340022/21119(361141) ||-Notes:Code for treatment Negative codes indicate free-text entry.-Variable type:binary
Treatment/medication code: rosiglitazone	0.37244	0.120765	0.00204224	0.0464546	0.56363	0.934312	0.0214514	0.999317	361141	531	360610	UK Biobank	https://docs.google.com/spreadsheets/d/1kvPoupSzsSFBNSztMzl04xMoSC3Kcx3CrjVf4yBmESU/edit?ts=5b5f17db#gid=227859291	PHESANT Transformation:20003_0 || CAT-MUL-BINARY-VAR 1141177600 || Indicator name x137_0_0 || Remove indicator var NAs: 53 || Remove indicator var <0: 0 || Removed 0 examples != 1141177600 but with missing value (<0) || sample 360610/531(361141) ||-Notes:Code for treatment Negative codes indicate free-text entry.-Variable type:binary
Treatment/medication code: seretide 50 evohaler	0.280752	0.0750143	0.000182092	0.0013606	0.580199	0.998129	0.00293732	0.999317	361141	4269	356872	UK Biobank	https://docs.google.com/spreadsheets/d/1kvPoupSzsSFBNSztMzl04xMoSC3Kcx3CrjVf4yBmESU/edit?ts=5b5f17db#gid=227859291	PHESANT Transformation:20003_0 || CAT-MUL-BINARY-VAR 1141176832 || Indicator name x137_0_0 || Remove indicator var NAs: 53 || Remove indicator var <0: 0 || Removed 0 examples != 1141176832 but with missing value (<0) || sample 356872/4269(361141) ||-Notes:Code for treatment Negative codes indicate free-text entry.-Variable type:binary
Treatment/medication code: tramadol	0.400806	0.120251	0.000858954	0.561768	0.314526	0.0740864	0.01098	0.239691	361141	4011	357130	UK Biobank	https://docs.google.com/spreadsheets/d/1kvPoupSzsSFBNSztMzl04xMoSC3Kcx3CrjVf4yBmESU/edit?ts=5b5f17db#gid=227859291	PHESANT Transformation:20003_0 || CAT-MUL-BINARY-VAR 1140864992 || Indicator name x137_0_0 || Remove indicator var NAs: 53 || Remove indicator var <0: 0 || Removed 0 examples != 1140864992 but with missing value (<0) || sample 357130/4011(361141) ||-Notes:Code for treatment Negative codes indicate free-text entry.-Variable type:binary
Treatment/medication code: ventolin 100micrograms inhaler	0.191403	0.0658729	0.00366503	0.173841	0.459835	0.705393	0.0331075	0.906489	361141	10380	350761	UK Biobank	https://docs.google.com/spreadsheets/d/1kvPoupSzsSFBNSztMzl04xMoSC3Kcx3CrjVf4yBmESU/edit?ts=5b5f17db#gid=227859291	PHESANT Transformation:20003_0 || CAT-MUL-BINARY-VAR 1140861998 || Indicator name x137_0_0 || Remove indicator var NAs: 53 || Remove indicator var <0: 0 || Removed 0 examples != 1140861998 but with missing value (<0) || sample 350761/10380(361141) ||-Notes:Code for treatment Negative codes indicate free-text entry.-Variable type:binary
Trunk fat mass	0.215671	0.0388173	2.76e-08	-0.554015	0.197194	0.00496197	2.33737e-06	0.0308548	354597	NA	NA	UK Biobank	https://docs.google.com/spreadsheets/d/1kvPoupSzsSFBNSztMzl04xMoSC3Kcx3CrjVf4yBmESU/edit?ts=5b5f17db#gid=227859291	PHESANT Transformation:23128_0|| CONTINUOUS MAIN || CONTINUOUS || ||-Notes:Body composition estimation by impedance measurement. Trunk fat mass Trunk fat mass in Kg, 0.1 increments.-Variable type:continuous_raw
Trunk fat percentage	0.185198	0.0343911	7.24e-08	-0.450546	0.230073	0.050198	4.2653e-06	0.180058	354619	NA	NA	UK Biobank	https://docs.google.com/spreadsheets/d/1kvPoupSzsSFBNSztMzl04xMoSC3Kcx3CrjVf4yBmESU/edit?ts=5b5f17db#gid=227859291	PHESANT Transformation:23127_0|| CONTINUOUS MAIN || CONTINUOUS || ||-Notes:Body composition estimation by impedance measurement. Trunk fat percentages Range 1-75% in 0.1% increments.-Variable type:continuous_raw
Trunk fat-free mass	0.155572	0.0473039	0.00100625	-0.5919	0.26667	0.0264463	0.0122835	0.101923	354530	NA	NA	UK Biobank	https://docs.google.com/spreadsheets/d/1kvPoupSzsSFBNSztMzl04xMoSC3Kcx3CrjVf4yBmESU/edit?ts=5b5f17db#gid=227859291	PHESANT Transformation:23129_0|| CONTINUOUS MAIN || CONTINUOUS || ||-Notes:Body composition estimation by impedance measurement. Trunk fat free mass. Trunk fat free mass in Kg, 0.1 increments.-Variable type:continuous_raw
Trunk predicted mass	0.156144	0.0474556	0.00100073	-0.592707	0.266372	0.0260739	0.0122835	0.101923	354494	NA	NA	UK Biobank	https://docs.google.com/spreadsheets/d/1kvPoupSzsSFBNSztMzl04xMoSC3Kcx3CrjVf4yBmESU/edit?ts=5b5f17db#gid=227859291	PHESANT Transformation:23130_0|| CONTINUOUS MAIN || CONTINUOUS || ||-Notes:Body composition estimation by impedance measurement. Trunk predicted mass in Kg, 0.1 increments.-Variable type:continuous_raw
Types of transport used (excluding work): Public transport	-0.249085	0.0762261	0.00108421	0.310586	0.42121	0.460899	0.0130354	0.760484	359324	107727	251597	UK Biobank	https://docs.google.com/spreadsheets/d/1kvPoupSzsSFBNSztMzl04xMoSC3Kcx3CrjVf4yBmESU/edit?ts=5b5f17db#gid=227859291	PHESANT Transformation:6162_0 || CAT-MUL-BINARY-VAR 3 || NO_NAN Remove NA participants 1769 || Removed 101 examples != 3 but with missing value (<0) || sample 251597/107727(359324) ||-Notes:ACE touchscreen question In the last 4 weeks, which forms of transport have you used most often to get about? (Not including any journeys to and from work; you can select more than one answer) The following ch…
Types of transport used (excluding work): Walk	-0.237522	0.073632	0.00125619	0.320562	0.369069	0.385082	0.0145088	0.695056	359324	176934	182390	UK Biobank	https://docs.google.com/spreadsheets/d/1kvPoupSzsSFBNSztMzl04xMoSC3Kcx3CrjVf4yBmESU/edit?ts=5b5f17db#gid=227859291	PHESANT Transformation:6162_0 || CAT-MUL-BINARY-VAR 2 || NO_NAN Remove NA participants 1769 || Removed 101 examples != 2 but with missing value (<0) || sample 182390/176934(359324) ||-Notes:ACE touchscreen question In the last 4 weeks, which forms of transport have you used most often to get about? (Not including any journeys to and from work; you can select more than one answer) The following ch…
Vitamin D (quantile) both_sexes	0.146349	0.0524373	0.00525555	0.111998	0.518249	0.828902	0.0436888	0.969992	400000	NA	NA	UK Biobank	http://www.nealelab.is/uk-biobank/
Waist circumference	0.236706	0.0315371	6.11e-14	-0.46962	0.140673	0.000842663	1.65581e-11	0.0115866	360564	NA	NA	UK Biobank	https://docs.google.com/spreadsheets/d/1kvPoupSzsSFBNSztMzl04xMoSC3Kcx3CrjVf4yBmESU/edit?ts=5b5f17db#gid=227859291	PHESANT Transformation:48_0|| CONTINUOUS MAIN || CONTINUOUS || ||-Notes:Waist circumference-Variable type:continuous_raw
Weight	0.239414	0.0485835	8.31e-07	-0.615511	0.181685	0.000704555	3.41214e-05	0.0105683	360116	NA	NA	UK Biobank	https://docs.google.com/spreadsheets/d/1kvPoupSzsSFBNSztMzl04xMoSC3Kcx3CrjVf4yBmESU/edit?ts=5b5f17db#gid=227859291	PHESANT Transformation:21002_0|| CONTINUOUS MAIN || CONTINUOUS || ||-Notes:Weight was measured by a variety of means during the initial Assessment Centre visit. This field amalgamates these values into a single item.-Variable type:continuous_raw
Weight change during worst episode of depression: Gained weight	0.345692	0.101715	0.000677246	-0.66607	0.217027	0.00214728	0.00899675	0.0221438	56571	9708	46863	UK Biobank	https://docs.google.com/spreadsheets/d/1kvPoupSzsSFBNSztMzl04xMoSC3Kcx3CrjVf4yBmESU/edit?ts=5b5f17db#gid=227859291	PHESANT Transformation:20536_0 || CAT-SINGLE || CAT-SINGLE-BINARY-VAR: 1 || Inc(>=10): 1(9708) ||-Notes:Question asked: Did you gain or lose weight without trying, or did you stay about the same weight? Question was asked when ~F20446~ was Yes or ~F20441~ was Yes.-Variable type:binary
Wheeze or whistling in the chest in last year	0.209674	0.0657326	0.00142368	-0.529977	0.320595	0.0983096	0.0156836	0.274934	354523	73828	280695	UK Biobank	https://docs.google.com/spreadsheets/d/1kvPoupSzsSFBNSztMzl04xMoSC3Kcx3CrjVf4yBmESU/edit?ts=5b5f17db#gid=227859291	PHESANT Transformation:2316_0|| CAT-SINGLE || Inc(>=10): 0(280695) || Inc(>=10): 1(73828) || CAT-SINGLE-BINARY || sample 280695/73828(354523) ||-Notes:ACE touchscreen question In the last year have you ever had wheeze or whistling in the chest?-Variable type:binary
Whole body fat mass	0.239445	0.0441995	6.05e-08	-0.48818	0.150827	0.00120923	3.74473e-06	0.0153479	354244	NA	NA	UK Biobank	https://docs.google.com/spreadsheets/d/1kvPoupSzsSFBNSztMzl04xMoSC3Kcx3CrjVf4yBmESU/edit?ts=5b5f17db#gid=227859291	PHESANT Transformation:23100_0|| CONTINUOUS MAIN || CONTINUOUS || ||-Notes:Body composition estimation by impedance measurement. Fat mass Total fat mass in Kg, in 0.1Kg increments.-Variable type:continuous_raw
Whole body fat-free mass	0.182188	0.0509258	0.000346868	-0.626731	0.233889	0.00737086	0.00500007	0.0357703	354808	NA	NA	UK Biobank	https://docs.google.com/spreadsheets/d/1kvPoupSzsSFBNSztMzl04xMoSC3Kcx3CrjVf4yBmESU/edit?ts=5b5f17db#gid=227859291	PHESANT Transformation:23101_0|| CONTINUOUS MAIN || CONTINUOUS || ||-Notes:Body composition estimation by impedance measurement. Fat free mass Fat free mass in Kg. Increment in 0.1 Kg-Variable type:continuous_raw
Whole body water mass	0.182594	0.0507107	0.000317376	-0.628427	0.234024	0.00724622	0.0046744	0.0357703	354834	NA	NA	UK Biobank	https://docs.google.com/spreadsheets/d/1kvPoupSzsSFBNSztMzl04xMoSC3Kcx3CrjVf4yBmESU/edit?ts=5b5f17db#gid=227859291	PHESANT Transformation:23102_0|| CONTINUOUS MAIN || CONTINUOUS || ||-Notes:Body composition estimation by impedance measurement. Body water mass Units in Kg. Increments in 0.1 Kg.-Variable type:continuous_raw
Workplace very cold: Sometimes	0.255115	0.0918622	0.00548376	-0.315858	0.356253	0.375289	0.0450333	0.695056	90500	42823	47677	UK Biobank	https://docs.google.com/spreadsheets/d/1kvPoupSzsSFBNSztMzl04xMoSC3Kcx3CrjVf4yBmESU/edit?ts=5b5f17db#gid=227859291	PHESANT Transformation:22607_0 || CAT-MUL-BINARY-VAR 1 || NO_NAN Remove NA participants 270311 || Removed 383 examples != 1 but with missing value (<0) || sample 47677/42823(90500) ||-Notes:Participant asked Thinking about the place where you worked: Was it very cold? Participants were allowed to skip answering this question.-Variable type:binary
Year ended full time education	-0.195685	0.0461779	2.26e-05	-0.148677	0.548909	0.786499	0.00061246	0.947244	91777	NA	NA	UK Biobank	https://docs.google.com/spreadsheets/d/1kvPoupSzsSFBNSztMzl04xMoSC3Kcx3CrjVf4yBmESU/edit?ts=5b5f17db#gid=227859291	PHESANT Transformation:22501_0|| INTEGER || reassignments: -1=NA|-2=NA|-3=NA || CONTINUOUS || ||-Notes:Year ended full time education-Variable type:continuous_raw
