# Supplementary material for: Phenome-wide causal associations between osteoarthritis and other complex traits through the latent causal variable analysis
Source: BMC Musculoskelet Disord. 2024 Mar 26;25:238. doi: 10.1186/s12891-024-07360-x (PMC10964580; doi:10.1186/s12891-024-07360-x)
Supplement: Supplementary file 5 — Supplementary Material 5 [file 12891_2024_7360_MOESM5_ESM.xlsx]

## Sheet: Additional file 5
Additional file S5: Traits with significant causal associations with hip osteoarthritis (FDR < 0.05 and |GCP| > 0.6)
Phenotype	rG	rG_SE	P_rG	GCP	GCP_SE	P_GCP	FDR_rG	FDR_GCP	N	NCAS	NCON	Cohort	URL	ref
Arm fat-free mass (left)	0.206526	0.052546	8.48e-05	-0.643181	0.226207	0.00446452	0.00168976	0.0306936	354668	NA	NA	UK Biobank	https://docs.google.com/spreadsheets/d/1kvPoupSzsSFBNSztMzl04xMoSC3Kcx3CrjVf4yBmESU/edit?ts=5b5f17db#gid=227859291	PHESANT Transformation:23125_0|| CONTINUOUS MAIN || CONTINUOUS || ||-Notes:Body composition estimation by impedance measurement. Left arm fat free mass Left arm fat free mass in Kg, 0.1 increments.-Variable type:continuous_raw
Arm fat-free mass (right)	0.203663	0.0524608	0.000103516	-0.631303	0.23217	0.00654511	0.00192143	0.0348369	354732	NA	NA	UK Biobank	https://docs.google.com/spreadsheets/d/1kvPoupSzsSFBNSztMzl04xMoSC3Kcx3CrjVf4yBmESU/edit?ts=5b5f17db#gid=227859291	PHESANT Transformation:23121_0|| CONTINUOUS MAIN || CONTINUOUS || ||-Notes:Body composition estimation by impedance measurement. Right arm fat free mass Right arm fat free mass in Kg, 0.1 increments.-Variable type:continuous_raw
Arm predicted mass (left)	0.203089	0.0531838	0.000134199	-0.643885	0.225907	0.0043688	0.00230177	0.0306936	354653	NA	NA	UK Biobank	https://docs.google.com/spreadsheets/d/1kvPoupSzsSFBNSztMzl04xMoSC3Kcx3CrjVf4yBmESU/edit?ts=5b5f17db#gid=227859291	PHESANT Transformation:23126_0|| CONTINUOUS MAIN || CONTINUOUS || ||-Notes:Body composition estimation by impedance measurement. Left arm predicted mass. in Kg, 0.1 increments.-Variable type:continuous_raw
Arm predicted mass (right)	0.201848	0.052818	0.000132603	-0.624569	0.234229	0.00766489	0.00230177	0.0361345	354726	NA	NA	UK Biobank	https://docs.google.com/spreadsheets/d/1kvPoupSzsSFBNSztMzl04xMoSC3Kcx3CrjVf4yBmESU/edit?ts=5b5f17db#gid=227859291	PHESANT Transformation:23122_0|| CONTINUOUS MAIN || CONTINUOUS || ||-Notes:Body composition estimation by impedance measurement. Right Arm predicted mass in Kg, 0.1 increments.-Variable type:continuous_raw
Basal metabolic rate	0.200567	0.0514362	9.65e-05	-0.646388	0.218928	0.00315196	0.00184165	0.0254117	354825	NA	NA	UK Biobank	https://docs.google.com/spreadsheets/d/1kvPoupSzsSFBNSztMzl04xMoSC3Kcx3CrjVf4yBmESU/edit?ts=5b5f17db#gid=227859291	PHESANT Transformation:23105_0|| CONTINUOUS MAIN || CONTINUOUS || ||-Notes:Body composition estimation by impedance measurement. Basal metabolic rate Return value in Kilo- Joules.-Variable type:continuous_raw
BMI	0.238673	0.0437179	4.78e-08	-0.732479	0.159155	4.18e-06	3.69614e-06	0.000172425	339224	NA	NA	GIANT Consortium	https://portals.broadinstitute.org/collaboration/giant/index.php/GIANT_consortium_data_files	Meta-analysis results from the GIANT Consortium Consortium (2015) Genetic studies of body mass index yield new insights for obesity biology.
Weight	0.239414	0.0485835	8.31e-07	-0.615511	0.181685	0.000704555	3.41214e-05	0.0105683	360116	NA	NA	UK Biobank	https://docs.google.com/spreadsheets/d/1kvPoupSzsSFBNSztMzl04xMoSC3Kcx3CrjVf4yBmESU/edit?ts=5b5f17db#gid=227859291	PHESANT Transformation:21002_0|| CONTINUOUS MAIN || CONTINUOUS || ||-Notes:Weight was measured by a variety of means during the initial Assessment Centre visit. This field amalgamates these values into a single item.-Variable type:continuous_raw
Chest pain or discomfort walking normally	0.251059	0.0743666	0.000735587	0.627214	0.229486	0.00627351	0.0096769	0.0345043	55737	9617	46120	UK Biobank	https://docs.google.com/spreadsheets/d/1kvPoupSzsSFBNSztMzl04xMoSC3Kcx3CrjVf4yBmESU/edit?ts=5b5f17db#gid=227859291	PHESANT Transformation:3606_0|| CAT-SINGLE || Inc(>=10): 0(46120) || Inc(>=10): 1(9617) || CAT-SINGLE-BINARY || sample 46120/9617(55737) ||-Notes:ACE touchscreen question Do you get this pain or discomfort when you walk at an ordinary pace on the level? ~F3606~ was collected from participants who indicated that they get pain or discomfort in their chest, as defined by their answers to ~F2335~-Var…
Whole body fat-free mass	0.182188	0.0509258	0.000346868	-0.626731	0.233889	0.00737086	0.00500007	0.0357703	354808	NA	NA	UK Biobank	https://docs.google.com/spreadsheets/d/1kvPoupSzsSFBNSztMzl04xMoSC3Kcx3CrjVf4yBmESU/edit?ts=5b5f17db#gid=227859291	PHESANT Transformation:23101_0|| CONTINUOUS MAIN || CONTINUOUS || ||-Notes:Body composition estimation by impedance measurement. Fat free mass Fat free mass in Kg. Increment in 0.1 Kg-Variable type:continuous_raw
Whole body water mass	0.182594	0.0507107	0.000317376	-0.628427	0.234024	0.00724622	0.0046744	0.0357703	354834	NA	NA	UK Biobank	https://docs.google.com/spreadsheets/d/1kvPoupSzsSFBNSztMzl04xMoSC3Kcx3CrjVf4yBmESU/edit?ts=5b5f17db#gid=227859291	PHESANT Transformation:23102_0|| CONTINUOUS MAIN || CONTINUOUS || ||-Notes:Body composition estimation by impedance measurement. Body water mass Units in Kg. Increments in 0.1 Kg.-Variable type:continuous_raw
Leg pain on walking	0.420133	0.080133	1.58e-07	0.713801	0.188781	0.000156127	7.92926e-06	0.00425172	118905	25997	92908	UK Biobank	https://docs.google.com/spreadsheets/d/1kvPoupSzsSFBNSztMzl04xMoSC3Kcx3CrjVf4yBmESU/edit?ts=5b5f17db#gid=227859291	PHESANT Transformation:4728_0|| CAT-SINGLE || Inc(>=10): 0(92908) || Inc(>=10): 1(25997) || CAT-SINGLE-BINARY || sample 92908/25997(118905) ||-Notes:ACE touchscreen question Do you get a pain in either leg on walking?-Variable type:binary
Blood clot, DVT, bronchitis, emphysema, asthma, rhinitis, eczema, allergy diagnosed by doctor: Blood clot in the leg (DVT)	0.315814	0.0985709	0.00135567	-0.882027	0.082985	2.19e-26	0.0153078	1.80675e-24	360527	7386	353141	UK Biobank	https://docs.google.com/spreadsheets/d/1kvPoupSzsSFBNSztMzl04xMoSC3Kcx3CrjVf4yBmESU/edit?ts=5b5f17db#gid=227859291	PHESANT Transformation:6152_0 || CAT-MUL-BINARY-VAR 5 || NO_NAN Remove NA participants 181 || Removed 486 examples != 5 but with missing value (<0) || sample 353141/7386(360527) || SKIP_val:-3 < 0 ||-Notes:ACE touchscreen question Has a doctor ever told you that you have had any of the following conditions? (You can select more than one answer) The following checks were performed: If code -7 was …
Mineral and other dietary supplements: Glucosamine	0.297236	0.0547868	5.78e-08	0.628068	0.232384	0.00687753	3.74473e-06	0.0354623	360016	70218	289798	UK Biobank	https://docs.google.com/spreadsheets/d/1kvPoupSzsSFBNSztMzl04xMoSC3Kcx3CrjVf4yBmESU/edit?ts=5b5f17db#gid=227859291	PHESANT Transformation:6179_0 || CAT-MUL-BINARY-VAR 2 || NO_NAN Remove NA participants 514 || Removed 664 examples != 2 but with missing value (<0) || sample 289798/70218(360016) || SKIP_val:-3 < 0 ||-Notes:ACE touchscreen question Do you regularly take any of the following? (You can select more than one answer) The following checks were performed: If code -7 was selected, then no additional choi…
Non-cancer illness code, self-reported: deep venous thrombosis (dvt)	0.336403	0.102971	0.00108709	-0.948055	0.048752	3.12e-84	0.0130354	5.148e-82	361141	7237	353904	UK Biobank	https://docs.google.com/spreadsheets/d/1kvPoupSzsSFBNSztMzl04xMoSC3Kcx3CrjVf4yBmESU/edit?ts=5b5f17db#gid=227859291	PHESANT Transformation:20002_0 || CAT-MUL-BINARY-VAR 1094 || Indicator name x135_0_0 || Remove indicator var NAs: 53 || Remove indicator var <0: 0 || Removed 0 examples != 1094 but with missing value (<0) || sample 353904/7237(361141) ||-Notes:Code for non-cancer illness. If the participant was uncertain of the type of illness they had had, then they described it to the interviewer (a trained nur…
Weight change during worst episode of depression: Gained weight	0.345692	0.101715	0.000677246	-0.66607	0.217027	0.00214728	0.00899675	0.0221438	56571	9708	46863	UK Biobank	https://docs.google.com/spreadsheets/d/1kvPoupSzsSFBNSztMzl04xMoSC3Kcx3CrjVf4yBmESU/edit?ts=5b5f17db#gid=227859291	PHESANT Transformation:20536_0 || CAT-SINGLE || CAT-SINGLE-BINARY-VAR: 1 || Inc(>=10): 1(9708) ||-Notes:Question asked: Did you gain or lose weight without trying, or did you stay about the same weight? Question was asked when ~F20446~ was Yes or ~F20441~ was Yes.-Variable type:binary
Job coding: secondary school teacher or teaching professional (including head teacher)	-0.339605	0.115403	0.00325278	-0.718317	0.191806	0.000180376	0.0310388	0.00425172	89866	7556	82310	UK Biobank	https://docs.google.com/spreadsheets/d/1kvPoupSzsSFBNSztMzl04xMoSC3Kcx3CrjVf4yBmESU/edit?ts=5b5f17db#gid=227859291	PHESANT Transformation:22601_0 || CAT-MUL-BINARY-VAR 23143401 || Indicator name x22599_0_0 || Remove indicator var NAs: 271328 || Remove indicator var <0: 0 || Removed 0 examples != 23143401 but with missing value (<0) || sample 82310/7556(89866) ||-Notes:Participants were asked to select a job group by navigating down a three-level tree. This field records the code they selected at the final lev…
Pain type(s) experienced in last month: Hip pain	0.442888	0.0501794	1.08e-18	0.780747	0.149765	1.86e-07	4.878e-16	1.023e-05	360391	40500	319891	UK Biobank	https://docs.google.com/spreadsheets/d/1kvPoupSzsSFBNSztMzl04xMoSC3Kcx3CrjVf4yBmESU/edit?ts=5b5f17db#gid=227859291	PHESANT Transformation:6159_0 || CAT-MUL-BINARY-VAR 6 || NO_NAN Remove NA participants 180 || Removed 623 examples != 6 but with missing value (<0) || sample 319891/40500(360391) ||-Notes:ACE touchscreen question In the last month have you experienced any of the following that interfered with your usual activites? (You can select more than one answer) The following checks were performed: If code …
Job SOC coding: Secondary education teaching professionals	-0.330175	0.115674	0.0043124	-0.673795	0.221431	0.00234299	0.037457	0.0227408	91149	7682	83467	UK Biobank	https://docs.google.com/spreadsheets/d/1kvPoupSzsSFBNSztMzl04xMoSC3Kcx3CrjVf4yBmESU/edit?ts=5b5f17db#gid=227859291	PHESANT Transformation:22617_0 || CAT-MUL-BINARY-VAR 2314 || NO_NAN Remove NA participants 270045 || Removed 0 examples != 2314 but with missing value (<0) || sample 83467/7682(91149) ||-Notes:Each self-coded job group was mapped to a 4-digit SOC2003 coding. In some cases several self-coded job groups map to the same SOC2003 coding as the input interface was designed to help untrained users class…
Meniscus derangement	0.357845	0.0847998	2.44e-05	-0.661526	0.237893	0.00542297	0.000648275	0.0308548	361194	10831	350363	UK Biobank	https://docs.google.com/spreadsheets/d/1kvPoupSzsSFBNSztMzl04xMoSC3Kcx3CrjVf4yBmESU/edit?ts=5b5f17db#gid=227859291	PHESANT Transformation:NA-Notes:NA-Variable type:categorical-Phenotype ID:M13_MENISCUSDERANGEMENTS
Neck/shoulder pain for 3+ months	0.45115	0.147183	0.00217495	-0.714165	0.198316	0.000316825	0.0221982	0.00653452	81276	56156	25120	UK Biobank	https://docs.google.com/spreadsheets/d/1kvPoupSzsSFBNSztMzl04xMoSC3Kcx3CrjVf4yBmESU/edit?ts=5b5f17db#gid=227859291	PHESANT Transformation:3404_0|| CAT-SINGLE || Inc(>=10): 1(56156) || Inc(>=10): 0(25120) || CAT-SINGLE-BINARY || sample 25120/56156(81276) ||-Notes:ACE touchscreen question Have you had neck or shoulder pains for more than 3 months? ~F3404~ was collected from participants who indicated that in the last month they experienced neck or shoulder pain that interfered with their usual activities, as de…
Other/unspecified dorsalgia	0.323208	0.112951	0.00421655	-0.748672	0.18503	5.21e-05	0.0368608	0.0017193	361194	2118	359076	UK Biobank	https://docs.google.com/spreadsheets/d/1kvPoupSzsSFBNSztMzl04xMoSC3Kcx3CrjVf4yBmESU/edit?ts=5b5f17db#gid=227859291	PHESANT Transformation:NA-Notes:NA-Variable type:categorical-Phenotype ID:M13_DORSALGIANAS
