# Supplementary material for: Phenome-wide causal associations between osteoarthritis and other complex traits through the latent causal variable analysis
Source: BMC Musculoskelet Disord. 2024 Mar 26;25:238. doi: 10.1186/s12891-024-07360-x (PMC10964580; doi:10.1186/s12891-024-07360-x)
Supplement: Supplementary file 6 — Supplementary Material 6 [file 12891_2024_7360_MOESM6_ESM.xlsx]

## Sheet: Additional file 6
Additional file S6: Traits with significant genetic correlations with hip or knee osteoarthritis (FDR < 0.05)
Phenotype	rG	rG_SE	P_rG	GCP	GCP_SE	P_GCP	FDR_rG	FDR_GCP	N	NCAS	NCON	Cohort	URL	ref
Other hammer toe(s) (acquired)	0.606609	0.24669	0.0139327	-0.970277	0.0321899	1.35e-199	0.0385705	6.8715e-197	361194	838	360356	UK Biobank	https://docs.google.com/spreadsheets/d/1kvPoupSzsSFBNSztMzl04xMoSC3Kcx3CrjVf4yBmESU/edit?ts=5b5f17db#gid=227859291	PHESANT Transformation:NA-Notes:NA-Variable type:categorical-Phenotype ID:M13_HAMMERTOE
Workplace had a lot of cigarette smoke from other people smoking: Sometimes	0.316865	0.1346	0.0185665	-0.923014	0.0637698	1.76e-47	0.0494256	4.4792e-45	90168	45053	45115	UK Biobank	https://docs.google.com/spreadsheets/d/1kvPoupSzsSFBNSztMzl04xMoSC3Kcx3CrjVf4yBmESU/edit?ts=5b5f17db#gid=227859291	PHESANT Transformation:22611_0 || CAT-MUL-BINARY-VAR 1 || NO_NAN Remove NA participants 270296 || Removed 730 examples != 1 but with missing value (<0) || sample 45115/45053(90168) ||-Notes:Participant asked Thinking about the place where you worked: Was there a lot of cigarette smoke from other people smoking? Participants were allowed to skip answering this question.-Variable type:binary
Treatment/medication code: beclometasone	0.280527	0.1141	0.013948	-0.929962	0.069897	2.17e-40	0.0385705	3.68177e-38	361141	3299	357842	UK Biobank	https://docs.google.com/spreadsheets/d/1kvPoupSzsSFBNSztMzl04xMoSC3Kcx3CrjVf4yBmESU/edit?ts=5b5f17db#gid=227859291	PHESANT Transformation:20003_0 || CAT-MUL-BINARY-VAR 1140909786 || Indicator name x137_0_0 || Remove indicator var NAs: 53 || Remove indicator var <0: 0 || Removed 0 examples != 1140909786 but with missing value (<0) || sample 357842/3299(361141) ||-Notes:Code for treatment Negative codes indicate free-text entry.-Variable type:binary
Treatment/medication code: atorvastatin	0.229958	0.0576111	6.56e-05	-0.913883	0.0696033	2.22e-39	0.000353806	2.82495e-37	361141	10805	350336	UK Biobank	https://docs.google.com/spreadsheets/d/1kvPoupSzsSFBNSztMzl04xMoSC3Kcx3CrjVf4yBmESU/edit?ts=5b5f17db#gid=227859291	PHESANT Transformation:20003_0 || CAT-MUL-BINARY-VAR 1141146234 || Indicator name x137_0_0 || Remove indicator var NAs: 53 || Remove indicator var <0: 0 || Removed 0 examples != 1141146234 but with missing value (<0) || sample 350336/10805(361141) ||-Notes:Code for treatment Negative codes indicate free-text entry.-Variable type:binary
Obesity, other/unspecified	0.409964	0.0951805	1.65e-05	-0.910099	0.0730619	1.29e-35	0.000108007	1.31322e-33	361194	433	360761	UK Biobank	https://docs.google.com/spreadsheets/d/1kvPoupSzsSFBNSztMzl04xMoSC3Kcx3CrjVf4yBmESU/edit?ts=5b5f17db#gid=227859291	PHESANT Transformation:NA-Notes:NA-Variable type:categorical-Phenotype ID:E4_OBESITYNAS
Diagnoses - main ICD10: E66 Obesity	0.423297	0.105245	5.77e-05	-0.907974	0.0745966	4.39e-34	0.000318921	3.72418e-32	361194	353	360841	UK Biobank	https://docs.google.com/spreadsheets/d/1kvPoupSzsSFBNSztMzl04xMoSC3Kcx3CrjVf4yBmESU/edit?ts=5b5f17db#gid=227859291	PHESANT Transformation:NA-Notes:NA-Variable type:categorical-Phenotype ID:E66
Obesity	0.406139	0.100448	5.27e-05	-0.906036	0.0753458	2.62e-33	0.000296863	1.90511e-31	361194	448	360746	UK Biobank	https://docs.google.com/spreadsheets/d/1kvPoupSzsSFBNSztMzl04xMoSC3Kcx3CrjVf4yBmESU/edit?ts=5b5f17db#gid=227859291	PHESANT Transformation:NA-Notes:NA-Variable type:categorical-Phenotype ID:E4_OBESITY
Diagnoses - main ICD10: J34 Other disorders of nose and nasal sinuses	0.385179	0.155991	0.0135403	-0.903106	0.077549	2.42e-31	0.0378292	1.53972e-29	361194	4438	356756	UK Biobank	https://docs.google.com/spreadsheets/d/1kvPoupSzsSFBNSztMzl04xMoSC3Kcx3CrjVf4yBmESU/edit?ts=5b5f17db#gid=227859291	PHESANT Transformation:NA-Notes:NA-Variable type:categorical-Phenotype ID:J34
Non-cancer illness code, self-reported: high cholesterol	0.194332	0.0450843	1.63e-05	-0.862488	0.0815296	3.74e-26	0.000107216	2.11518e-24	361141	43957	317184	UK Biobank	https://docs.google.com/spreadsheets/d/1kvPoupSzsSFBNSztMzl04xMoSC3Kcx3CrjVf4yBmESU/edit?ts=5b5f17db#gid=227859291	PHESANT Transformation:20002_0 || CAT-MUL-BINARY-VAR 1473 || Indicator name x135_0_0 || Remove indicator var NAs: 53 || Remove indicator var <0: 0 || Removed 0 examples != 1473 but with missing value (<0) || sample 317184/43957(361141) ||-Notes:Code for non-cancer illness. If the participant was uncertain of the type of illness they had had, then they described it to the interviewer (a trained nu…
Diagnoses - main ICD10: L72 Follicular cysts of skin and subcutaneous tissue	0.358472	0.131264	0.00631576	0.923893	0.102861	2.66e-19	0.0197225	1.35394e-17	361194	6644	354550	UK Biobank	https://docs.google.com/spreadsheets/d/1kvPoupSzsSFBNSztMzl04xMoSC3Kcx3CrjVf4yBmESU/edit?ts=5b5f17db#gid=227859291	PHESANT Transformation:NA-Notes:NA-Variable type:categorical-Phenotype ID:L72
Diagnoses - main ICD10: Z47 Other orthopaedic follow-up care	0.31988	0.0896157	0.000357706	-0.875668	0.0991489	1.03e-18	0.00164861	4.76609e-17	361194	2774	358420	UK Biobank	https://docs.google.com/spreadsheets/d/1kvPoupSzsSFBNSztMzl04xMoSC3Kcx3CrjVf4yBmESU/edit?ts=5b5f17db#gid=227859291	PHESANT Transformation:NA-Notes:NA-Variable type:categorical-Phenotype ID:Z47
Illnesses of siblings: Heart disease	0.266074	0.0618201	1.68e-05	-0.605031	0.0763415	2.28e-15	0.000109442	9.671e-14	280784	28696	252088	UK Biobank	https://docs.google.com/spreadsheets/d/1kvPoupSzsSFBNSztMzl04xMoSC3Kcx3CrjVf4yBmESU/edit?ts=5b5f17db#gid=227859291	PHESANT Transformation:20111_0 || CAT-MUL-BINARY-VAR 1 || NO_NAN Remove NA participants 52692 || Removed 27718 examples != 1 but with missing value (<0) || sample 252088/28696(280784) ||-Notes:This field contains the combined results of 2 ACE touchscreen questions, both asked Have any of your brothers or sisters suffered from any of the following diseases? (You can select more than one answer) fo…
Current employment status: Looking after home and/or family	-0.229994	0.0875416	0.00860764	-0.850963	0.107587	2.58e-15	0.0257469	1.01017e-13	359931	18014	341917	UK Biobank	https://docs.google.com/spreadsheets/d/1kvPoupSzsSFBNSztMzl04xMoSC3Kcx3CrjVf4yBmESU/edit?ts=5b5f17db#gid=227859291	PHESANT Transformation:6142_0 || CAT-MUL-BINARY-VAR 3 || NO_NAN Remove NA participants 177 || Removed 1086 examples != 3 but with missing value (<0) || sample 341917/18014(359931) || SKIP_val:-3 < 0 ||-Notes:ACE touchscreen question Which of the following describes your current situation? (You can select more than one answer) The following checks were performed: If code -7 was selected, then no a…
Medication for cholesterol, blood pressure or diabetes: Cholesterol lowering medication	0.194951	0.0437118	8.2e-06	-0.433143	0.0552712	4.63e-15	5.87884e-05	1.68334e-13	165340	38057	127283	UK Biobank	https://docs.google.com/spreadsheets/d/1kvPoupSzsSFBNSztMzl04xMoSC3Kcx3CrjVf4yBmESU/edit?ts=5b5f17db#gid=227859291	PHESANT Transformation:6177_0 || CAT-MUL-BINARY-VAR 1 || NO_NAN Remove NA participants 194414 || Removed 1440 examples != 1 but with missing value (<0) || sample 127283/38057(165340) || SKIP_val:-1 < 0 ||-Notes:ACE touchscreen question Do you regularly take any of the following medications? (you can select more than one answer) The following checks were performed: If code -7 was selected, then no…
Current employment status: Unemployed	0.374084	0.116998	0.00138702	-0.861606	0.110312	5.69e-15	0.00532865	1.93081e-13	359931	5694	354237	UK Biobank	https://docs.google.com/spreadsheets/d/1kvPoupSzsSFBNSztMzl04xMoSC3Kcx3CrjVf4yBmESU/edit?ts=5b5f17db#gid=227859291	PHESANT Transformation:6142_0 || CAT-MUL-BINARY-VAR 5 || NO_NAN Remove NA participants 177 || Removed 1086 examples != 5 but with missing value (<0) || sample 354237/5694(359931) ||-Notes:ACE touchscreen question Which of the following describes your current situation? (You can select more than one answer) The following checks were performed: If code -7 was selected, then no additional choices we…
Diagnoses - main ICD10: K20 Oesophagitis	0.420014	0.123814	0.000693078	-0.847294	0.116064	2.87e-13	0.00289852	9.13019e-12	361194	4799	356395	UK Biobank	https://docs.google.com/spreadsheets/d/1kvPoupSzsSFBNSztMzl04xMoSC3Kcx3CrjVf4yBmESU/edit?ts=5b5f17db#gid=227859291	PHESANT Transformation:NA-Notes:NA-Variable type:categorical-Phenotype ID:K20
Diagnoses - main ICD10: R51 Headache	0.415943	0.141307	0.00324473	-0.84281	0.116798	5.36e-13	0.0113902	1.60485e-11	361194	4271	356923	UK Biobank	https://docs.google.com/spreadsheets/d/1kvPoupSzsSFBNSztMzl04xMoSC3Kcx3CrjVf4yBmESU/edit?ts=5b5f17db#gid=227859291	PHESANT Transformation:NA-Notes:NA-Variable type:categorical-Phenotype ID:R51
Diagnoses - main ICD10: J45 Asthma	0.538847	0.136201	7.61e-05	-0.860222	0.120631	9.96e-13	0.000402795	2.81647e-11	361194	1693	359501	UK Biobank	https://docs.google.com/spreadsheets/d/1kvPoupSzsSFBNSztMzl04xMoSC3Kcx3CrjVf4yBmESU/edit?ts=5b5f17db#gid=227859291	PHESANT Transformation:NA-Notes:NA-Variable type:categorical-Phenotype ID:J45
Episodal and paroxysmal disorders	0.338341	0.0978692	0.000546077	-0.52957	0.0768846	5.66e-12	0.00236401	1.51628e-10	361194	5418	355776	UK Biobank	https://docs.google.com/spreadsheets/d/1kvPoupSzsSFBNSztMzl04xMoSC3Kcx3CrjVf4yBmESU/edit?ts=5b5f17db#gid=227859291	PHESANT Transformation:NA-Notes:NA-Variable type:categorical-Phenotype ID:G6_EPIPAROX
Final attempt correct: no	0.284423	0.115006	0.0133936	-0.83575	0.124235	1.73e-11	0.0375743	4.40285e-10	119729	4581	115148	UK Biobank	https://docs.google.com/spreadsheets/d/1kvPoupSzsSFBNSztMzl04xMoSC3Kcx3CrjVf4yBmESU/edit?ts=5b5f17db#gid=227859291	PHESANT Transformation:4294_0 || CAT-SINGLE || CAT-SINGLE-BINARY-VAR: 0 || Inc(>=10): 0(4581) ||-Notes:True if final answer given was correct.-Variable type:binary
Non-cancer illness code, self-reported: chronic obstructive airways disease/copd	0.393817	0.104588	0.000166285	-0.932055	0.155453	2.03e-09	0.000807585	4.92033e-08	361141	1285	359856	UK Biobank	https://docs.google.com/spreadsheets/d/1kvPoupSzsSFBNSztMzl04xMoSC3Kcx3CrjVf4yBmESU/edit?ts=5b5f17db#gid=227859291	PHESANT Transformation:20002_0 || CAT-MUL-BINARY-VAR 1112 || Indicator name x135_0_0 || Remove indicator var NAs: 53 || Remove indicator var <0: 0 || Removed 0 examples != 1112 but with missing value (<0) || sample 359856/1285(361141) ||-Notes:Code for non-cancer illness. If the participant was uncertain of the type of illness they had had, then they described it to the interviewer (a trained nur…
Treatment/medication code: simvastatin	0.23449	0.0443761	1.26e-07	-0.360712	0.061448	4.35e-09	1.28368e-06	1.00643e-07	361141	40921	320220	UK Biobank	https://docs.google.com/spreadsheets/d/1kvPoupSzsSFBNSztMzl04xMoSC3Kcx3CrjVf4yBmESU/edit?ts=5b5f17db#gid=227859291	PHESANT Transformation:20003_0 || CAT-MUL-BINARY-VAR 1140861958 || Indicator name x137_0_0 || Remove indicator var NAs: 53 || Remove indicator var <0: 0 || Removed 0 examples != 1140861958 but with missing value (<0) || sample 320220/40921(361141) ||-Notes:Code for treatment Negative codes indicate free-text entry.-Variable type:binary
Treatment/medication code: perindopril	0.2652	0.11108	0.016965	-0.806395	0.142126	1.4e-08	0.0458834	3.09826e-07	361141	5157	355984	UK Biobank	https://docs.google.com/spreadsheets/d/1kvPoupSzsSFBNSztMzl04xMoSC3Kcx3CrjVf4yBmESU/edit?ts=5b5f17db#gid=227859291	PHESANT Transformation:20003_0 || CAT-MUL-BINARY-VAR 1140888560 || Indicator name x137_0_0 || Remove indicator var NAs: 53 || Remove indicator var <0: 0 || Removed 0 examples != 1140888560 but with missing value (<0) || sample 355984/5157(361141) ||-Notes:Code for treatment Negative codes indicate free-text entry.-Variable type:binary
Detention categories: Informal, not formally detained	0.439096	0.0823889	9.85e-08	-0.805026	0.142833	1.74e-08	1.01884e-06	3.69025e-07	361194	28228	332966	UK Biobank	https://docs.google.com/spreadsheets/d/1kvPoupSzsSFBNSztMzl04xMoSC3Kcx3CrjVf4yBmESU/edit?ts=5b5f17db#gid=227859291	PHESANT Transformation:41215_0 || CAT-MUL-BINARY-VAR 0 || ALL || Removed 0 examples != 0 but with missing value (<0) || sample 332966/28228(361194) ||-Notes:This field is a summary of the distinct detention category codes a participant has had recorded across all their episodes in hospital. Detention category identifies the legislation under which the person was detained. In order to conduct anal…
Treatment/medication code: doxazosin	0.381019	0.0987848	0.000114759	-0.785339	0.145238	6.4e-08	0.000578061	1.30304e-06	361141	4043	357098	UK Biobank	https://docs.google.com/spreadsheets/d/1kvPoupSzsSFBNSztMzl04xMoSC3Kcx3CrjVf4yBmESU/edit?ts=5b5f17db#gid=227859291	PHESANT Transformation:20003_0 || CAT-MUL-BINARY-VAR 1140879778 || Indicator name x137_0_0 || Remove indicator var NAs: 53 || Remove indicator var <0: 0 || Removed 0 examples != 1140879778 but with missing value (<0) || sample 357098/4043(361141) ||-Notes:Code for treatment Negative codes indicate free-text entry.-Variable type:binary
Non-cancer illness code, self-reported: back problem	0.324681	0.105264	0.00203938	-0.78867	0.146405	7.17e-08	0.00738866	1.40367e-06	361141	6339	354802	UK Biobank	https://docs.google.com/spreadsheets/d/1kvPoupSzsSFBNSztMzl04xMoSC3Kcx3CrjVf4yBmESU/edit?ts=5b5f17db#gid=227859291	PHESANT Transformation:20002_0 || CAT-MUL-BINARY-VAR 1294 || Indicator name x135_0_0 || Remove indicator var NAs: 53 || Remove indicator var <0: 0 || Removed 0 examples != 1294 but with missing value (<0) || sample 354802/6339(361141) ||-Notes:Code for non-cancer illness. If the participant was uncertain of the type of illness they had had, then they described it to the interviewer (a trained nur…
Final attempt correct: yes	-0.288238	0.106098	0.00659328	-0.786016	0.149037	1.34e-07	0.0203524	2.52615e-06	119729	115007	4722	UK Biobank	https://docs.google.com/spreadsheets/d/1kvPoupSzsSFBNSztMzl04xMoSC3Kcx3CrjVf4yBmESU/edit?ts=5b5f17db#gid=227859291	PHESANT Transformation:4294_0 || CAT-SINGLE || CAT-SINGLE-BINARY-VAR: 1 || Inc(>=10): 1(115007) ||-Notes:True if final answer given was correct.-Variable type:binary
Mental health problems ever diagnosed by a professional: Panic attacks	0.235606	0.0755497	0.00181741	-0.77248	0.147422	1.61e-07	0.00667369	2.92675e-06	117722	6518	111204	UK Biobank	https://docs.google.com/spreadsheets/d/1kvPoupSzsSFBNSztMzl04xMoSC3Kcx3CrjVf4yBmESU/edit?ts=5b5f17db#gid=227859291	PHESANT Transformation:20544_0 || CAT-MUL-BINARY-VAR 6 || Indicator name x20400_0_0 || Remove indicator var NAs: 243105 || Removed 367 examples != 6 but with missing value (<0) || sample 111204/6518(117722) || SKIP_val:-818 < 0 ||-Notes:Question asked: Have you been diagnosed with one or more of the following mental health problems by a professional, even if you don't have it currently? (tick all…
Asthma	0.560599	0.129435	1.48e-05	-0.806895	0.154977	1.92e-07	9.83039e-05	3.2576e-06	361194	1993	359201	UK Biobank	https://docs.google.com/spreadsheets/d/1kvPoupSzsSFBNSztMzl04xMoSC3Kcx3CrjVf4yBmESU/edit?ts=5b5f17db#gid=227859291	PHESANT Transformation:NA-Notes:NA-Variable type:categorical-Phenotype ID:J10_ASTHMA_MAIN
Childhood asthma (age<16)	0.560599	0.129435	1.48e-05	-0.806895	0.154977	1.92e-07	9.83039e-05	3.2576e-06	361194	1993	359201	UK Biobank	https://docs.google.com/spreadsheets/d/1kvPoupSzsSFBNSztMzl04xMoSC3Kcx3CrjVf4yBmESU/edit?ts=5b5f17db#gid=227859291	PHESANT Transformation:NA-Notes:NA-Variable type:categorical-Phenotype ID:ASTHMA_CHILD
Heel quantitative ultrasound index (QUI), direct entry	0.228545	0.0893093	0.0104964	-0.647235	0.124833	2.16e-07	0.0304553	3.54658e-06	206589	NA	NA	UK Biobank	https://docs.google.com/spreadsheets/d/1kvPoupSzsSFBNSztMzl04xMoSC3Kcx3CrjVf4yBmESU/edit?ts=5b5f17db#gid=227859291	PHESANT Transformation:3147_0|| CONTINUOUS MAIN || CONTINUOUS || ||-Notes:The QUI or 'stiffness' is based on measure of the speed of sound and broadband ultrasound attenuation. Direct entry.-Variable type:continuous_raw
Heel bone mineral density (BMD)	0.226173	0.0888247	0.0108877	-0.64458	0.124527	2.26e-07	0.031456	3.59481e-06	206496	NA	NA	UK Biobank	https://docs.google.com/spreadsheets/d/1kvPoupSzsSFBNSztMzl04xMoSC3Kcx3CrjVf4yBmESU/edit?ts=5b5f17db#gid=227859291	PHESANT Transformation:3148_0|| CONTINUOUS MAIN || CONTINUOUS || ||-Notes:Estimation of bone mineral density (BMD) in the heel is based on the Quantitative Ultrasound Index through the calcaneus. Direct entry.-Variable type:continuous_raw
Glycated haemoglobin (HbA1c)	0.167382	0.0597144	0.00506237	-0.761114	0.148284	2.85e-07	0.0165689	4.39591e-06	400825	400825	NA	UK Biobank (EUR)	https://pan-ukb-us-east-1.s3.amazonaws.com/sumstats_flat_files/biomarkers-30750-both_sexes-irnt.tsv.bgz	EUR: biomarkers : 30750 : Biological samples > Assay results > Blood assays > Blood biochemistry
Job coding: higher education teaching professional, university lecturer/professor (including college/university head/vice chancellor)	-0.238503	0.0842151	0.00462473	-0.773424	0.155474	6.54e-07	0.0153215	9.79076e-06	89866	2631	87235	UK Biobank	https://docs.google.com/spreadsheets/d/1kvPoupSzsSFBNSztMzl04xMoSC3Kcx3CrjVf4yBmESU/edit?ts=5b5f17db#gid=227859291	PHESANT Transformation:22601_0 || CAT-MUL-BINARY-VAR 23113399 || Indicator name x22599_0_0 || Remove indicator var NAs: 271328 || Remove indicator var <0: 0 || Removed 0 examples != 23113399 but with missing value (<0) || sample 87235/2631(89866) ||-Notes:Participants were asked to select a job group by navigating down a three-level tree. This field records the code they selected at the final lev…
Ever manic/hyper for 2 days	0.292305	0.0867966	0.000757971	-0.773151	0.157371	8.97e-07	0.00314083	1.30449e-05	117155	6569	110586	UK Biobank	https://docs.google.com/spreadsheets/d/1kvPoupSzsSFBNSztMzl04xMoSC3Kcx3CrjVf4yBmESU/edit?ts=5b5f17db#gid=227859291	PHESANT Transformation:4642_0|| CAT-SINGLE || Inc(>=10): 0(110586) || Inc(>=10): 1(6569) || CAT-SINGLE-BINARY || sample 110586/6569(117155) ||-Notes:ACE touchscreen question Have you ever had a period of time lasting at least two days when you were feeling so good, high, excited or hyper that other people thought you were not your normal self or you were so hyper that you got into trouble?-Variab…
Meniscus derangement	0.72956	0.0578833	2.01e-36	-0.790571	0.162732	1.19e-06	1.94539e-34	1.68253e-05	361194	10831	350363	UK Biobank	https://docs.google.com/spreadsheets/d/1kvPoupSzsSFBNSztMzl04xMoSC3Kcx3CrjVf4yBmESU/edit?ts=5b5f17db#gid=227859291	PHESANT Transformation:NA-Notes:NA-Variable type:categorical-Phenotype ID:M13_MENISCUSDERANGEMENTS
Diagnoses - main ICD10: R55 Syncope and collapse	0.224435	0.0809424	0.00555815	-0.758678	0.158517	1.7e-06	0.0178566	2.33865e-05	361194	5183	356011	UK Biobank	https://docs.google.com/spreadsheets/d/1kvPoupSzsSFBNSztMzl04xMoSC3Kcx3CrjVf4yBmESU/edit?ts=5b5f17db#gid=227859291	PHESANT Transformation:NA-Notes:NA-Variable type:categorical-Phenotype ID:R55
Medication for cholesterol, blood pressure, diabetes, or take exogenous hormones: Insulin	0.229363	0.0939592	0.0146429	-0.518062	0.1086	1.84e-06	0.0402457	2.46463e-05	193148	1476	191672	UK Biobank	https://docs.google.com/spreadsheets/d/1kvPoupSzsSFBNSztMzl04xMoSC3Kcx3CrjVf4yBmESU/edit?ts=5b5f17db#gid=227859291	PHESANT Transformation:6153_0 || CAT-MUL-BINARY-VAR 3 || NO_NAN Remove NA participants 167294 || Removed 752 examples != 3 but with missing value (<0) || sample 191672/1476(193148) || SKIP_val:-1 < 0 || SKIP_val:-3 < 0 ||-Notes:ACE touchscreen question Do you regularly take any of the following medications? (You can select more than one answer) The following checks were performed: If code -7 was …
Treatment/medication code: amitriptyline	0.491445	0.0819451	2.01e-09	-0.768703	0.161507	1.94e-06	2.75106e-08	2.53195e-05	361141	6824	354317	UK Biobank	https://docs.google.com/spreadsheets/d/1kvPoupSzsSFBNSztMzl04xMoSC3Kcx3CrjVf4yBmESU/edit?ts=5b5f17db#gid=227859291	PHESANT Transformation:20003_0 || CAT-MUL-BINARY-VAR 1140879616 || Indicator name x137_0_0 || Remove indicator var NAs: 53 || Remove indicator var <0: 0 || Removed 0 examples != 1140879616 but with missing value (<0) || sample 354317/6824(361141) ||-Notes:Code for treatment Negative codes indicate free-text entry.-Variable type:binary
Hernia	0.276335	0.059527	3.45e-06	-0.650921	0.143607	5.82e-06	2.73377e-05	7.40595e-05	361194	26197	334997	UK Biobank	https://docs.google.com/spreadsheets/d/1kvPoupSzsSFBNSztMzl04xMoSC3Kcx3CrjVf4yBmESU/edit?ts=5b5f17db#gid=227859291	PHESANT Transformation:NA-Notes:NA-Variable type:categorical-Phenotype ID:K11_HERNIA
Chest pain or discomfort when walking uphill or hurrying	0.346122	0.0944737	0.000248614	-0.753803	0.166858	6.25e-06	0.00118201	7.75915e-05	44867	11938	32929	UK Biobank	https://docs.google.com/spreadsheets/d/1kvPoupSzsSFBNSztMzl04xMoSC3Kcx3CrjVf4yBmESU/edit?ts=5b5f17db#gid=227859291	PHESANT Transformation:3751_0|| CAT-SINGLE || Inc(>=10): 1(11938) || Inc(>=10): 0(32929) || CAT-SINGLE-BINARY || sample 32929/11938(44867) ||-Notes:ACE touchscreen question Do you get this pain or discomfort when you walk uphill or hurry? ~F3751~ was collected from participants who indicated that they get pain or discomfort in their chest, as defined by their answers to ~F2335~ but they do not ge…
Illnesses of siblings: Chronic bronchitis/emphysema	0.398951	0.116368	0.000607263	-0.744336	0.169958	1.19e-05	0.00258755	0.000140863	279496	7933	271563	UK Biobank	https://docs.google.com/spreadsheets/d/1kvPoupSzsSFBNSztMzl04xMoSC3Kcx3CrjVf4yBmESU/edit?ts=5b5f17db#gid=227859291	PHESANT Transformation:20111_0 || CAT-MUL-BINARY-VAR 6 || NO_NAN Remove NA participants 52692 || Removed 29007 examples != 6 but with missing value (<0) || sample 271563/7933(279496) || SKIP_val:-11 < 0 ||-Notes:This field contains the combined results of 2 ACE touchscreen questions, both asked Have any of your brothers or sisters suffered from any of the following diseases? (You can select more …
Workplace very dusty: Sometimes	0.595871	0.157645	0.000156941	-0.679346	0.154961	1.17e-05	0.000767708	0.000140863	89965	31586	58379	UK Biobank	https://docs.google.com/spreadsheets/d/1kvPoupSzsSFBNSztMzl04xMoSC3Kcx3CrjVf4yBmESU/edit?ts=5b5f17db#gid=227859291	PHESANT Transformation:22609_0 || CAT-MUL-BINARY-VAR 1 || NO_NAN Remove NA participants 270347 || Removed 882 examples != 1 but with missing value (<0) || sample 58379/31586(89965) || SKIP_val:-121 < 0 ||-Notes:Participant asked Thinking about the place where you worked: Was it very dusty? Participants were allowed to skip answering this question.-Variable type:binary
Barret oesophagus	0.340571	0.125704	0.00674249	-0.748681	0.173858	1.66e-05	0.0207167	0.000192032	361194	1791	359403	UK Biobank	https://docs.google.com/spreadsheets/d/1kvPoupSzsSFBNSztMzl04xMoSC3Kcx3CrjVf4yBmESU/edit?ts=5b5f17db#gid=227859291	PHESANT Transformation:NA-Notes:NA-Variable type:categorical-Phenotype ID:K11_BARRET
#Polyarthropathies	0.63576	0.139528	5.2e-06	-0.762925	0.177438	1.71e-05	3.87143e-05	0.00019342	361194	3275	357919	UK Biobank	https://docs.google.com/spreadsheets/d/1kvPoupSzsSFBNSztMzl04xMoSC3Kcx3CrjVf4yBmESU/edit?ts=5b5f17db#gid=227859291	PHESANT Transformation:NA-Notes:NA-Variable type:categorical-Phenotype ID:M13_POLYARTHROPATHIES
Weight	0.392177	0.0493636	1.95e-15	-0.623427	0.147197	2.28e-05	4.98538e-14	0.000252287	360116	NA	NA	UK Biobank	https://docs.google.com/spreadsheets/d/1kvPoupSzsSFBNSztMzl04xMoSC3Kcx3CrjVf4yBmESU/edit?ts=5b5f17db#gid=227859291	PHESANT Transformation:21002_0|| CONTINUOUS MAIN || CONTINUOUS || ||-Notes:Weight was measured by a variety of means during the initial Assessment Centre visit. This field amalgamates these values into a single item.-Variable type:continuous_raw
Medication for cholesterol, blood pressure, diabetes, or take exogenous hormones: Cholesterol lowering medication	0.232188	0.0430288	6.81e-08	-0.432736	0.10333	2.82e-05	7.15314e-07	0.0003054	193148	24247	168901	UK Biobank	https://docs.google.com/spreadsheets/d/1kvPoupSzsSFBNSztMzl04xMoSC3Kcx3CrjVf4yBmESU/edit?ts=5b5f17db#gid=227859291	PHESANT Transformation:6153_0 || CAT-MUL-BINARY-VAR 1 || NO_NAN Remove NA participants 167294 || Removed 752 examples != 1 but with missing value (<0) || sample 168901/24247(193148) ||-Notes:ACE touchscreen question Do you regularly take any of the following medications? (You can select more than one answer) The following checks were performed: If code -7 was selected, then no additional choices …
Non-cancer illness code, self-reported: spine arthritis/spondylitis	0.532392	0.164156	0.00118195	-0.749313	0.180066	3.16e-05	0.0046692	0.000335092	361141	3154	357987	UK Biobank	https://docs.google.com/spreadsheets/d/1kvPoupSzsSFBNSztMzl04xMoSC3Kcx3CrjVf4yBmESU/edit?ts=5b5f17db#gid=227859291	PHESANT Transformation:20002_0 || CAT-MUL-BINARY-VAR 1311 || Indicator name x135_0_0 || Remove indicator var NAs: 53 || Remove indicator var <0: 0 || Removed 0 examples != 1311 but with missing value (<0) || sample 357987/3154(361141) ||-Notes:Code for non-cancer illness. If the participant was uncertain of the type of illness they had had, then they described it to the interviewer (a trained nur…
Asthma, hospital admissions 1	0.566396	0.129162	1.16e-05	-0.744944	0.180503	3.67e-05	7.859e-05	0.000381231	361194	1986	359208	UK Biobank	https://docs.google.com/spreadsheets/d/1kvPoupSzsSFBNSztMzl04xMoSC3Kcx3CrjVf4yBmESU/edit?ts=5b5f17db#gid=227859291	PHESANT Transformation:NA-Notes:NA-Variable type:categorical-Phenotype ID:ASTHMA_HOSPITAL1
Job coding: secondary school teacher or teaching professional (including head teacher)	-0.32225	0.104027	0.00194991	-0.735581	0.180433	4.57e-05	0.0071025	0.000465226	89866	7556	82310	UK Biobank	https://docs.google.com/spreadsheets/d/1kvPoupSzsSFBNSztMzl04xMoSC3Kcx3CrjVf4yBmESU/edit?ts=5b5f17db#gid=227859291	PHESANT Transformation:22601_0 || CAT-MUL-BINARY-VAR 23143401 || Indicator name x22599_0_0 || Remove indicator var NAs: 271328 || Remove indicator var <0: 0 || Removed 0 examples != 23143401 but with missing value (<0) || sample 82310/7556(89866) ||-Notes:Participants were asked to select a job group by navigating down a three-level tree. This field records the code they selected at the final lev…
Treatment/medication code: pioglitazone	0.297807	0.0942531	0.00157961	-0.727583	0.180024	5.31e-05	0.00591262	0.000529959	361141	744	360397	UK Biobank	https://docs.google.com/spreadsheets/d/1kvPoupSzsSFBNSztMzl04xMoSC3Kcx3CrjVf4yBmESU/edit?ts=5b5f17db#gid=227859291	PHESANT Transformation:20003_0 || CAT-MUL-BINARY-VAR 1141171646 || Indicator name x137_0_0 || Remove indicator var NAs: 53 || Remove indicator var <0: 0 || Removed 0 examples != 1141171646 but with missing value (<0) || sample 360397/744(361141) ||-Notes:Code for treatment Negative codes indicate free-text entry.-Variable type:binary
Diagnoses - main ICD10: K22 Other diseases of oesophagus	0.356107	0.106351	0.000812733	-0.725619	0.180714	5.94e-05	0.00334727	0.000581435	361194	5494	355700	UK Biobank	https://docs.google.com/spreadsheets/d/1kvPoupSzsSFBNSztMzl04xMoSC3Kcx3CrjVf4yBmESU/edit?ts=5b5f17db#gid=227859291	PHESANT Transformation:NA-Notes:NA-Variable type:categorical-Phenotype ID:K22
Age of stopping smoking	0.299099	0.112102	0.00762818	-0.702596	0.179491	9.06e-05	0.0232274	0.000870102	33335	NA	NA	UK Biobank	https://docs.google.com/spreadsheets/d/1kvPoupSzsSFBNSztMzl04xMoSC3Kcx3CrjVf4yBmESU/edit?ts=5b5f17db#gid=227859291	PHESANT Transformation:22507_0|| INTEGER || CONTINUOUS || ||-Notes:Participants who had stopped smoking where asked: At what age did you give up?-Variable type:continuous_raw
Basal metabolic rate	0.302953	0.0647343	2.87e-06	-0.541247	0.138852	9.7e-05	2.34268e-05	0.000900467	354825	NA	NA	UK Biobank	https://docs.google.com/spreadsheets/d/1kvPoupSzsSFBNSztMzl04xMoSC3Kcx3CrjVf4yBmESU/edit?ts=5b5f17db#gid=227859291	PHESANT Transformation:23105_0|| CONTINUOUS MAIN || CONTINUOUS || ||-Notes:Body composition estimation by impedance measurement. Basal metabolic rate Return value in Kilo- Joules.-Variable type:continuous_raw
Treatment/medication code: codeine	0.512861	0.127043	5.42e-05	-0.728384	0.186904	9.73e-05	0.000302226	0.000900467	361141	1870	359271	UK Biobank	https://docs.google.com/spreadsheets/d/1kvPoupSzsSFBNSztMzl04xMoSC3Kcx3CrjVf4yBmESU/edit?ts=5b5f17db#gid=227859291	PHESANT Transformation:20003_0 || CAT-MUL-BINARY-VAR 1140884444 || Indicator name x137_0_0 || Remove indicator var NAs: 53 || Remove indicator var <0: 0 || Removed 0 examples != 1140884444 but with missing value (<0) || sample 359271/1870(361141) ||-Notes:Code for treatment Negative codes indicate free-text entry.-Variable type:binary
Leg predicted mass (left)	0.322594	0.0637431	4.17e-07	-0.554032	0.142933	0.000106118	3.84378e-06	0.000964537	354766	NA	NA	UK Biobank	https://docs.google.com/spreadsheets/d/1kvPoupSzsSFBNSztMzl04xMoSC3Kcx3CrjVf4yBmESU/edit?ts=5b5f17db#gid=227859291	PHESANT Transformation:23118_0|| CONTINUOUS MAIN || CONTINUOUS || ||-Notes:Body composition estimation by impedance measurement. Left leg predicted mass. in Kg, 0.1 increments.-Variable type:continuous_raw
Arm predicted mass (left)	0.303992	0.0652909	3.22e-06	-0.541751	0.140194	0.000111409	2.56653e-05	0.000989206	354653	NA	NA	UK Biobank	https://docs.google.com/spreadsheets/d/1kvPoupSzsSFBNSztMzl04xMoSC3Kcx3CrjVf4yBmESU/edit?ts=5b5f17db#gid=227859291	PHESANT Transformation:23126_0|| CONTINUOUS MAIN || CONTINUOUS || ||-Notes:Body composition estimation by impedance measurement. Left arm predicted mass. in Kg, 0.1 increments.-Variable type:continuous_raw
Leg fat-free mass (left)	0.322073	0.0637118	4.3e-07	-0.55266	0.143123	0.000112719	3.93682e-06	0.000989206	354771	NA	NA	UK Biobank	https://docs.google.com/spreadsheets/d/1kvPoupSzsSFBNSztMzl04xMoSC3Kcx3CrjVf4yBmESU/edit?ts=5b5f17db#gid=227859291	PHESANT Transformation:23117_0|| CONTINUOUS MAIN || CONTINUOUS || ||-Notes:Body composition estimation by impedance measurement. Left leg fat free mass. Left leg fat free mass in Kg, 0.1 increments.-Variable type:continuous_raw
Arm fat-free mass (left)	0.304817	0.0658305	3.65e-06	-0.542995	0.143391	0.000152585	2.87544e-05	0.00131637	354668	NA	NA	UK Biobank	https://docs.google.com/spreadsheets/d/1kvPoupSzsSFBNSztMzl04xMoSC3Kcx3CrjVf4yBmESU/edit?ts=5b5f17db#gid=227859291	PHESANT Transformation:23125_0|| CONTINUOUS MAIN || CONTINUOUS || ||-Notes:Body composition estimation by impedance measurement. Left arm fat free mass Left arm fat free mass in Kg, 0.1 increments.-Variable type:continuous_raw
BMI	0.392601	0.0331068	1.94e-32	-0.713887	0.19427	0.000238121	1.09529e-30	0.00202006	339224	NA	NA	GIANT Consortium	https://portals.broadinstitute.org/collaboration/giant/index.php/GIANT_consortium_data_files	Meta-analysis results from the GIANT Consortium Consortium (2015) Genetic studies of body mass index yield new insights for obesity biology.
FI8 : chained arithmetic	-0.241974	0.0576339	2.69e-05	-0.725571	0.198051	0.000248743	0.000163451	0.00207558	75692	49086	26606	UK Biobank	https://docs.google.com/spreadsheets/d/1kvPoupSzsSFBNSztMzl04xMoSC3Kcx3CrjVf4yBmESU/edit?ts=5b5f17db#gid=227859291	PHESANT Transformation:5012_0|| CAT-SINGLE || reassignments: 25=0|26=1|27=0|28=0|29=0|-1=0 || Inc(>=10): 1(49086) || Inc(>=10): 0(26606) || CAT-SINGLE-BINARY || sample 26606/49086(75692) ||-Notes:ACE touchscreen question If David is twenty-one and Owen is nineteen and Daniel is nine years younger than David, what is half their combined age?. Part 8 of Fluid Intelligence test. Offered choice from …
Hallux valgus (acquired)	0.346698	0.0749865	3.77e-06	-0.638841	0.174867	0.000258895	2.9528e-05	0.00209171	361194	5370	355824	UK Biobank	https://docs.google.com/spreadsheets/d/1kvPoupSzsSFBNSztMzl04xMoSC3Kcx3CrjVf4yBmESU/edit?ts=5b5f17db#gid=227859291	PHESANT Transformation:NA-Notes:NA-Variable type:categorical-Phenotype ID:M13_HALLUXVALGUS
Trunk fat mass	0.382713	0.0322452	1.72e-32	-0.472452	0.129232	0.000256347	1.0133e-30	0.00209171	354597	NA	NA	UK Biobank	https://docs.google.com/spreadsheets/d/1kvPoupSzsSFBNSztMzl04xMoSC3Kcx3CrjVf4yBmESU/edit?ts=5b5f17db#gid=227859291	PHESANT Transformation:23128_0|| CONTINUOUS MAIN || CONTINUOUS || ||-Notes:Body composition estimation by impedance measurement. Trunk fat mass Trunk fat mass in Kg, 0.1 increments.-Variable type:continuous_raw
Leg fat-free mass (right)	0.304963	0.0650105	2.72e-06	-0.508285	0.14033	0.000292267	2.2337e-05	0.00232444	354798	NA	NA	UK Biobank	https://docs.google.com/spreadsheets/d/1kvPoupSzsSFBNSztMzl04xMoSC3Kcx3CrjVf4yBmESU/edit?ts=5b5f17db#gid=227859291	PHESANT Transformation:23113_0|| CONTINUOUS MAIN || CONTINUOUS || ||-Notes:Body composition estimation by impedance measurement. Right leg fat free mass. Right leg fat free mass in Kg, 0.1 increments.-Variable type:continuous_raw
Leg predicted mass (right)	0.30509	0.0650007	2.68e-06	-0.508592	0.140597	0.000297607	2.21427e-05	0.00233049	354798	NA	NA	UK Biobank	https://docs.google.com/spreadsheets/d/1kvPoupSzsSFBNSztMzl04xMoSC3Kcx3CrjVf4yBmESU/edit?ts=5b5f17db#gid=227859291	PHESANT Transformation:23114_0|| CONTINUOUS MAIN || CONTINUOUS || ||-Notes:Body composition estimation by impedance measurement. Right leg predicted mass. in Kg, 0.1 increments.-Variable type:continuous_raw
Arm predicted mass (right)	0.295035	0.065674	7.04e-06	-0.51482	0.14284	0.000313149	5.1286e-05	0.00241504	354726	NA	NA	UK Biobank	https://docs.google.com/spreadsheets/d/1kvPoupSzsSFBNSztMzl04xMoSC3Kcx3CrjVf4yBmESU/edit?ts=5b5f17db#gid=227859291	PHESANT Transformation:23122_0|| CONTINUOUS MAIN || CONTINUOUS || ||-Notes:Body composition estimation by impedance measurement. Right Arm predicted mass in Kg, 0.1 increments.-Variable type:continuous_raw
Arm fat-free mass (right)	0.296231	0.0655309	6.17e-06	-0.517413	0.144029	0.000327625	4.5685e-05	0.00248897	354732	NA	NA	UK Biobank	https://docs.google.com/spreadsheets/d/1kvPoupSzsSFBNSztMzl04xMoSC3Kcx3CrjVf4yBmESU/edit?ts=5b5f17db#gid=227859291	PHESANT Transformation:23121_0|| CONTINUOUS MAIN || CONTINUOUS || ||-Notes:Body composition estimation by impedance measurement. Right arm fat free mass Right arm fat free mass in Kg, 0.1 increments.-Variable type:continuous_raw
Bring up phlegm/sputum/mucus on most days	0.217709	0.0781864	0.00536125	-0.514269	0.145114	0.000394241	0.0173792	0.00295101	91787	7808	83979	UK Biobank	https://docs.google.com/spreadsheets/d/1kvPoupSzsSFBNSztMzl04xMoSC3Kcx3CrjVf4yBmESU/edit?ts=5b5f17db#gid=227859291	PHESANT Transformation:22504_0|| CAT-SINGLE || reassignments: 9=NA || Inc(>=10): 1(7808) || Inc(>=10): 0(83979) || CAT-SINGLE-BINARY || sample 83979/7808(91787) ||-Notes:Participant asked Do you bring up phlegm/sputum/mucus on most days?-Variable type:binary
Workplace very hot: Sometimes	0.355466	0.103464	0.000591112	-0.682936	0.19418	0.000436415	0.00254272	0.00321935	90544	52209	38335	UK Biobank	https://docs.google.com/spreadsheets/d/1kvPoupSzsSFBNSztMzl04xMoSC3Kcx3CrjVf4yBmESU/edit?ts=5b5f17db#gid=227859291	PHESANT Transformation:22608_0 || CAT-MUL-BINARY-VAR 1 || NO_NAN Remove NA participants 270293 || Removed 357 examples != 1 but with missing value (<0) || sample 38335/52209(90544) ||-Notes:Participant asked Thinking about the place where you worked: Was it very hot? Participants were allowed to skip answering this question.-Variable type:binary
Whole body water mass	0.265215	0.0664079	6.5e-05	-0.489798	0.140198	0.000476527	0.0003523	0.00346503	354834	NA	NA	UK Biobank	https://docs.google.com/spreadsheets/d/1kvPoupSzsSFBNSztMzl04xMoSC3Kcx3CrjVf4yBmESU/edit?ts=5b5f17db#gid=227859291	PHESANT Transformation:23102_0|| CONTINUOUS MAIN || CONTINUOUS || ||-Notes:Body composition estimation by impedance measurement. Body water mass Units in Kg. Increments in 0.1 Kg.-Variable type:continuous_raw
Whole body fat-free mass	0.264144	0.0667948	7.67e-05	-0.488457	0.140083	0.000488627	0.000402824	0.00350297	354808	NA	NA	UK Biobank	https://docs.google.com/spreadsheets/d/1kvPoupSzsSFBNSztMzl04xMoSC3Kcx3CrjVf4yBmESU/edit?ts=5b5f17db#gid=227859291	PHESANT Transformation:23101_0|| CONTINUOUS MAIN || CONTINUOUS || ||-Notes:Body composition estimation by impedance measurement. Fat free mass Fat free mass in Kg. Increment in 0.1 Kg-Variable type:continuous_raw
Diseases of the blood and blood-forming organs and certain disorders involving the immune mechanism	0.233605	0.0938435	0.0127993	-0.686377	0.197198	0.000500196	0.0362067	0.00353611	361194	10095	351099	UK Biobank	https://docs.google.com/spreadsheets/d/1kvPoupSzsSFBNSztMzl04xMoSC3Kcx3CrjVf4yBmESU/edit?ts=5b5f17db#gid=227859291	PHESANT Transformation:NA-Notes:NA-Variable type:categorical-Phenotype ID:III_BLOOD_IMMUN
Neoplasms	0.239548	0.0692375	0.000540586	-0.672645	0.19537	0.000575432	0.00235529	0.00401226	361194	70178	291016	UK Biobank	https://docs.google.com/spreadsheets/d/1kvPoupSzsSFBNSztMzl04xMoSC3Kcx3CrjVf4yBmESU/edit?ts=5b5f17db#gid=227859291	PHESANT Transformation:NA-Notes:NA-Variable type:categorical-Phenotype ID:II_NEOPLASM
Impedance of leg (left)	-0.313246	0.0613502	3.29e-07	-0.404321	0.119447	0.000711904	3.0958e-06	0.00483146	354811	NA	NA	UK Biobank	https://docs.google.com/spreadsheets/d/1kvPoupSzsSFBNSztMzl04xMoSC3Kcx3CrjVf4yBmESU/edit?ts=5b5f17db#gid=227859291	PHESANT Transformation:23108_0|| CONTINUOUS MAIN || CONTINUOUS || ||-Notes:Body composition estimation by impedance measurement. Impedance of left leg, ohm Measured impedance of left leg. Range 150 - 1200 (ohms) in 1 (ohms) increments.-Variable type:continuous_raw
Job SOC coding: Secondary education teaching professionals	-0.31932	0.102932	0.00192051	-0.685837	0.202461	0.000705306	0.00703323	0.00483146	91149	7682	83467	UK Biobank	https://docs.google.com/spreadsheets/d/1kvPoupSzsSFBNSztMzl04xMoSC3Kcx3CrjVf4yBmESU/edit?ts=5b5f17db#gid=227859291	PHESANT Transformation:22617_0 || CAT-MUL-BINARY-VAR 2314 || NO_NAN Remove NA participants 270045 || Removed 0 examples != 2314 but with missing value (<0) || sample 83467/7682(91149) ||-Notes:Each self-coded job group was mapped to a 4-digit SOC2003 coding. In some cases several self-coded job groups map to the same SOC2003 coding as the input interface was designed to help untrained users class…
Whole body fat mass	0.422436	0.0339821	1.77e-35	-0.533833	0.159128	0.0007944	1.49897e-33	0.00532039	354244	NA	NA	UK Biobank	https://docs.google.com/spreadsheets/d/1kvPoupSzsSFBNSztMzl04xMoSC3Kcx3CrjVf4yBmESU/edit?ts=5b5f17db#gid=227859291	PHESANT Transformation:23100_0|| CONTINUOUS MAIN || CONTINUOUS || ||-Notes:Body composition estimation by impedance measurement. Fat mass Total fat mass in Kg, in 0.1Kg increments.-Variable type:continuous_raw
Workplace very hot: Often	0.38578	0.0860946	7.43e-06	-0.670462	0.200906	0.000846317	5.35513e-05	0.00559449	90165	10169	79996	UK Biobank	https://docs.google.com/spreadsheets/d/1kvPoupSzsSFBNSztMzl04xMoSC3Kcx3CrjVf4yBmESU/edit?ts=5b5f17db#gid=227859291	PHESANT Transformation:22608_0 || CAT-MUL-BINARY-VAR 2 || NO_NAN Remove NA participants 270293 || Removed 737 examples != 2 but with missing value (<0) || sample 79996/10169(90165) || SKIP_val:-121 < 0 ||-Notes:Participant asked Thinking about the place where you worked: Was it very hot? Participants were allowed to skip answering this question.-Variable type:binary
Hip circumference	0.4021	0.0392112	1.13e-24	-0.522549	0.157273	0.000891977	4.50338e-23	0.00582072	360521	NA	NA	UK Biobank	https://docs.google.com/spreadsheets/d/1kvPoupSzsSFBNSztMzl04xMoSC3Kcx3CrjVf4yBmESU/edit?ts=5b5f17db#gid=227859291	PHESANT Transformation:49_0|| CONTINUOUS MAIN || CONTINUOUS || ||-Notes:Hip circumference-Variable type:continuous_raw
Impedance of leg (right)	-0.313367	0.0599727	1.74e-07	-0.385499	0.116911	0.00097592	1.70848e-06	0.00628789	354817	NA	NA	UK Biobank	https://docs.google.com/spreadsheets/d/1kvPoupSzsSFBNSztMzl04xMoSC3Kcx3CrjVf4yBmESU/edit?ts=5b5f17db#gid=227859291	PHESANT Transformation:23107_0|| CONTINUOUS MAIN || CONTINUOUS || ||-Notes:Body composition estimation by impedance measurement. Impedance of right leg, oh Measured impedance of right leg. Range 150 - 1200 (ohms) in 1 (ohms) increments.-Variable type:continuous_raw
Diagnoses - main ICD10: M23 Internal derangement of knee	0.729283	0.0529284	3.42e-43	-0.697053	0.213608	0.00110151	6.62014e-41	0.00700837	361194	11831	349363	UK Biobank	https://docs.google.com/spreadsheets/d/1kvPoupSzsSFBNSztMzl04xMoSC3Kcx3CrjVf4yBmESU/edit?ts=5b5f17db#gid=227859291	PHESANT Transformation:NA-Notes:NA-Variable type:categorical-Phenotype ID:M23
Coffee type: Other type of coffee	0.481078	0.140088	0.000594529	-0.688446	0.21129	0.00112082	0.00254933	0.00704315	283449	4791	278658	UK Biobank	https://docs.google.com/spreadsheets/d/1kvPoupSzsSFBNSztMzl04xMoSC3Kcx3CrjVf4yBmESU/edit?ts=5b5f17db#gid=227859291	PHESANT Transformation:1508_0 || CAT-SINGLE || CAT-SINGLE-BINARY-VAR: 4 || Inc(>=10): 4(4791) ||-Notes:ACE touchscreen question What type of coffee do you usually drink? If the participant activated the Help button they were shown the message: If you drink more than one type of coffee, please select the one that you drink the most. If you are unsure, select Do not know. ~F1508~ was collected from…
Waist circumference	0.430433	0.028959	5.68e-50	-0.587966	0.181027	0.00116239	1.53928e-47	0.00721534	360564	NA	NA	UK Biobank	https://docs.google.com/spreadsheets/d/1kvPoupSzsSFBNSztMzl04xMoSC3Kcx3CrjVf4yBmESU/edit?ts=5b5f17db#gid=227859291	PHESANT Transformation:48_0|| CONTINUOUS MAIN || CONTINUOUS || ||-Notes:Waist circumference-Variable type:continuous_raw
FI10 : arithmetic sequence recognition	-0.3424	0.0773086	9.47e-06	-0.663048	0.204386	0.00117824	6.68326e-05	0.00722557	20880	16721	4159	UK Biobank	https://docs.google.com/spreadsheets/d/1kvPoupSzsSFBNSztMzl04xMoSC3Kcx3CrjVf4yBmESU/edit?ts=5b5f17db#gid=227859291	PHESANT Transformation:5699_0|| CAT-SINGLE || reassignments: 96=0|95=1|94=0|93=0|92=0 || Inc(>=10): 1(16721) || Inc(>=10): 0(4159) || CAT-SINGLE-BINARY || sample 4159/16721(20880) ||-Notes:ACE touchscreen question 150 ... 137 ... 125 ... 114 ... 104 ... What comes next?. Part 10 of Fluid Intelligence test. Offered choice from 92, 93, 94, 95 or 96.-Variable type:binary
Treatment/medication code: rosuvastatin	0.293726	0.12119	0.0153638	-0.355839	0.110029	0.00122047	0.0420565	0.00739547	361141	2227	358914	UK Biobank	https://docs.google.com/spreadsheets/d/1kvPoupSzsSFBNSztMzl04xMoSC3Kcx3CrjVf4yBmESU/edit?ts=5b5f17db#gid=227859291	PHESANT Transformation:20003_0 || CAT-MUL-BINARY-VAR 1141192410 || Indicator name x137_0_0 || Remove indicator var NAs: 53 || Remove indicator var <0: 0 || Removed 0 examples != 1141192410 but with missing value (<0) || sample 358914/2227(361141) ||-Notes:Code for treatment Negative codes indicate free-text entry.-Variable type:binary
Arm fat mass (left)	0.457054	0.0387781	4.59e-32	-0.606551	0.188252	0.0012729	2.3035e-30	0.00762243	354673	NA	NA	UK Biobank	https://docs.google.com/spreadsheets/d/1kvPoupSzsSFBNSztMzl04xMoSC3Kcx3CrjVf4yBmESU/edit?ts=5b5f17db#gid=227859291	PHESANT Transformation:23124_0|| CONTINUOUS MAIN || CONTINUOUS || ||-Notes:Body composition estimation by impedance measurement. Left arm fat mass. Left arm fat mass in Kg, 0.1 increments.-Variable type:continuous_raw
Arm fat mass (right)	0.457377	0.038429	1.16e-32	-0.602999	0.188428	0.00137352	7.14455e-31	0.00812932	354736	NA	NA	UK Biobank	https://docs.google.com/spreadsheets/d/1kvPoupSzsSFBNSztMzl04xMoSC3Kcx3CrjVf4yBmESU/edit?ts=5b5f17db#gid=227859291	PHESANT Transformation:23120_0|| CONTINUOUS MAIN || CONTINUOUS || ||-Notes:Body composition estimation by impedance measurement. Right arm fat mass. Right arm fat mass in Kg, 0.1 increments.-Variable type:continuous_raw
Weight change during worst episode of depression: Gained weight	0.410618	0.093242	1.06e-05	-0.647056	0.204436	0.00155042	7.32806e-05	0.00907087	56571	9708	46863	UK Biobank	https://docs.google.com/spreadsheets/d/1kvPoupSzsSFBNSztMzl04xMoSC3Kcx3CrjVf4yBmESU/edit?ts=5b5f17db#gid=227859291	PHESANT Transformation:20536_0 || CAT-SINGLE || CAT-SINGLE-BINARY-VAR: 1 || Inc(>=10): 1(9708) ||-Notes:Question asked: Did you gain or lose weight without trying, or did you stay about the same weight? Question was asked when ~F20446~ was Yes or ~F20441~ was Yes.-Variable type:binary
Workplace had a lot of cigarette smoke from other people smoking: Often	0.254666	0.0808111	0.00162503	-0.616273	0.196076	0.00167205	0.00606588	0.00967131	89803	14941	74862	UK Biobank	https://docs.google.com/spreadsheets/d/1kvPoupSzsSFBNSztMzl04xMoSC3Kcx3CrjVf4yBmESU/edit?ts=5b5f17db#gid=227859291	PHESANT Transformation:22611_0 || CAT-MUL-BINARY-VAR 2 || NO_NAN Remove NA participants 270296 || Removed 1096 examples != 2 but with missing value (<0) || sample 74862/14941(89803) || SKIP_val:-121 < 0 ||-Notes:Participant asked Thinking about the place where you worked: Was there a lot of cigarette smoke from other people smoking? Participants were allowed to skip answering this question.-Varia…
IPF (All Biobanks)	0.325744	0.0805718	5.28e-05	-0.643477	0.207214	0.00190037	0.000296863	0.0108684	1254748	8006	1246742	Global Biobank Meta-analysis Initiative	https://www.globalbiobankmeta.org/resources	https://www.sciencedirect.com/science/article/pii/S2666979X22001410?via%3Dihub
Leg fat mass (left)	0.463292	0.036142	1.29e-37	-0.565843	0.184074	0.00211211	1.58905e-35	0.0118139	354788	NA	NA	UK Biobank	https://docs.google.com/spreadsheets/d/1kvPoupSzsSFBNSztMzl04xMoSC3Kcx3CrjVf4yBmESU/edit?ts=5b5f17db#gid=227859291	PHESANT Transformation:23116_0|| CONTINUOUS MAIN || CONTINUOUS || ||-Notes:Body composition estimation by impedance measurement. Left leg fat mass Left leg free mass in Kg, 0.1 increments.-Variable type:continuous_raw
Leg fat mass (right)	0.45786	0.0363796	2.53e-36	-0.563701	0.18319	0.00209002	2.28543e-34	0.0118139	354807	NA	NA	UK Biobank	https://docs.google.com/spreadsheets/d/1kvPoupSzsSFBNSztMzl04xMoSC3Kcx3CrjVf4yBmESU/edit?ts=5b5f17db#gid=227859291	PHESANT Transformation:23112_0|| CONTINUOUS MAIN || CONTINUOUS || ||-Notes:Body composition estimation by impedance measurement. Right leg fat mass Right leg fat mass in Kg, 0.1 increments.-Variable type:continuous_raw
IPF (All Biobanks + Allen et al)	0.259107	0.0749187	0.000543173	-0.610317	0.200202	0.00229978	0.00235897	0.0127238	1375570	11160	1364410	Global Biobank Meta-analysis Initiative	https://www.globalbiobankmeta.org/resources	https://www.sciencedirect.com/science/article/pii/S2666979X22001410?via%3Dihub
logMAR, final (left)	0.327826	0.117905	0.00542883	-0.652867	0.215311	0.00242775	0.0175562	0.0132873	79239	NA	NA	UK Biobank	https://docs.google.com/spreadsheets/d/1kvPoupSzsSFBNSztMzl04xMoSC3Kcx3CrjVf4yBmESU/edit?ts=5b5f17db#gid=227859291	PHESANT Transformation:5208_0|| CONTINUOUS MAIN || CONTINUOUS || ||-Notes:Visual acuity (left), final logMAR-Variable type:continuous_raw
Any ICDMAIN event in hilmo or causes of death	0.606594	0.0439062	2.05e-43	-0.560962	0.186467	0.00262656	4.62958e-41	0.0142226	361194	282009	79185	UK Biobank	https://docs.google.com/spreadsheets/d/1kvPoupSzsSFBNSztMzl04xMoSC3Kcx3CrjVf4yBmESU/edit?ts=5b5f17db#gid=227859291	PHESANT Transformation:NA-Notes:NA-Variable type:categorical-Phenotype ID:ICDMAIN_ANY_ENTRY
Impedance of whole body	-0.35835	0.0558612	1.41e-10	-0.398595	0.133224	0.00277227	2.19603e-09	0.0148535	354795	NA	NA	UK Biobank	https://docs.google.com/spreadsheets/d/1kvPoupSzsSFBNSztMzl04xMoSC3Kcx3CrjVf4yBmESU/edit?ts=5b5f17db#gid=227859291	PHESANT Transformation:23106_0|| CONTINUOUS MAIN || CONTINUOUS || ||-Notes:Body composition estimation by impedance measurement. Impedance of whole body. is Range 150 - 1200ohms in 1ohm increments.-Variable type:continuous_raw
Work hours - lumped category: Over 40 hours	0.297674	0.112565	0.00818223	-0.612639	0.211209	0.00372419	0.024803	0.0197459	75177	37201	37976	UK Biobank	https://docs.google.com/spreadsheets/d/1kvPoupSzsSFBNSztMzl04xMoSC3Kcx3CrjVf4yBmESU/edit?ts=5b5f17db#gid=227859291	PHESANT Transformation:22604_0 || CAT-MUL-BINARY-VAR 4 || NO_NAN Remove NA participants 286017 || Removed 0 examples != 4 but with missing value (<0) || sample 37976/37201(75177) ||-Notes:Participants were asked On average, how many hours a week did you work?. They were able to select a lumped category or enter a precise number of hours. This field captures the results for participants who select…
IPF (EUR Biobanks)	0.374313	0.085578	1.22e-05	-0.653599	0.226832	0.00395891	8.18366e-05	0.0207741	953873	6257	947616	Global Biobank Meta-analysis Initiative	https://www.globalbiobankmeta.org/resources	https://www.sciencedirect.com/science/article/pii/S2666979X22001410?via%3Dihub
Job SOC coding: Higher education teaching professionals	-0.26406	0.0875748	0.00256765	-0.637642	0.228933	0.00534814	0.00910778	0.0277776	91149	3100	88049	UK Biobank	https://docs.google.com/spreadsheets/d/1kvPoupSzsSFBNSztMzl04xMoSC3Kcx3CrjVf4yBmESU/edit?ts=5b5f17db#gid=227859291	PHESANT Transformation:22617_0 || CAT-MUL-BINARY-VAR 2311 || NO_NAN Remove NA participants 270045 || Removed 0 examples != 2311 but with missing value (<0) || sample 88049/3100(91149) ||-Notes:Each self-coded job group was mapped to a 4-digit SOC2003 coding. In some cases several self-coded job groups map to the same SOC2003 coding as the input interface was designed to help untrained users class…
Destinations on discharge from hospital (recoded): Usual Place of residence	0.558081	0.0457179	2.85e-34	-0.543184	0.202327	0.00725984	2.14542e-32	0.0373259	361058	232634	128424	UK Biobank	https://docs.google.com/spreadsheets/d/1kvPoupSzsSFBNSztMzl04xMoSC3Kcx3CrjVf4yBmESU/edit?ts=5b5f17db#gid=227859291	PHESANT Transformation:41248_0 || CAT-MUL-BINARY-VAR 1000 || ALL || Removed 136 examples != 1000 but with missing value (<0) || sample 128424/232634(361058) ||-Notes:This field is a summary of the distinct destination on discharge codes a participant has had recorded across all their episodes in hospital. Destination on discharge identifies whether a patient was due to return to their usual place…
Diagnoses - main ICD10: I50 Heart failure	0.297021	0.108731	0.0063006	-0.624161	0.232928	0.00737037	0.0197225	0.0375152	361194	1088	360106	UK Biobank	https://docs.google.com/spreadsheets/d/1kvPoupSzsSFBNSztMzl04xMoSC3Kcx3CrjVf4yBmESU/edit?ts=5b5f17db#gid=227859291	PHESANT Transformation:NA-Notes:NA-Variable type:categorical-Phenotype ID:I50
Pain type(s) experienced in last month: Hip pain	0.467617	0.0516208	1.32e-19	0.565491	0.211733	0.00756771	4.36244e-18	0.0381383	360391	40500	319891	UK Biobank	https://docs.google.com/spreadsheets/d/1kvPoupSzsSFBNSztMzl04xMoSC3Kcx3CrjVf4yBmESU/edit?ts=5b5f17db#gid=227859291	PHESANT Transformation:6159_0 || CAT-MUL-BINARY-VAR 6 || NO_NAN Remove NA participants 180 || Removed 623 examples != 6 but with missing value (<0) || sample 319891/40500(360391) ||-Notes:ACE touchscreen question In the last month have you experienced any of the following that interfered with your usual activites? (You can select more than one answer) The following checks were performed: If code …
Hospital episode type: General episode	0.525477	0.05006	8.92e-26	-0.563755	0.211831	0.00778301	3.8989e-24	0.0384617	361194	246807	114387	UK Biobank	https://docs.google.com/spreadsheets/d/1kvPoupSzsSFBNSztMzl04xMoSC3Kcx3CrjVf4yBmESU/edit?ts=5b5f17db#gid=227859291	PHESANT Transformation:41231_0 || CAT-MUL-BINARY-VAR 1 || ALL || Removed 0 examples != 1 but with missing value (<0) || sample 114387/246807(361194) ||-Notes:This field is a summary of the distinct episode type codes a participant has had recorded across all their episodes in hospital. Hospital episode type identifies whether the period of care in hospital was a general episode or a psychiatric e…
Professional informed about anxiety	0.246613	0.077953	0.00155827	-0.586126	0.220153	0.00775959	0.00584889	0.0384617	36366	22238	14128	UK Biobank	https://docs.google.com/spreadsheets/d/1kvPoupSzsSFBNSztMzl04xMoSC3Kcx3CrjVf4yBmESU/edit?ts=5b5f17db#gid=227859291	PHESANT Transformation:20428_0|| CAT-SINGLE || Inc(>=10): 1(22238) || Inc(>=10): 0(14128) || CAT-SINGLE-BINARY || sample 14128/22238(36366) ||-Notes:Question asked: Did you ever tell a professional about these problems (medical doctor, psychologist, social worker, counsellor, nurse, clergy, or other helping professional)? Question was asked when ~F20425~ was Yes or ~F20420~ was at least 6 months.…
Asthma-related pneumonia	0.396383	0.114471	0.000534733	-0.292591	0.11049	0.00809429	0.00234178	0.0388678	361194	5900	355294	UK Biobank	https://docs.google.com/spreadsheets/d/1kvPoupSzsSFBNSztMzl04xMoSC3Kcx3CrjVf4yBmESU/edit?ts=5b5f17db#gid=227859291	PHESANT Transformation:NA-Notes:NA-Variable type:categorical-Phenotype ID:ASTHMA_PNEUMONIA
Manifestations of mania or irritability: My thoughts were racing	0.345601	0.0886562	9.69e-05	-0.554538	0.208972	0.00796253	0.00049547	0.0388678	114422	10580	103842	UK Biobank	https://docs.google.com/spreadsheets/d/1kvPoupSzsSFBNSztMzl04xMoSC3Kcx3CrjVf4yBmESU/edit?ts=5b5f17db#gid=227859291	PHESANT Transformation:20548_0 || CAT-MUL-BINARY-VAR 3 || Indicator name x20502_0_0 || Remove indicator var NAs: 243128 || Remove indicator var <0: 3644 || Removed 0 examples != 3 but with missing value (<0) || sample 103842/10580(114422) ||-Notes:Question asked: Please try to remember a period when you were in a high or irritable state and select all of the following that apply: Participant was …
Pneumonias (Asthma/COPD co-morbidities)	0.396383	0.114471	0.000534733	-0.292591	0.11049	0.00809429	0.00234178	0.0388678	361194	5900	355294	UK Biobank	https://docs.google.com/spreadsheets/d/1kvPoupSzsSFBNSztMzl04xMoSC3Kcx3CrjVf4yBmESU/edit?ts=5b5f17db#gid=227859291	PHESANT Transformation:NA-Notes:NA-Variable type:categorical-Phenotype ID:PNEUMONIA
Impedance of arm (right)	-0.358932	0.0539448	2.86e-11	-0.322256	0.122013	0.00826202	4.78432e-10	0.0393025	354792	NA	NA	UK Biobank	https://docs.google.com/spreadsheets/d/1kvPoupSzsSFBNSztMzl04xMoSC3Kcx3CrjVf4yBmESU/edit?ts=5b5f17db#gid=227859291	PHESANT Transformation:23109_0|| CONTINUOUS MAIN || CONTINUOUS || ||-Notes:Body composition estimation by impedance measurement. Impedance of right arm, oh Measured impedance of right arm. Range 150 - 1200 (ohms) in 1 (ohms) increments.-Variable type:continuous_raw
Educational Attainment	-0.309057	0.0274091	1.73e-29	-0.288037	0.109355	0.00843913	8.37196e-28	0.0397733	766000	NA	NA	SSGAC	https://www.thessgac.org/data	Educational attainment (EA) meta-analysis of all discovery cohorts except 23andMe.
Heart failure	0.303601	0.104068	0.00353044	-0.61713	0.23639	0.00903707	0.0121724	0.0414403	361194	1405	359789	UK Biobank	https://docs.google.com/spreadsheets/d/1kvPoupSzsSFBNSztMzl04xMoSC3Kcx3CrjVf4yBmESU/edit?ts=5b5f17db#gid=227859291	PHESANT Transformation:NA-Notes:NA-Variable type:categorical-Phenotype ID:HEARTFAIL
Heart failure, not strict	0.303601	0.104068	0.00353044	-0.61713	0.23639	0.00903707	0.0121724	0.0414403	361194	1405	359789	UK Biobank	https://docs.google.com/spreadsheets/d/1kvPoupSzsSFBNSztMzl04xMoSC3Kcx3CrjVf4yBmESU/edit?ts=5b5f17db#gid=227859291	PHESANT Transformation:NA-Notes:NA-Variable type:categorical-Phenotype ID:I9_HEARTFAIL_NS
Heart failure,strict	0.303601	0.104068	0.00353044	-0.61713	0.23639	0.00903707	0.0121724	0.0414403	361194	1405	359789	UK Biobank	https://docs.google.com/spreadsheets/d/1kvPoupSzsSFBNSztMzl04xMoSC3Kcx3CrjVf4yBmESU/edit?ts=5b5f17db#gid=227859291	PHESANT Transformation:NA-Notes:NA-Variable type:categorical-Phenotype ID:I9_HEARTFAIL
Diseases of the musculoskeletal system and connective tissue	0.840142	0.0266692	8.06e-218	0.61514	0.236632	0.00933434	1.09213e-214	0.0424213	361194	77099	284095	UK Biobank	https://docs.google.com/spreadsheets/d/1kvPoupSzsSFBNSztMzl04xMoSC3Kcx3CrjVf4yBmESU/edit?ts=5b5f17db#gid=227859291	PHESANT Transformation:NA-Notes:NA-Variable type:categorical-Phenotype ID:XIII_MUSCULOSKELET
Impedance of arm (left)	-0.357576	0.0509893	2.34e-12	-0.316306	0.122264	0.00967966	4.34342e-11	0.0436013	354807	NA	NA	UK Biobank	https://docs.google.com/spreadsheets/d/1kvPoupSzsSFBNSztMzl04xMoSC3Kcx3CrjVf4yBmESU/edit?ts=5b5f17db#gid=227859291	PHESANT Transformation:23110_0|| CONTINUOUS MAIN || CONTINUOUS || ||-Notes:Body composition estimation by impedance measurement. Impedance of left arm, ohm Measured impedance of left arm. Range 150 - 1200 (ohms) in 1 (ohms) increments.-Variable type:continuous_raw
Fluid intelligence score	-0.256062	0.0422587	1.37e-09	-0.598189	0.232229	0.00999898	1.95405e-08	0.0446446	117131	NA	NA	UK Biobank	https://docs.google.com/spreadsheets/d/1kvPoupSzsSFBNSztMzl04xMoSC3Kcx3CrjVf4yBmESU/edit?ts=5b5f17db#gid=227859291	PHESANT Transformation:20016_0|| INTEGER || CONTINUOUS || ||-Notes:This is a simple unweighted sum of the number of correct answers given to the 13 fluid intelligence questions. Participants who did not answer all of the questions within the allotted 2 minute limit are scored as zero for each of the unattempted questions.-Variable type:continuous_raw
Trunk fat percentage	0.343129	0.0259504	6.5e-40	-0.244221	0.0954181	0.0104827	8.8075e-38	0.0463973	354619	NA	NA	UK Biobank	https://docs.google.com/spreadsheets/d/1kvPoupSzsSFBNSztMzl04xMoSC3Kcx3CrjVf4yBmESU/edit?ts=5b5f17db#gid=227859291	PHESANT Transformation:23127_0|| CONTINUOUS MAIN || CONTINUOUS || ||-Notes:Body composition estimation by impedance measurement. Trunk fat percentages Range 1-75% in 0.1% increments.-Variable type:continuous_raw
Alcohol drinker status: Previous	0.181529	0.057151	0.00149166	-0.539409	0.211702	0.0108352	0.00566161	0.0475441	360726	12564	348162	UK Biobank	https://docs.google.com/spreadsheets/d/1kvPoupSzsSFBNSztMzl04xMoSC3Kcx3CrjVf4yBmESU/edit?ts=5b5f17db#gid=227859291	PHESANT Transformation:20117_0 || CAT-SINGLE || CAT-SINGLE-BINARY-VAR: 1 || Inc(>=10): 1(12564) ||-Notes:-Variable type:binary
Current employment status: In paid employment or self-employed	-0.331839	0.0550978	1.71e-09	-0.533447	0.209882	0.0110331	2.41359e-08	0.0479986	359931	205149	154782	UK Biobank	https://docs.google.com/spreadsheets/d/1kvPoupSzsSFBNSztMzl04xMoSC3Kcx3CrjVf4yBmESU/edit?ts=5b5f17db#gid=227859291	PHESANT Transformation:6142_0 || CAT-MUL-BINARY-VAR 1 || NO_NAN Remove NA participants 177 || Removed 1086 examples != 1 but with missing value (<0) || sample 154782/205149(359931) ||-Notes:ACE touchscreen question Which of the following describes your current situation? (You can select more than one answer) The following checks were performed: If code -7 was selected, then no additional choices …
Mouth/teeth dental problems: Toothache	0.181105	0.0764838	0.01789	-0.623497	0.246936	0.0115718	0.0480019	0.0499157	359841	14477	345364	UK Biobank	https://docs.google.com/spreadsheets/d/1kvPoupSzsSFBNSztMzl04xMoSC3Kcx3CrjVf4yBmESU/edit?ts=5b5f17db#gid=227859291	PHESANT Transformation:6149_0 || CAT-MUL-BINARY-VAR 5 || NO_NAN Remove NA participants 512 || Removed 841 examples != 5 but with missing value (<0) || sample 345364/14477(359841) || SKIP_val:-3 < 0 ||-Notes:ACE touchscreen question Do you have any of the following? (You can select more than one answer) The following checks were performed: If code -7 was selected, then no additional choices were a…
Illnesses of father: Chronic bronchitis/emphysema	0.254785	0.0555885	4.57e-06	-0.623606	0.248145	0.0119685	3.4985e-05	0.051193	314680	36126	278554	UK Biobank	https://docs.google.com/spreadsheets/d/1kvPoupSzsSFBNSztMzl04xMoSC3Kcx3CrjVf4yBmESU/edit?ts=5b5f17db#gid=227859291	PHESANT Transformation:20107_0 || CAT-MUL-BINARY-VAR 6 || NO_NAN Remove NA participants 9656 || Removed 36858 examples != 6 but with missing value (<0) || sample 278554/36126(314680) ||-Notes:This field contains the combined results of 2 ACE touchscreen questions, both asked Has/did your father ever suffer from? (You can select more than one answer) for different sets of illnesses. For convenienc…
Ever highly irritable/argumentative for 2 days	0.24831	0.0764766	0.00116679	-0.351628	0.14052	0.0123374	0.00462987	0.052331	117359	20930	96429	UK Biobank	https://docs.google.com/spreadsheets/d/1kvPoupSzsSFBNSztMzl04xMoSC3Kcx3CrjVf4yBmESU/edit?ts=5b5f17db#gid=227859291	PHESANT Transformation:4653_0|| CAT-SINGLE || Inc(>=10): 0(96429) || Inc(>=10): 1(20930) || CAT-SINGLE-BINARY || sample 96429/20930(117359) ||-Notes:ACE touchscreen question Have you ever had a period of time lasting at least two days when you were so irritable that you found yourself shouting at people or starting fights or arguments?-Variable type:binary
FI7 : synonym	-0.253595	0.0645075	8.45e-05	-0.533125	0.21335	0.0124604	0.000442075	0.0524163	84560	74026	10534	UK Biobank	https://docs.google.com/spreadsheets/d/1kvPoupSzsSFBNSztMzl04xMoSC3Kcx3CrjVf4yBmESU/edit?ts=5b5f17db#gid=227859291	PHESANT Transformation:5001_0|| CAT-SINGLE || reassignments: 1=0|2=0|3=1|4=0|5=0|-1=0 || Inc(>=10): 1(74026) || Inc(>=10): 0(10534) || CAT-SINGLE-BINARY || sample 10534/74026(84560) ||-Notes:ACE touchscreen question Stop means the same as?. Part 7 of Fluid Intelligence test. Offered choice from Pause, Close, Cease, Break or Rest.-Variable type:binary
Diagnoses - main ICD10: R31 Unspecified haematuria	0.396437	0.109149	0.000281148	-0.603702	0.244002	0.0133547	0.00131819	0.0557176	361194	11283	349911	UK Biobank	https://docs.google.com/spreadsheets/d/1kvPoupSzsSFBNSztMzl04xMoSC3Kcx3CrjVf4yBmESU/edit?ts=5b5f17db#gid=227859291	PHESANT Transformation:NA-Notes:NA-Variable type:categorical-Phenotype ID:R31
Diagnoses - main ICD10: I25 Chronic ischaemic heart disease	0.178615	0.0444989	5.97e-05	-0.625378	0.253711	0.0137043	0.000325418	0.0567094	361194	12769	348425	UK Biobank	https://docs.google.com/spreadsheets/d/1kvPoupSzsSFBNSztMzl04xMoSC3Kcx3CrjVf4yBmESU/edit?ts=5b5f17db#gid=227859291	PHESANT Transformation:NA-Notes:NA-Variable type:categorical-Phenotype ID:I25
Treatment/medication code: quinine	0.436126	0.113454	0.000121016	-0.610632	0.248019	0.0138153	0.00060508	0.0567094	361141	2429	358712	UK Biobank	https://docs.google.com/spreadsheets/d/1kvPoupSzsSFBNSztMzl04xMoSC3Kcx3CrjVf4yBmESU/edit?ts=5b5f17db#gid=227859291	PHESANT Transformation:20003_0 || CAT-MUL-BINARY-VAR 1140874420 || Indicator name x137_0_0 || Remove indicator var NAs: 53 || Remove indicator var <0: 0 || Removed 0 examples != 1140874420 but with missing value (<0) || sample 358712/2429(361141) ||-Notes:Code for treatment Negative codes indicate free-text entry.-Variable type:binary
Symptoms, signs and abnormal clinical and laboratory findings, not elsewhere classified	0.37611	0.0445199	2.96e-17	-0.476695	0.194014	0.0140098	8.71913e-16	0.0570479	361194	97602	263592	UK Biobank	https://docs.google.com/spreadsheets/d/1kvPoupSzsSFBNSztMzl04xMoSC3Kcx3CrjVf4yBmESU/edit?ts=5b5f17db#gid=227859291	PHESANT Transformation:NA-Notes:NA-Variable type:categorical-Phenotype ID:XVIII_MISCFINDINGS
Vascular/heart problems diagnosed by doctor: Angina	0.18241	0.0500296	0.000266306	-0.409076	0.170008	0.0161186	0.00125293	0.0651141	360420	11372	349048	UK Biobank	https://docs.google.com/spreadsheets/d/1kvPoupSzsSFBNSztMzl04xMoSC3Kcx3CrjVf4yBmESU/edit?ts=5b5f17db#gid=227859291	PHESANT Transformation:6150_0 || CAT-MUL-BINARY-VAR 2 || NO_NAN Remove NA participants 180 || Removed 594 examples != 2 but with missing value (<0) || sample 349048/11372(360420) ||-Notes:ACE touchscreen question Has a doctor ever told you that you have had any of the following conditions? (You can select more than one answer) The following checks were performed: If code -7 was selected, then no …
Body mass index (BMI)	0.485541	0.0399584	5.66e-34	-0.541933	0.226605	0.0167783	4.03647e-32	0.0672454	359983	NA	NA	UK Biobank	https://docs.google.com/spreadsheets/d/1kvPoupSzsSFBNSztMzl04xMoSC3Kcx3CrjVf4yBmESU/edit?ts=5b5f17db#gid=227859291	PHESANT Transformation:21001_0|| CONTINUOUS MAIN || CONTINUOUS || ||-Notes:BMI value here is constructed from height and weight measured during the initial Assessment Centre visit. Value is not present if either of these readings were omitted.-Variable type:continuous_raw
Shortness of breath walking on level ground	0.44718	0.0502944	6.04e-19	-0.550644	0.230579	0.016936	1.9033e-17	0.067347	118006	12418	105588	UK Biobank	https://docs.google.com/spreadsheets/d/1kvPoupSzsSFBNSztMzl04xMoSC3Kcx3CrjVf4yBmESU/edit?ts=5b5f17db#gid=227859291	PHESANT Transformation:4717_0|| CAT-SINGLE || Inc(>=10): 0(105588) || Inc(>=10): 1(12418) || CAT-SINGLE-BINARY || sample 105588/12418(118006) ||-Notes:ACE touchscreen question Do you get short of breath walking with people of your own age on level ground?-Variable type:binary
Wheeze or whistling in the chest in last year	0.347151	0.0539856	1.27e-10	-0.403482	0.171627	0.0187265	2.00099e-09	0.0738898	354523	73828	280695	UK Biobank	https://docs.google.com/spreadsheets/d/1kvPoupSzsSFBNSztMzl04xMoSC3Kcx3CrjVf4yBmESU/edit?ts=5b5f17db#gid=227859291	PHESANT Transformation:2316_0|| CAT-SINGLE || Inc(>=10): 0(280695) || Inc(>=10): 1(73828) || CAT-SINGLE-BINARY || sample 280695/73828(354523) ||-Notes:ACE touchscreen question In the last year have you ever had wheeze or whistling in the chest?-Variable type:binary
Workplace very cold: Often	0.348853	0.0823267	2.26e-05	-0.59823	0.254859	0.0189099	0.000140472	0.0740397	90188	7881	82307	UK Biobank	https://docs.google.com/spreadsheets/d/1kvPoupSzsSFBNSztMzl04xMoSC3Kcx3CrjVf4yBmESU/edit?ts=5b5f17db#gid=227859291	PHESANT Transformation:22607_0 || CAT-MUL-BINARY-VAR 2 || NO_NAN Remove NA participants 270311 || Removed 696 examples != 2 but with missing value (<0) || sample 82307/7881(90188) || SKIP_val:-121 < 0 ||-Notes:Participant asked Thinking about the place where you worked: Was it very cold? Participants were allowed to skip answering this question.-Variable type:binary
Trunk fat-free mass	0.213675	0.0663525	0.00128057	-0.494541	0.21096	0.0190659	0.00498613	0.0740805	354530	NA	NA	UK Biobank	https://docs.google.com/spreadsheets/d/1kvPoupSzsSFBNSztMzl04xMoSC3Kcx3CrjVf4yBmESU/edit?ts=5b5f17db#gid=227859291	PHESANT Transformation:23129_0|| CONTINUOUS MAIN || CONTINUOUS || ||-Notes:Body composition estimation by impedance measurement. Trunk fat free mass. Trunk fat free mass in Kg, 0.1 increments.-Variable type:continuous_raw
Trunk predicted mass	0.213988	0.0666192	0.00131768	-0.492473	0.210653	0.0193953	0.00510129	0.0747893	354494	NA	NA	UK Biobank	https://docs.google.com/spreadsheets/d/1kvPoupSzsSFBNSztMzl04xMoSC3Kcx3CrjVf4yBmESU/edit?ts=5b5f17db#gid=227859291	PHESANT Transformation:23130_0|| CONTINUOUS MAIN || CONTINUOUS || ||-Notes:Body composition estimation by impedance measurement. Trunk predicted mass in Kg, 0.1 increments.-Variable type:continuous_raw
Diagnoses - main ICD10: R69 Unknown and unspecified causes of morbidity	0.42166	0.115426	0.000259106	-0.272898	0.117528	0.0202342	0.00122444	0.0774377	361194	8280	352914	UK Biobank	https://docs.google.com/spreadsheets/d/1kvPoupSzsSFBNSztMzl04xMoSC3Kcx3CrjVf4yBmESU/edit?ts=5b5f17db#gid=227859291	PHESANT Transformation:NA-Notes:NA-Variable type:categorical-Phenotype ID:R69
Workplace very dusty: Often	0.332573	0.0609449	4.84e-08	-0.506715	0.220323	0.0214557	5.24656e-07	0.0812889	89631	9561	80070	UK Biobank	https://docs.google.com/spreadsheets/d/1kvPoupSzsSFBNSztMzl04xMoSC3Kcx3CrjVf4yBmESU/edit?ts=5b5f17db#gid=227859291	PHESANT Transformation:22609_0 || CAT-MUL-BINARY-VAR 2 || NO_NAN Remove NA participants 270347 || Removed 1217 examples != 2 but with missing value (<0) || sample 80070/9561(89631) ||-Notes:Participant asked Thinking about the place where you worked: Was it very dusty? Participants were allowed to skip answering this question.-Variable type:binary
Year ended full time education	-0.382414	0.0410107	1.11e-20	-0.369083	0.160608	0.0215599	3.95803e-19	0.0812889	91777	NA	NA	UK Biobank	https://docs.google.com/spreadsheets/d/1kvPoupSzsSFBNSztMzl04xMoSC3Kcx3CrjVf4yBmESU/edit?ts=5b5f17db#gid=227859291	PHESANT Transformation:22501_0|| INTEGER || reassignments: -1=NA|-2=NA|-3=NA || CONTINUOUS || ||-Notes:Year ended full time education-Variable type:continuous_raw
FI4 : positional arithmetic	-0.276396	0.0497352	2.74e-08	-0.542775	0.237184	0.0221138	3.09392e-07	0.082764	115690	98344	17346	UK Biobank	https://docs.google.com/spreadsheets/d/1kvPoupSzsSFBNSztMzl04xMoSC3Kcx3CrjVf4yBmESU/edit?ts=5b5f17db#gid=227859291	PHESANT Transformation:4968_0|| CAT-SINGLE || reassignments: 5=0|6=1|7=0|8=0|-1=0 || Inc(>=10): 1(98344) || Inc(>=10): 0(17346) || CAT-SINGLE-BINARY || sample 17346/98344(115690) ||-Notes:ACE touchscreen question 11 12 13 14 15 16 17 18 Divide the sixth number to the right of twelve by three. Is the answer?. Part 4 of Fluid Intelligence test. Offered choice from 5, 6, 7, or 8.-Variable type:binary
ECG, phase duration	-0.323284	0.117117	0.00577409	-0.571531	0.252362	0.0235293	0.0183659	0.0874192	53998	42709	11289	UK Biobank	https://docs.google.com/spreadsheets/d/1kvPoupSzsSFBNSztMzl04xMoSC3Kcx3CrjVf4yBmESU/edit?ts=5b5f17db#gid=227859291	PHESANT Transformation:5992_0|| INTEGER || CONTINUOUS || >20% IN ONE CATEGORY || Split into three bins: 0: <145, 1: [145,145], 2: >145 ||cat N: 11289, 42702, 7 || Combine last two bins and treat as binary || sample 11289/42709(53998) ||-Notes:ECG, phase duration The exercise test consists of many phases. This field contains the duration of a phase in seconds in an exercise test.-Variable type:bin…
Qualifications: NVQ or HND or HNC or equivalent	0.256881	0.0612974	2.78e-05	-0.440374	0.195975	0.0246338	0.000167418	0.0908595	357549	66544	291005	UK Biobank	https://docs.google.com/spreadsheets/d/1kvPoupSzsSFBNSztMzl04xMoSC3Kcx3CrjVf4yBmESU/edit?ts=5b5f17db#gid=227859291	PHESANT Transformation:6138_0 || CAT-MUL-BINARY-VAR 5 || NO_NAN Remove NA participants 510 || Removed 3135 examples != 5 but with missing value (<0) || sample 291005/66544(357549) ||-Notes:ACE touchscreen question Which of the following qualifications do you have? (You can select more than one) The following checks were performed: If code -7 was selected, then no additional choices were allowed. …
Diagnoses - main ICD10: K44 Diaphragmatic hernia	0.419114	0.0952724	1.09e-05	-0.568575	0.2554	0.0259998	7.45934e-05	0.0952079	361194	8042	353152	UK Biobank	https://docs.google.com/spreadsheets/d/1kvPoupSzsSFBNSztMzl04xMoSC3Kcx3CrjVf4yBmESU/edit?ts=5b5f17db#gid=227859291	PHESANT Transformation:NA-Notes:NA-Variable type:categorical-Phenotype ID:K44
Age at last live birth	-0.400298	0.0608037	4.6e-11	-0.402704	0.181945	0.026875	7.50964e-10	0.0977099	131806	NA	NA	UK Biobank	https://docs.google.com/spreadsheets/d/1kvPoupSzsSFBNSztMzl04xMoSC3Kcx3CrjVf4yBmESU/edit?ts=5b5f17db#gid=227859291	PHESANT Transformation:2764_0|| INTEGER || reassignments: -4=NA|-3=NA || CONTINUOUS || ||-Notes:ACE touchscreen question How old were you when you had your LAST child? The following checks were performed: If answer If answer > 65 then rejected If answer > Participants age then rejected If answer If answer If answer > 48 then participant asked to confirm If answer > Age when periods stopped then p…
FI6 : conditional arithmetic	-0.292118	0.0682242	1.85e-05	-0.576084	0.266798	0.0308306	0.000118882	0.111296	102181	69944	32237	UK Biobank	https://docs.google.com/spreadsheets/d/1kvPoupSzsSFBNSztMzl04xMoSC3Kcx3CrjVf4yBmESU/edit?ts=5b5f17db#gid=227859291	PHESANT Transformation:4990_0|| CAT-SINGLE || reassignments: 68=0|69=1|70=0|71=0|72=0|-1=0 || Inc(>=10): 0(32237) || Inc(>=10): 1(69944) || CAT-SINGLE-BINARY || sample 32237/69944(102181) ||-Notes:ACE touchscreen question If sixty is more than half of seventy-five, multiply twenty-three by three. If not subtract 15 from eighty-five. Is the answer?. Part 6 of Fluid Intelligence test. Offered choic…
Mother's age at death	-0.40393	0.0864644	2.99e-06	-0.552923	0.256701	0.0312437	2.41158e-05	0.111993	213636	NA	NA	UK Biobank	https://docs.google.com/spreadsheets/d/1kvPoupSzsSFBNSztMzl04xMoSC3Kcx3CrjVf4yBmESU/edit?ts=5b5f17db#gid=227859291	PHESANT Transformation:3526_0|| INTEGER || reassignments: -1=NA|-3=NA || CONTINUOUS || ||-Notes:ACE touchscreen question What was her age when she died? The following checks were performed: If answer If answer > 122 then rejected If answer If answer > 105 then participant asked to confirm ~F3526~ was collected from participants who indicated their mother has died, as defined by their answers to ~…
Pain type(s) experienced in last month: Pain all over the body	0.381476	0.0662286	8.41e-09	-0.380212	0.177848	0.0325297	1.01746e-07	0.115788	360391	5530	354861	UK Biobank	https://docs.google.com/spreadsheets/d/1kvPoupSzsSFBNSztMzl04xMoSC3Kcx3CrjVf4yBmESU/edit?ts=5b5f17db#gid=227859291	PHESANT Transformation:6159_0 || CAT-MUL-BINARY-VAR 8 || NO_NAN Remove NA participants 180 || Removed 623 examples != 8 but with missing value (<0) || sample 354861/5530(360391) || SKIP_val:-3 < 0 ||-Notes:ACE touchscreen question In the last month have you experienced any of the following that interfered with your usual activites? (You can select more than one answer) The following checks were p…
Body fat percentage	0.383294	0.0280701	1.89e-42	-0.25392	0.119249	0.0332276	3.20119e-40	0.11745	354628	NA	NA	UK Biobank	https://docs.google.com/spreadsheets/d/1kvPoupSzsSFBNSztMzl04xMoSC3Kcx3CrjVf4yBmESU/edit?ts=5b5f17db#gid=227859291	PHESANT Transformation:23099_0|| CONTINUOUS MAIN || CONTINUOUS || ||-Notes:Body composition estimation by impedance measurement. Body fat percentage Body fat percentage. Range 1% - 75% in 0.1% increments.-Variable type:continuous_raw
Heart Failure (HF) (EUR Biobanks)	0.386954	0.0494504	5.07e-15	-0.338537	0.160802	0.0352652	1.23402e-13	0.123793	1020441	52496	967945	Global Biobank Meta-analysis Initiative Meta-analysis Initiative: powering genetic discovery across human diseases. 2035	https://www.globalbiobankmeta.org/resources	https://www.sciencedirect.com/science/article/pii/S2666979X22001410?via%3Dihub
Blood clot, DVT, bronchitis, emphysema, asthma, rhinitis, eczema, allergy diagnosed by doctor: Asthma	0.236273	0.0516619	4.8e-06	-0.419876	0.20156	0.037239	3.59337e-05	0.129826	360527	41633	318894	UK Biobank	https://docs.google.com/spreadsheets/d/1kvPoupSzsSFBNSztMzl04xMoSC3Kcx3CrjVf4yBmESU/edit?ts=5b5f17db#gid=227859291	PHESANT Transformation:6152_0 || CAT-MUL-BINARY-VAR 8 || NO_NAN Remove NA participants 181 || Removed 486 examples != 8 but with missing value (<0) || sample 318894/41633(360527) ||-Notes:ACE touchscreen question Has a doctor ever told you that you have had any of the following conditions? (You can select more than one answer) The following checks were performed: If code -7 was selected, then no …
Non-cancer illness code, self-reported: asthma	0.230112	0.05248	1.16e-05	-0.417836	0.202099	0.0386884	7.859e-05	0.133962	361141	41934	319207	UK Biobank	https://docs.google.com/spreadsheets/d/1kvPoupSzsSFBNSztMzl04xMoSC3Kcx3CrjVf4yBmESU/edit?ts=5b5f17db#gid=227859291	PHESANT Transformation:20002_0 || CAT-MUL-BINARY-VAR 1111 || Indicator name x135_0_0 || Remove indicator var NAs: 53 || Remove indicator var <0: 0 || Removed 0 examples != 1111 but with missing value (<0) || sample 319207/41934(361141) ||-Notes:Code for non-cancer illness. If the participant was uncertain of the type of illness they had had, then they described it to the interviewer (a trained nu…
Diagnoses - main ICD10: K43 Ventral hernia	0.420915	0.118721	0.000392015	-0.538637	0.266184	0.0430162	0.00178248	0.147941	361194	2249	358945	UK Biobank	https://docs.google.com/spreadsheets/d/1kvPoupSzsSFBNSztMzl04xMoSC3Kcx3CrjVf4yBmESU/edit?ts=5b5f17db#gid=227859291	PHESANT Transformation:NA-Notes:NA-Variable type:categorical-Phenotype ID:K43
Non-cancer illness code, self-reported: rheumatoid arthritis	0.368757	0.12149	0.00240308	-0.513465	0.260168	0.0484279	0.0085915	0.165435	361141	4017	357124	UK Biobank	https://docs.google.com/spreadsheets/d/1kvPoupSzsSFBNSztMzl04xMoSC3Kcx3CrjVf4yBmESU/edit?ts=5b5f17db#gid=227859291	PHESANT Transformation:20002_0 || CAT-MUL-BINARY-VAR 1464 || Indicator name x135_0_0 || Remove indicator var NAs: 53 || Remove indicator var <0: 0 || Removed 0 examples != 1464 but with missing value (<0) || sample 357124/4017(361141) ||-Notes:Code for non-cancer illness. If the participant was uncertain of the type of illness they had had, then they described it to the interviewer (a trained nur…
Coronary atherosclerosis	0.184351	0.0466074	7.64e-05	-0.567828	0.288298	0.0488854	0.000402809	0.165885	361194	14334	346860	UK Biobank	https://docs.google.com/spreadsheets/d/1kvPoupSzsSFBNSztMzl04xMoSC3Kcx3CrjVf4yBmESU/edit?ts=5b5f17db#gid=227859291	PHESANT Transformation:NA-Notes:NA-Variable type:categorical-Phenotype ID:I9_CORATHER
Treatment/medication code: salbutamol	0.390946	0.0998378	9.01e-05	-0.530913	0.271157	0.0502355	0.000467761	0.169337	361141	4305	356836	UK Biobank	https://docs.google.com/spreadsheets/d/1kvPoupSzsSFBNSztMzl04xMoSC3Kcx3CrjVf4yBmESU/edit?ts=5b5f17db#gid=227859291	PHESANT Transformation:20003_0 || CAT-MUL-BINARY-VAR 1140881856 || Indicator name x137_0_0 || Remove indicator var NAs: 53 || Remove indicator var <0: 0 || Removed 0 examples != 1140881856 but with missing value (<0) || sample 356836/4305(361141) ||-Notes:Code for treatment Negative codes indicate free-text entry.-Variable type:binary
Qualifications: None of the above	0.319371	0.0310004	6.89e-25	-0.22019	0.113175	0.0517063	2.91748e-23	0.173148	357549	61093	296456	UK Biobank	https://docs.google.com/spreadsheets/d/1kvPoupSzsSFBNSztMzl04xMoSC3Kcx3CrjVf4yBmESU/edit?ts=5b5f17db#gid=227859291	PHESANT Transformation:6138_0 || CAT-MUL-BINARY-VAR 100 || NO_NAN Remove NA participants 510 || Removed 3135 examples != 100 but with missing value (<0) || sample 296456/61093(357549) ||-Notes:ACE touchscreen question Which of the following qualifications do you have? (You can select more than one) The following checks were performed: If code -7 was selected, then no additional choices were allow…
Diagnoses - main ICD10: M20 Acquired deformities of fingers and toes	0.506942	0.0613768	1.46e-16	-0.460947	0.239575	0.0543523	4.12146e-15	0.180819	361194	7773	353421	UK Biobank	https://docs.google.com/spreadsheets/d/1kvPoupSzsSFBNSztMzl04xMoSC3Kcx3CrjVf4yBmESU/edit?ts=5b5f17db#gid=227859291	PHESANT Transformation:NA-Notes:NA-Variable type:categorical-Phenotype ID:M20
Cognitive Performance	-0.220386	0.0395377	2.49e-08	-0.513931	0.268996	0.0560625	2.83525e-07	0.185298	257841	NA	NA	SSGAC	https://www.thessgac.org/data	Cognitive Performance (CP) meta-analysis of all discovery cohorts.
Arm fat percentage (right)	0.41842	0.0350522	7.58e-33	-0.316466	0.167041	0.058153	4.8909e-31	0.188534	354760	NA	NA	UK Biobank	https://docs.google.com/spreadsheets/d/1kvPoupSzsSFBNSztMzl04xMoSC3Kcx3CrjVf4yBmESU/edit?ts=5b5f17db#gid=227859291	PHESANT Transformation:23119_0|| CONTINUOUS MAIN || CONTINUOUS || ||-Notes:Body composition estimation by impedance measurement. Right arm fat percentage Range 1-75% in 0.1% increments.-Variable type:continuous_raw
Non-cancer illness code, self-reported: cervical spondylosis	0.411401	0.112625	0.000259347	-0.525849	0.277546	0.0581408	0.00122444	0.188534	361141	2510	358631	UK Biobank	https://docs.google.com/spreadsheets/d/1kvPoupSzsSFBNSztMzl04xMoSC3Kcx3CrjVf4yBmESU/edit?ts=5b5f17db#gid=227859291	PHESANT Transformation:20002_0 || CAT-MUL-BINARY-VAR 1478 || Indicator name x135_0_0 || Remove indicator var NAs: 53 || Remove indicator var <0: 0 || Removed 0 examples != 1478 but with missing value (<0) || sample 358631/2510(361141) ||-Notes:Code for non-cancer illness. If the participant was uncertain of the type of illness they had had, then they described it to the interviewer (a trained nur…
Qualifications: College or University degree	-0.356064	0.0300724	2.42e-32	-0.197228	0.103947	0.0577768	1.26119e-30	0.188534	357549	115981	241568	UK Biobank	https://docs.google.com/spreadsheets/d/1kvPoupSzsSFBNSztMzl04xMoSC3Kcx3CrjVf4yBmESU/edit?ts=5b5f17db#gid=227859291	PHESANT Transformation:6138_0 || CAT-MUL-BINARY-VAR 1 || NO_NAN Remove NA participants 510 || Removed 3135 examples != 1 but with missing value (<0) || sample 241568/115981(357549) ||-Notes:ACE touchscreen question Which of the following qualifications do you have? (You can select more than one) The following checks were performed: If code -7 was selected, then no additional choices were allowed.…
Cereal type: Bran cereal (e.g. All Bran, Branflakes)	0.199517	0.0624057	0.0013882	-0.524961	0.277585	0.0586011	0.00532865	0.188785	299898	50609	249289	UK Biobank	https://docs.google.com/spreadsheets/d/1kvPoupSzsSFBNSztMzl04xMoSC3Kcx3CrjVf4yBmESU/edit?ts=5b5f17db#gid=227859291	PHESANT Transformation:1468_0 || CAT-SINGLE || CAT-SINGLE-BINARY-VAR: 1 || Inc(>=10): 1(50609) ||-Notes:ACE touchscreen question What type of cereal do you mainly eat? If the participant activated the Help button they were shown the message: If you eat more than one type of cereal, please select the one that you eat the most. If you are unsure, select Do not know. ~F1468~ was collected from all p…
Ever had hysterectomy (womb removed)	0.410012	0.0910473	6.69e-06	-0.487987	0.258546	0.0591022	4.89997e-05	0.189201	171413	13973	157440	UK Biobank	https://docs.google.com/spreadsheets/d/1kvPoupSzsSFBNSztMzl04xMoSC3Kcx3CrjVf4yBmESU/edit?ts=5b5f17db#gid=227859291	PHESANT Transformation:3591_0|| CAT-SINGLE || Inc(>=10): 0(157440) || Inc(>=10): 1(13973) || CAT-SINGLE-BINARY || sample 157440/13973(171413) ||-Notes:ACE touchscreen question Have you had a hysterectomy (womb removed)? ~F3591~ was collected from all women except those who indicated they have had a hysterectomy (womb removed), as defined by their answers to ~F2724~-Variable type:binary
Illnesses of mother: None of the above (group 1)	-0.259097	0.0555635	3.12e-06	-0.553711	0.294583	0.0601562	2.50154e-05	0.190183	332611	138291	194320	UK Biobank	https://docs.google.com/spreadsheets/d/1kvPoupSzsSFBNSztMzl04xMoSC3Kcx3CrjVf4yBmESU/edit?ts=5b5f17db#gid=227859291	PHESANT Transformation:20110_0 || CAT-MUL-BINARY-VAR 100 || NO_NAN Remove NA participants 6165 || Removed 22418 examples != 100 but with missing value (<0) || sample 194320/138291(332611) ||-Notes:This field contains the combined results of 2 ACE touchscreen questions, both asked Has/did your mother ever suffer from? (You can select more than one answer) for different sets of illnesses. For conve…
Transport type for commuting to job workplace: Public transport	-0.30504	0.0600866	3.84e-07	-0.476254	0.253282	0.0600629	3.58841e-06	0.190183	190832	39655	151177	UK Biobank	https://docs.google.com/spreadsheets/d/1kvPoupSzsSFBNSztMzl04xMoSC3Kcx3CrjVf4yBmESU/edit?ts=5b5f17db#gid=227859291	PHESANT Transformation:6143_0 || CAT-MUL-BINARY-VAR 3 || NO_NAN Remove NA participants 170220 || Removed 142 examples != 3 but with missing value (<0) || sample 151177/39655(190832) ||-Notes:ACE touchscreen question What types of transport do you use to get to and from work? (You can select more than one answer) The following checks were performed: If code -7 was selected, then no additional choi…
Arm fat percentage (left)	0.419414	0.0354074	2.27e-32	-0.315388	0.170911	0.0649892	1.23034e-30	0.203069	354707	NA	NA	UK Biobank	https://docs.google.com/spreadsheets/d/1kvPoupSzsSFBNSztMzl04xMoSC3Kcx3CrjVf4yBmESU/edit?ts=5b5f17db#gid=227859291	PHESANT Transformation:23123_0|| CONTINUOUS MAIN || CONTINUOUS || ||-Notes:Body composition estimation by impedance measurement. Left arm fat percentage Range 1-75% in 0.1% increments.-Variable type:continuous_raw
Workplace very noisy: Rarely/never	-0.264179	0.0819933	0.00127318	-0.507902	0.275278	0.0650299	0.00497166	0.203069	90897	69515	21382	UK Biobank	https://docs.google.com/spreadsheets/d/1kvPoupSzsSFBNSztMzl04xMoSC3Kcx3CrjVf4yBmESU/edit?ts=5b5f17db#gid=227859291	PHESANT Transformation:22606_0 || CAT-MUL-BINARY-VAR 0 || NO_NAN Remove NA participants 270211 || Removed 86 examples != 0 but with missing value (<0) || sample 21382/69515(90897) ||-Notes:Participant asked Thinking about the place where you worked: Was it very noisy? Participants were allowed to skip answering this question.-Variable type:binary
Treatment/medication code: diclofenac	0.595182	0.0764236	6.81e-15	0.571281	0.315321	0.0700256	1.61887e-13	0.217336	361141	7545	353596	UK Biobank	https://docs.google.com/spreadsheets/d/1kvPoupSzsSFBNSztMzl04xMoSC3Kcx3CrjVf4yBmESU/edit?ts=5b5f17db#gid=227859291	PHESANT Transformation:20003_0 || CAT-MUL-BINARY-VAR 1140884488 || Indicator name x137_0_0 || Remove indicator var NAs: 53 || Remove indicator var <0: 0 || Removed 0 examples != 1140884488 but with missing value (<0) || sample 353596/7545(361141) ||-Notes:Code for treatment Negative codes indicate free-text entry.-Variable type:binary
Own or rent accommodation lived in: Rent - from local authority, local council, housing association	0.282177	0.0400106	1.76e-12	-0.436662	0.241677	0.0707929	3.31222e-11	0.218385	356340	18968	337372	UK Biobank	https://docs.google.com/spreadsheets/d/1kvPoupSzsSFBNSztMzl04xMoSC3Kcx3CrjVf4yBmESU/edit?ts=5b5f17db#gid=227859291	PHESANT Transformation:680_0 || CAT-SINGLE || CAT-SINGLE-BINARY-VAR: 3 || Inc(>=10): 3(18968) ||-Notes:ACE touchscreen question Do you own or rent the accommodation that you live in? If the participant activated the Help button they were shown the message: Please select: - Own outright if you or someone in your household owns the accommodation that you live in. - Own with mortagage if you or some…
Father's age at death	-0.343864	0.0833091	3.67e-05	0.538739	0.300643	0.0731399	0.000215275	0.221596	266231	NA	NA	UK Biobank	https://docs.google.com/spreadsheets/d/1kvPoupSzsSFBNSztMzl04xMoSC3Kcx3CrjVf4yBmESU/edit?ts=5b5f17db#gid=227859291	PHESANT Transformation:1807_0|| INTEGER || reassignments: -1=NA|-3=NA || CONTINUOUS || ||-Notes:ACE touchscreen question What was his age when he died? The following checks were performed: If answer If answer > 122 then rejected If answer If answer > 105 then participant asked to confirm ~F1807~ was collected from participants who indicated their father has died, as defined by their answers to ~F…
Illness, injury, bereavement, stress in last 2 years: Financial difficulties	0.310049	0.0387213	1.17e-15	-0.239426	0.133505	0.0729104	3.1707e-14	0.221596	358836	40670	318166	UK Biobank	https://docs.google.com/spreadsheets/d/1kvPoupSzsSFBNSztMzl04xMoSC3Kcx3CrjVf4yBmESU/edit?ts=5b5f17db#gid=227859291	PHESANT Transformation:6145_0 || CAT-MUL-BINARY-VAR 6 || NO_NAN Remove NA participants 512 || Removed 1846 examples != 6 but with missing value (<0) || sample 318166/40670(358836) ||-Notes:ACE touchscreen question In the last 2 years have you experienced any of the following? (You can select more than one answer) The following checks were performed: If code -7 was selected, then no additional cho…
Leisure/social activities: Religious group	-0.223311	0.0674839	0.000935964	-0.456938	0.254416	0.0724901	0.0038085	0.221596	360063	52697	307366	UK Biobank	https://docs.google.com/spreadsheets/d/1kvPoupSzsSFBNSztMzl04xMoSC3Kcx3CrjVf4yBmESU/edit?ts=5b5f17db#gid=227859291	PHESANT Transformation:6160_0 || CAT-MUL-BINARY-VAR 3 || NO_NAN Remove NA participants 177 || Removed 954 examples != 3 but with missing value (<0) || sample 307366/52697(360063) ||-Notes:ACE touchscreen question Which of the following do you attend once a week or more often? (You can select more than one) The following checks were performed: If code -7 was selected, then no additional choices we…
Treatment/medication code: co-codamol	0.510264	0.0606036	3.77e-17	0.540347	0.303748	0.0752514	1.08688e-15	0.226645	361141	8384	352757	UK Biobank	https://docs.google.com/spreadsheets/d/1kvPoupSzsSFBNSztMzl04xMoSC3Kcx3CrjVf4yBmESU/edit?ts=5b5f17db#gid=227859291	PHESANT Transformation:20003_0 || CAT-MUL-BINARY-VAR 1140923346 || Indicator name x137_0_0 || Remove indicator var NAs: 53 || Remove indicator var <0: 0 || Removed 0 examples != 1140923346 but with missing value (<0) || sample 352757/8384(361141) ||-Notes:Code for treatment Negative codes indicate free-text entry.-Variable type:binary
Taking other prescription medications	0.401742	0.0332517	1.32e-33	-0.240521	0.136178	0.0773577	8.943e-32	0.231618	360027	168993	191034	UK Biobank	https://docs.google.com/spreadsheets/d/1kvPoupSzsSFBNSztMzl04xMoSC3Kcx3CrjVf4yBmESU/edit?ts=5b5f17db#gid=227859291	PHESANT Transformation:2492_0|| CAT-SINGLE || Inc(>=10): 1(168993) || Inc(>=10): 0(191034) || CAT-SINGLE-BINARY || sample 191034/168993(360027) ||-Notes:ACE touchscreen question Do you regularly take any other PRESCRIPTION medications? (Do not forget medications such as puffers or patches)-Variable type:binary
Risk taking	0.213245	0.0575151	0.000209199	-0.357496	0.203882	0.0795245	0.00100877	0.236713	348549	90500	258049	UK Biobank	https://docs.google.com/spreadsheets/d/1kvPoupSzsSFBNSztMzl04xMoSC3Kcx3CrjVf4yBmESU/edit?ts=5b5f17db#gid=227859291	PHESANT Transformation:2040_0|| CAT-SINGLE || Inc(>=10): 0(258049) || Inc(>=10): 1(90500) || CAT-SINGLE-BINARY || sample 258049/90500(348549) ||-Notes:ACE touchscreen question Would you describe yourself as someone who takes risks? If the participant activated the Help button they were shown the message: Work through these questions quickly and do not think about the exact meaning of the question…
Current employment status: Unable to work because of sickness or disability	0.463358	0.0519736	4.87e-19	-0.29214	0.167254	0.0806922	1.57115e-17	0.238793	359931	13756	346175	UK Biobank	https://docs.google.com/spreadsheets/d/1kvPoupSzsSFBNSztMzl04xMoSC3Kcx3CrjVf4yBmESU/edit?ts=5b5f17db#gid=227859291	PHESANT Transformation:6142_0 || CAT-MUL-BINARY-VAR 4 || NO_NAN Remove NA participants 177 || Removed 1086 examples != 4 but with missing value (<0) || sample 346175/13756(359931) ||-Notes:ACE touchscreen question Which of the following describes your current situation? (You can select more than one answer) The following checks were performed: If code -7 was selected, then no additional choices w…
Why stopped smoking: Illness or ill health	0.382967	0.133193	0.00403682	-0.739466	0.42495	0.0818373	0.0135541	0.240781	88516	10637	77879	UK Biobank	https://docs.google.com/spreadsheets/d/1kvPoupSzsSFBNSztMzl04xMoSC3Kcx3CrjVf4yBmESU/edit?ts=5b5f17db#gid=227859291	PHESANT Transformation:6157_0 || CAT-MUL-BINARY-VAR 1 || NO_NAN Remove NA participants 271928 || Removed 750 examples != 1 but with missing value (<0) || sample 77879/10637(88516) ||-Notes:ACE touchscreen question Why did you stop smoking? (You can select more than one answer) The following checks were performed: If code -7 was selected, then no additional choices were allowed. If code -1 was sel…
Hair colour (natural, before greying): Other	0.406333	0.158216	0.0102224	-0.510183	0.307673	0.0972775	0.029852	0.284565	360270	4481	355789	UK Biobank	https://docs.google.com/spreadsheets/d/1kvPoupSzsSFBNSztMzl04xMoSC3Kcx3CrjVf4yBmESU/edit?ts=5b5f17db#gid=227859291	PHESANT Transformation:1747_0 || CAT-SINGLE || CAT-SINGLE-BINARY-VAR: 6 || Inc(>=10): 6(4481) ||-Notes:ACE touchscreen question What best describes your natural hair colour? (If your hair colour is grey, the colour before you went grey) If the participant activated the Help button they were shown the message: If you are unsure, please select the colour closest to your natural adult hair colour or…
Age at first live birth	-0.368241	0.0479189	1.53e-14	-0.211257	0.130396	0.105208	3.51381e-13	0.306006	131987	NA	NA	UK Biobank	https://docs.google.com/spreadsheets/d/1kvPoupSzsSFBNSztMzl04xMoSC3Kcx3CrjVf4yBmESU/edit?ts=5b5f17db#gid=227859291	PHESANT Transformation:2754_0|| INTEGER || reassignments: -4=NA|-3=NA || CONTINUOUS || ||-Notes:ACE touchscreen question How old were you when you had your FIRST child? The following checks were performed: If answer If answer > 65 then rejected If answer > Participants age then rejected If answer If answer If answer > 48 then participant asked to confirm If answer > Age when periods stopped then …
Qualifications: O levels/GCSEs or equivalent	-0.347999	0.0522918	2.83e-11	-0.2106	0.130661	0.107004	4.78432e-10	0.309461	357549	168672	188877	UK Biobank	https://docs.google.com/spreadsheets/d/1kvPoupSzsSFBNSztMzl04xMoSC3Kcx3CrjVf4yBmESU/edit?ts=5b5f17db#gid=227859291	PHESANT Transformation:6138_0 || CAT-MUL-BINARY-VAR 3 || NO_NAN Remove NA participants 510 || Removed 3135 examples != 3 but with missing value (<0) || sample 188877/168672(357549) ||-Notes:ACE touchscreen question Which of the following qualifications do you have? (You can select more than one) The following checks were performed: If code -7 was selected, then no additional choices were allowed.…
Mineral and other dietary supplements: Glucosamine	0.359068	0.0463668	9.63e-15	0.362649	0.225721	0.108136	2.24977e-13	0.310969	360016	70218	289798	UK Biobank	https://docs.google.com/spreadsheets/d/1kvPoupSzsSFBNSztMzl04xMoSC3Kcx3CrjVf4yBmESU/edit?ts=5b5f17db#gid=227859291	PHESANT Transformation:6179_0 || CAT-MUL-BINARY-VAR 2 || NO_NAN Remove NA participants 514 || Removed 664 examples != 2 but with missing value (<0) || sample 289798/70218(360016) || SKIP_val:-3 < 0 ||-Notes:ACE touchscreen question Do you regularly take any of the following? (You can select more than one answer) The following checks were performed: If code -7 was selected, then no additional choi…
Substances taken for depression: Medication prescribed to you (for at least two weeks)	0.199222	0.0638354	0.00180313	-0.334436	0.209788	0.110901	0.00663926	0.315354	117763	28351	89412	UK Biobank	https://docs.google.com/spreadsheets/d/1kvPoupSzsSFBNSztMzl04xMoSC3Kcx3CrjVf4yBmESU/edit?ts=5b5f17db#gid=227859291	PHESANT Transformation:20546_0 || CAT-MUL-BINARY-VAR 3 || Indicator name x20446_0_0 || Remove indicator var NAs: 243128 || Remove indicator var <0: 303 || Removed 0 examples != 3 but with missing value (<0) || sample 89412/28351(117763) ||-Notes:Question asked: Did you ever try the following for these problems? (tick all that apply) Participant was offered a set of options which have been combine…
Workplace had a lot of diesel exhaust: Often	0.396811	0.129985	0.00226763	-0.481336	0.30165	0.110561	0.00812866	0.315354	89104	3483	85621	UK Biobank	https://docs.google.com/spreadsheets/d/1kvPoupSzsSFBNSztMzl04xMoSC3Kcx3CrjVf4yBmESU/edit?ts=5b5f17db#gid=227859291	PHESANT Transformation:22615_0 || CAT-MUL-BINARY-VAR 2 || NO_NAN Remove NA participants 270410 || Removed 1680 examples != 2 but with missing value (<0) || sample 85621/3483(89104) ||-Notes:Participant asked Thinking about the place where you worked: Was there a lot of diesel exhaust? Participants were allowed to skip answering this question.-Variable type:binary
Mineral and other dietary supplements: None of the above	-0.208428	0.0679014	0.00214372	0.418852	0.265108	0.114123	0.00772537	0.322715	360016	204810	155206	UK Biobank	https://docs.google.com/spreadsheets/d/1kvPoupSzsSFBNSztMzl04xMoSC3Kcx3CrjVf4yBmESU/edit?ts=5b5f17db#gid=227859291	PHESANT Transformation:6179_0 || CAT-MUL-BINARY-VAR 100 || NO_NAN Remove NA participants 514 || Removed 664 examples != 100 but with missing value (<0) || sample 155206/204810(360016) ||-Notes:ACE touchscreen question Do you regularly take any of the following? (You can select more than one answer) The following checks were performed: If code -7 was selected, then no additional choices were allow…
Workplace very cold: Sometimes	0.417452	0.0831986	5.23e-07	-0.485051	0.310029	0.117692	4.69315e-06	0.330968	90500	42823	47677	UK Biobank	https://docs.google.com/spreadsheets/d/1kvPoupSzsSFBNSztMzl04xMoSC3Kcx3CrjVf4yBmESU/edit?ts=5b5f17db#gid=227859291	PHESANT Transformation:22607_0 || CAT-MUL-BINARY-VAR 1 || NO_NAN Remove NA participants 270311 || Removed 383 examples != 1 but with missing value (<0) || sample 47677/42823(90500) ||-Notes:Participant asked Thinking about the place where you worked: Was it very cold? Participants were allowed to skip answering this question.-Variable type:binary
Loneliness, isolation	0.18057	0.0568793	0.00150031	-0.508221	0.326166	0.119194	0.00566274	0.333349	355583	63508	292075	UK Biobank	https://docs.google.com/spreadsheets/d/1kvPoupSzsSFBNSztMzl04xMoSC3Kcx3CrjVf4yBmESU/edit?ts=5b5f17db#gid=227859291	PHESANT Transformation:2020_0|| CAT-SINGLE || Inc(>=10): 0(292075) || Inc(>=10): 1(63508) || CAT-SINGLE-BINARY || sample 292075/63508(355583) ||-Notes:ACE touchscreen question Do you often feel lonely? If the participant activated the Help button they were shown the message: Work through these questions quickly and do not think about the exact meaning of the question-Variable type:binary
Gas or solid-fuel cooking/heating: An open solid fuel fire that you use regularly in winter time	-0.196209	0.0671741	0.00349013	-0.393933	0.253846	0.120696	0.012126	0.335705	360066	32662	327404	UK Biobank	https://docs.google.com/spreadsheets/d/1kvPoupSzsSFBNSztMzl04xMoSC3Kcx3CrjVf4yBmESU/edit?ts=5b5f17db#gid=227859291	PHESANT Transformation:6139_0 || CAT-MUL-BINARY-VAR 3 || NO_NAN Remove NA participants 510 || Removed 618 examples != 3 but with missing value (<0) || sample 327404/32662(360066) ||-Notes:ACE touchscreen question Do you have any of the following in your home? (You can select more than one answer) The following checks were performed: If code -7 was selected, then no additional choices were allowed…
Ischaemic heart disease, wide definition	0.198281	0.0432083	4.45e-06	-0.506274	0.328047	0.122759	3.44557e-05	0.33959	361194	20857	340337	UK Biobank	https://docs.google.com/spreadsheets/d/1kvPoupSzsSFBNSztMzl04xMoSC3Kcx3CrjVf4yBmESU/edit?ts=5b5f17db#gid=227859291	PHESANT Transformation:NA-Notes:NA-Variable type:categorical-Phenotype ID:I9_IHD
Workplace very noisy: Sometimes	0.40236	0.0977188	3.83e-05	-0.509708	0.331024	0.123611	0.000223692	0.340097	90777	51689	39088	UK Biobank	https://docs.google.com/spreadsheets/d/1kvPoupSzsSFBNSztMzl04xMoSC3Kcx3CrjVf4yBmESU/edit?ts=5b5f17db#gid=227859291	PHESANT Transformation:22606_0 || CAT-MUL-BINARY-VAR 1 || NO_NAN Remove NA participants 270211 || Removed 206 examples != 1 but with missing value (<0) || sample 39088/51689(90777) ||-Notes:Participant asked Thinking about the place where you worked: Was it very noisy? Participants were allowed to skip answering this question.-Variable type:binary
Forced expiratory volume in 1-second (FEV1), Best measure	-0.163185	0.0562722	0.00373257	0.507801	0.330581	0.124517	0.0126758	0.340748	272338	NA	NA	UK Biobank	https://docs.google.com/spreadsheets/d/1kvPoupSzsSFBNSztMzl04xMoSC3Kcx3CrjVf4yBmESU/edit?ts=5b5f17db#gid=227859291	PHESANT Transformation:20150_0|| CONTINUOUS MAIN || CONTINUOUS || ||-Notes:Highest measure from the array of values for Forced Expiratory Volume in 1-second (FEV1) ~F3063~, which was acceptable according to corresponding acceptability field (~F3061~). A blow was deemed acceptable if recorded as 0 (no problems) or 32 (0x20 - USER_ACCEPTED). This derived data field has come from Professor Martin To…
Number of attempts	0.224083	0.0577559	0.000104527	-0.461487	0.304238	0.129301	0.000530465	0.35025	119729	95738	23991	UK Biobank	https://docs.google.com/spreadsheets/d/1kvPoupSzsSFBNSztMzl04xMoSC3Kcx3CrjVf4yBmESU/edit?ts=5b5f17db#gid=227859291	PHESANT Transformation:4291_0|| INTEGER || CONTINUOUS || >20% IN ONE CATEGORY || Split into three bins: 0: <1, 1: [1,1], 2: >1 ||cat N: 18, 95720, 23991 || Combine first two bins and treat as binary || sample 95738/23991(119729) ||-Notes:-Variable type:binary
Treatment/medication code: ibuprofen	0.224045	0.0808072	0.00556124	0.406492	0.268027	0.129365	0.0178566	0.35025	361141	45005	316136	UK Biobank	https://docs.google.com/spreadsheets/d/1kvPoupSzsSFBNSztMzl04xMoSC3Kcx3CrjVf4yBmESU/edit?ts=5b5f17db#gid=227859291	PHESANT Transformation:20003_0 || CAT-MUL-BINARY-VAR 1140871310 || Indicator name x137_0_0 || Remove indicator var NAs: 53 || Remove indicator var <0: 0 || Removed 0 examples != 1140871310 but with missing value (<0) || sample 316136/45005(361141) ||-Notes:Code for treatment Negative codes indicate free-text entry.-Variable type:binary
Age first had sexual intercourse	-0.361052	0.0606348	2.61e-09	-0.132122	0.0883809	0.134938	3.50153e-08	0.362918	317694	NA	NA	UK Biobank	https://docs.google.com/spreadsheets/d/1kvPoupSzsSFBNSztMzl04xMoSC3Kcx3CrjVf4yBmESU/edit?ts=5b5f17db#gid=227859291	PHESANT Transformation:2139_0|| INTEGER || reassignments: -1=NA|-2=NA|-3=NA || CONTINUOUS || ||-Notes:ACE touchscreen question What was your age when you first had sexual intercourse? (Sexual intercourse includes vaginal, oral or anal intercourse) The following checks were performed: If answer If answer > Participants age then rejected If answer If the participant activated the Help button they w…
Own or rent accommodation lived in: Own outright (by you or someone in your household)	-0.250664	0.0581379	1.62e-05	0.276275	0.185062	0.13547	0.000107078	0.362918	356340	193358	162982	UK Biobank	https://docs.google.com/spreadsheets/d/1kvPoupSzsSFBNSztMzl04xMoSC3Kcx3CrjVf4yBmESU/edit?ts=5b5f17db#gid=227859291	PHESANT Transformation:680_0 || CAT-SINGLE || CAT-SINGLE-BINARY-VAR: 1 || Inc(>=10): 1(193358) ||-Notes:ACE touchscreen question Do you own or rent the accommodation that you live in? If the participant activated the Help button they were shown the message: Please select: - Own outright if you or someone in your household owns the accommodation that you live in. - Own with mortagage if you or som…
Back pain for 3+ months	0.332087	0.0626028	1.13e-07	0.47573	0.321933	0.13948	1.15996e-06	0.371703	90555	62055	28500	UK Biobank	https://docs.google.com/spreadsheets/d/1kvPoupSzsSFBNSztMzl04xMoSC3Kcx3CrjVf4yBmESU/edit?ts=5b5f17db#gid=227859291	PHESANT Transformation:3571_0|| CAT-SINGLE || Inc(>=10): 1(62055) || Inc(>=10): 0(28500) || CAT-SINGLE-BINARY || sample 28500/62055(90555) ||-Notes:ACE touchscreen question Have you had back pains for more than 3 months? ~F3571~ was collected from participants who indicated that in the last month they experienced back pain that interfered with their usual activities, as defined by their answers t…
Treatment/medication code: Free-text entry, unable to be coded	0.408243	0.159848	0.0106509	-0.184788	0.126912	0.145384	0.0308376	0.384935	361141	12249	348892	UK Biobank	https://docs.google.com/spreadsheets/d/1kvPoupSzsSFBNSztMzl04xMoSC3Kcx3CrjVf4yBmESU/edit?ts=5b5f17db#gid=227859291	PHESANT Transformation:20003_0 || CAT-MUL-BINARY-VAR 99999 || Indicator name x137_0_0 || Remove indicator var NAs: 53 || Remove indicator var <0: 0 || Removed 0 examples != 99999 but with missing value (<0) || sample 348892/12249(361141) ||-Notes:Code for treatment Negative codes indicate free-text entry.-Variable type:binary
Treatment/medication code: temazepam	0.378585	0.143332	0.00825843	-0.170623	0.11735	0.145958	0.0249224	0.384935	361141	759	360382	UK Biobank	https://docs.google.com/spreadsheets/d/1kvPoupSzsSFBNSztMzl04xMoSC3Kcx3CrjVf4yBmESU/edit?ts=5b5f17db#gid=227859291	PHESANT Transformation:20003_0 || CAT-MUL-BINARY-VAR 1140863202 || Indicator name x137_0_0 || Remove indicator var NAs: 53 || Remove indicator var <0: 0 || Removed 0 examples != 1140863202 but with missing value (<0) || sample 360382/759(361141) ||-Notes:Code for treatment Negative codes indicate free-text entry.-Variable type:binary
Ankle spacing width	0.201666	0.0500632	5.62e-05	-0.430036	0.297289	0.148029	0.000312094	0.388386	206589	NA	NA	UK Biobank	https://docs.google.com/spreadsheets/d/1kvPoupSzsSFBNSztMzl04xMoSC3Kcx3CrjVf4yBmESU/edit?ts=5b5f17db#gid=227859291	PHESANT Transformation:3143_0|| CONTINUOUS MAIN || CONTINUOUS || ||-Notes:Ankle width as indicated by the spacing between measurement transducer pads on heel-Variable type:continuous_raw
Light smokers, at least 100 smokes in lifetime	0.216622	0.0514722	2.57e-05	0.412809	0.289206	0.153468	0.000157572	0.396523	97021	44253	52768	UK Biobank	https://docs.google.com/spreadsheets/d/1kvPoupSzsSFBNSztMzl04xMoSC3Kcx3CrjVf4yBmESU/edit?ts=5b5f17db#gid=227859291	PHESANT Transformation:2644_0|| CAT-SINGLE || Inc(>=10): 1(44253) || Inc(>=10): 0(52768) || CAT-SINGLE-BINARY || sample 52768/44253(97021) ||-Notes:ACE touchscreen question In your lifetime, have you smoked a total of at least 100 times? ~F2644~ was collected from participants who indicated they smoked occasionally or Just tried once or twice, as defined by their answers to ~F1249~-Variable type:…
Mother still alive	-0.337019	0.104919	0.00131723	-0.454156	0.317751	0.152923	0.00510129	0.396523	355029	140246	214783	UK Biobank	https://docs.google.com/spreadsheets/d/1kvPoupSzsSFBNSztMzl04xMoSC3Kcx3CrjVf4yBmESU/edit?ts=5b5f17db#gid=227859291	PHESANT Transformation:1835_0|| CAT-SINGLE || Inc(>=10): 0(214783) || Inc(>=10): 1(140246) || CAT-SINGLE-BINARY || sample 214783/140246(355029) ||-Notes:ACE touchscreen question Is your mother still alive? ~F1835~ was collected from all participants except those who indicated they were adopted as a child, as defined by their answers to ~F1767~-Variable type:binary
Workplace full of chemical or other fumes: Sometimes	0.350334	0.0827171	2.28e-05	-0.464261	0.324683	0.152748	0.000141043	0.396523	89060	21709	67351	UK Biobank	https://docs.google.com/spreadsheets/d/1kvPoupSzsSFBNSztMzl04xMoSC3Kcx3CrjVf4yBmESU/edit?ts=5b5f17db#gid=227859291	PHESANT Transformation:22610_0 || CAT-MUL-BINARY-VAR 1 || NO_NAN Remove NA participants 270338 || Removed 1797 examples != 1 but with missing value (<0) || sample 67351/21709(89060) ||-Notes:Participant asked Thinking about the place where you worked: Was it full of chemical or other fumes? Participants were allowed to skip answering this question.-Variable type:binary
Which eye(s) affected by myopia (short sight): Both eyes	-0.394128	0.16001	0.0137722	-0.466554	0.328791	0.155899	0.038327	0.400771	29317	26184	3133	UK Biobank	https://docs.google.com/spreadsheets/d/1kvPoupSzsSFBNSztMzl04xMoSC3Kcx3CrjVf4yBmESU/edit?ts=5b5f17db#gid=227859291	PHESANT Transformation:5843_0 || CAT-SINGLE || CAT-SINGLE-BINARY-VAR: 3 || Inc(>=10): 3(26184) ||-Notes:ACE touchscreen question Which eye(s) are affected by myopia (short sight)? ~F5843~ was collected from participants who indicated they wear glasses or contact lenses to correct their myopia, as defined by their answers to ~F6147~-Variable type:binary
Qualifications: CSEs or equivalent	0.272488	0.0592549	4.25e-06	-0.222627	0.157304	0.15699	3.30963e-05	0.401547	357549	46672	310877	UK Biobank	https://docs.google.com/spreadsheets/d/1kvPoupSzsSFBNSztMzl04xMoSC3Kcx3CrjVf4yBmESU/edit?ts=5b5f17db#gid=227859291	PHESANT Transformation:6138_0 || CAT-MUL-BINARY-VAR 4 || NO_NAN Remove NA participants 510 || Removed 3135 examples != 4 but with missing value (<0) || sample 310877/46672(357549) || SKIP_val:-3 < 0 ||-Notes:ACE touchscreen question Which of the following qualifications do you have? (You can select more than one) The following checks were performed: If code -7 was selected, then no additional cho…
Worked with paints, thinners or glues: Sometimes	0.234372	0.0908122	0.00985601	-0.516828	0.367815	0.159982	0.0289694	0.407155	89003	14095	74908	UK Biobank	https://docs.google.com/spreadsheets/d/1kvPoupSzsSFBNSztMzl04xMoSC3Kcx3CrjVf4yBmESU/edit?ts=5b5f17db#gid=227859291	PHESANT Transformation:22613_0 || CAT-MUL-BINARY-VAR 1 || NO_NAN Remove NA participants 270332 || Removed 1859 examples != 1 but with missing value (<0) || sample 74908/14095(89003) || SKIP_val:-121 < 0 ||-Notes:Participant asked Thinking about the place where you worked: Did you work with paints, thinners or glues? Participants were allowed to skip answering this question.-Variable type:binary
Leg fat percentage (left)	0.426189	0.0315586	1.47e-41	-0.192474	0.138147	0.163544	2.21317e-39	0.414148	354791	NA	NA	UK Biobank	https://docs.google.com/spreadsheets/d/1kvPoupSzsSFBNSztMzl04xMoSC3Kcx3CrjVf4yBmESU/edit?ts=5b5f17db#gid=227859291	PHESANT Transformation:23115_0|| CONTINUOUS MAIN || CONTINUOUS || ||-Notes:Body composition estimation by impedance measurement. Left leg fat percentage Range 1-75% in 0.1% increments.-Variable type:continuous_raw
Bilateral oophorectomy (both ovaries removed)	0.361806	0.0729032	6.95e-07	-0.360784	0.26157	0.167801	6.14149e-06	0.422826	191515	15629	175886	UK Biobank	https://docs.google.com/spreadsheets/d/1kvPoupSzsSFBNSztMzl04xMoSC3Kcx3CrjVf4yBmESU/edit?ts=5b5f17db#gid=227859291	PHESANT Transformation:2834_0|| CAT-SINGLE || Inc(>=10): 0(175886) || Inc(>=10): 1(15629) || CAT-SINGLE-BINARY || sample 175886/15629(191515) ||-Notes:ACE touchscreen question Have you had BOTH ovaries removed? If the participant activated the Help button they were shown the message: Only enter Yes if you have had both ovaries removed. If you have only had one ovary removed you will be able to le…
Reticulocyte count	0.162508	0.0465787	0.000485015	-0.429967	0.312398	0.168715	0.0021407	0.423033	344729	NA	NA	UK Biobank	https://docs.google.com/spreadsheets/d/1kvPoupSzsSFBNSztMzl04xMoSC3Kcx3CrjVf4yBmESU/edit?ts=5b5f17db#gid=227859291	PHESANT Transformation:30250_0|| CONTINUOUS MAIN || CONTINUOUS || ||-Notes:Result of Reticulocytes Number assay, performed on blood sample, obtained from UK Biobank assessment centre visit. Reticulocytes count is computed from the reticulocyte per cent multiplied by the red blood cell count.-Variable type:continuous_raw
Diseases of veins, lymphatic vessels and lymph nodes, not elsewhere classified	0.211201	0.0853904	0.0133849	0.459186	0.334813	0.170229	0.0375743	0.423374	361194	11867	349327	UK Biobank	https://docs.google.com/spreadsheets/d/1kvPoupSzsSFBNSztMzl04xMoSC3Kcx3CrjVf4yBmESU/edit?ts=5b5f17db#gid=227859291	PHESANT Transformation:NA-Notes:NA-Variable type:categorical-Phenotype ID:I9_DISVEINLYMPH
Leg fat percentage (right)	0.415811	0.0325517	2.29e-37	-0.186969	0.136418	0.170514	2.58579e-35	0.423374	354811	NA	NA	UK Biobank	https://docs.google.com/spreadsheets/d/1kvPoupSzsSFBNSztMzl04xMoSC3Kcx3CrjVf4yBmESU/edit?ts=5b5f17db#gid=227859291	PHESANT Transformation:23111_0|| CONTINUOUS MAIN || CONTINUOUS || ||-Notes:Body composition estimation by impedance measurement. Right leg fat percentages Range 1-75% in 0.1% increments.-Variable type:continuous_raw
Non-cancer illness code, self-reported: hiatus hernia	0.331668	0.0831008	6.58e-05	-0.400754	0.297444	0.177876	0.000353806	0.439509	361141	8340	352801	UK Biobank	https://docs.google.com/spreadsheets/d/1kvPoupSzsSFBNSztMzl04xMoSC3Kcx3CrjVf4yBmESU/edit?ts=5b5f17db#gid=227859291	PHESANT Transformation:20002_0 || CAT-MUL-BINARY-VAR 1474 || Indicator name x135_0_0 || Remove indicator var NAs: 53 || Remove indicator var <0: 0 || Removed 0 examples != 1474 but with missing value (<0) || sample 352801/8340(361141) ||-Notes:Code for non-cancer illness. If the participant was uncertain of the type of illness they had had, then they described it to the interviewer (a trained nur…
Age started smoking in former smokers	-0.34102	0.0596328	1.07e-08	-0.35019	0.261448	0.180433	1.2718e-07	0.443673	88898	NA	NA	UK Biobank	https://docs.google.com/spreadsheets/d/1kvPoupSzsSFBNSztMzl04xMoSC3Kcx3CrjVf4yBmESU/edit?ts=5b5f17db#gid=227859291	PHESANT Transformation:2867_0|| INTEGER || reassignments: -1=NA|-3=NA || CONTINUOUS || ||-Notes:ACE touchscreen question How old were you when you first started smoking on most days? The following checks were performed: If answer If answer > Participants age then rejected If answer ~F2867~ was collected from participants who indicated that in the past they smoked on most or all days, as defined b…
Qualifications: Other professional qualifications eg: nursing, teaching	-0.231729	0.0370076	3.81e-10	-0.391959	0.294326	0.182953	5.67313e-09	0.447707	357549	104241	253308	UK Biobank	https://docs.google.com/spreadsheets/d/1kvPoupSzsSFBNSztMzl04xMoSC3Kcx3CrjVf4yBmESU/edit?ts=5b5f17db#gid=227859291	PHESANT Transformation:6138_0 || CAT-MUL-BINARY-VAR 6 || NO_NAN Remove NA participants 510 || Removed 3135 examples != 6 but with missing value (<0) || sample 253308/104241(357549) ||-Notes:ACE touchscreen question Which of the following qualifications do you have? (You can select more than one) The following checks were performed: If code -7 was selected, then no additional choices were allowed.…
Medication for cholesterol, blood pressure, diabetes, or take exogenous hormones: Blood pressure medication	0.279705	0.0760674	0.000235933	0.465895	0.357808	0.192889	0.00112567	0.468051	193148	33519	159629	UK Biobank	https://docs.google.com/spreadsheets/d/1kvPoupSzsSFBNSztMzl04xMoSC3Kcx3CrjVf4yBmESU/edit?ts=5b5f17db#gid=227859291	PHESANT Transformation:6153_0 || CAT-MUL-BINARY-VAR 2 || NO_NAN Remove NA participants 167294 || Removed 752 examples != 2 but with missing value (<0) || sample 159629/33519(193148) ||-Notes:ACE touchscreen question Do you regularly take any of the following medications? (You can select more than one answer) The following checks were performed: If code -7 was selected, then no additional choices …
Medication for pain relief, constipation, heartburn: Ibuprofen (e.g. Nurofen)	0.199418	0.0790605	0.0116576	0.228457	0.175541	0.193106	0.0334661	0.468051	357084	53049	304035	UK Biobank	https://docs.google.com/spreadsheets/d/1kvPoupSzsSFBNSztMzl04xMoSC3Kcx3CrjVf4yBmESU/edit?ts=5b5f17db#gid=227859291	PHESANT Transformation:6154_0 || CAT-MUL-BINARY-VAR 2 || NO_NAN Remove NA participants 514 || Removed 3596 examples != 2 but with missing value (<0) || sample 304035/53049(357084) ||-Notes:ACE touchscreen question Do you regularly take any of the following? (You can select more than one answer) The following checks were performed: If code -7 was selected, then no additional choices were allowed. …
Substances taken for depression: Drugs or alcohol (more than once)	0.232131	0.089301	0.00933815	-0.275609	0.215192	0.200278	0.0276271	0.483134	117763	8627	109136	UK Biobank	https://docs.google.com/spreadsheets/d/1kvPoupSzsSFBNSztMzl04xMoSC3Kcx3CrjVf4yBmESU/edit?ts=5b5f17db#gid=227859291	PHESANT Transformation:20546_0 || CAT-MUL-BINARY-VAR 4 || Indicator name x20446_0_0 || Remove indicator var NAs: 243128 || Remove indicator var <0: 303 || Removed 0 examples != 4 but with missing value (<0) || sample 109136/8627(117763) ||-Notes:Question asked: Did you ever try the following for these problems? (tick all that apply) Participant was offered a set of options which have been combine…
Major Depresive Disorder	0.155331	0.0501278	0.00194371	-0.380757	0.298635	0.202312	0.007099	0.48561	480359	135458	344901	Psychiatric Genomics Consortium	http://dx.doi.org/10.1038/s41588-018-0090-3
Treatment/medication code: rosiglitazone	0.496405	0.12368	5.98e-05	-0.44041	0.346842	0.204166	0.000325418	0.48561	361141	531	360610	UK Biobank	https://docs.google.com/spreadsheets/d/1kvPoupSzsSFBNSztMzl04xMoSC3Kcx3CrjVf4yBmESU/edit?ts=5b5f17db#gid=227859291	PHESANT Transformation:20003_0 || CAT-MUL-BINARY-VAR 1141177600 || Indicator name x137_0_0 || Remove indicator var NAs: 53 || Remove indicator var <0: 0 || Removed 0 examples != 1141177600 but with missing value (<0) || sample 360610/531(361141) ||-Notes:Code for treatment Negative codes indicate free-text entry.-Variable type:binary
Vascular/heart problems diagnosed by doctor: None of the above	-0.255573	0.0642593	6.97e-05	0.484819	0.381159	0.203388	0.000371825	0.48561	360420	253565	106855	UK Biobank	https://docs.google.com/spreadsheets/d/1kvPoupSzsSFBNSztMzl04xMoSC3Kcx3CrjVf4yBmESU/edit?ts=5b5f17db#gid=227859291	PHESANT Transformation:6150_0 || CAT-MUL-BINARY-VAR 100 || NO_NAN Remove NA participants 180 || Removed 594 examples != 100 but with missing value (<0) || sample 106855/253565(360420) ||-Notes:ACE touchscreen question Has a doctor ever told you that you have had any of the following conditions? (You can select more than one answer) The following checks were performed: If code -7 was selected, the…
ECG, load	-0.415391	0.102004	4.65e-05	-0.427161	0.338235	0.20662	0.000264737	0.486897	53843	NA	NA	UK Biobank	https://docs.google.com/spreadsheets/d/1kvPoupSzsSFBNSztMzl04xMoSC3Kcx3CrjVf4yBmESU/edit?ts=5b5f17db#gid=227859291	PHESANT Transformation:5984_0|| INTEGER || CONTINUOUS || ||-Notes:ECG, load The Bike Test consists of many phases. A phase is generally divided into number of stages. At various points during the test, called trends, readings about heart rate, workload etc are recorded. This field contains load in Watts at the time of the trend entry.-Variable type:continuous_raw
Leg pain on walking	0.716652	0.056217	3.2e-37	0.422924	0.334838	0.206563	3.33538e-35	0.486897	118905	25997	92908	UK Biobank	https://docs.google.com/spreadsheets/d/1kvPoupSzsSFBNSztMzl04xMoSC3Kcx3CrjVf4yBmESU/edit?ts=5b5f17db#gid=227859291	PHESANT Transformation:4728_0|| CAT-SINGLE || Inc(>=10): 0(92908) || Inc(>=10): 1(25997) || CAT-SINGLE-BINARY || sample 92908/25997(118905) ||-Notes:ACE touchscreen question Do you get a pain in either leg on walking?-Variable type:binary
Non-cancer illness code, self-reported: hypertension	0.240157	0.0687907	0.000481	0.483003	0.389275	0.214688	0.00212992	0.501455	361141	93560	267581	UK Biobank	https://docs.google.com/spreadsheets/d/1kvPoupSzsSFBNSztMzl04xMoSC3Kcx3CrjVf4yBmESU/edit?ts=5b5f17db#gid=227859291	PHESANT Transformation:20002_0 || CAT-MUL-BINARY-VAR 1065 || Indicator name x135_0_0 || Remove indicator var NAs: 53 || Remove indicator var <0: 0 || Removed 0 examples != 1065 but with missing value (<0) || sample 267581/93560(361141) ||-Notes:Code for non-cancer illness. If the participant was uncertain of the type of illness they had had, then they described it to the interviewer (a trained nu…
Treatment/medication code: seretide 50 evohaler	0.383305	0.076321	5.11e-07	-0.309126	0.249183	0.214768	4.61603e-06	0.501455	361141	4269	356872	UK Biobank	https://docs.google.com/spreadsheets/d/1kvPoupSzsSFBNSztMzl04xMoSC3Kcx3CrjVf4yBmESU/edit?ts=5b5f17db#gid=227859291	PHESANT Transformation:20003_0 || CAT-MUL-BINARY-VAR 1141176832 || Indicator name x137_0_0 || Remove indicator var NAs: 53 || Remove indicator var <0: 0 || Removed 0 examples != 1141176832 but with missing value (<0) || sample 356872/4269(361141) ||-Notes:Code for treatment Negative codes indicate free-text entry.-Variable type:binary
Alcohol usually taken with meals	-0.192685	0.0563235	0.000623828	-0.24392	0.198427	0.21897	0.00264152	0.502054	184716	125164	59552	UK Biobank	https://docs.google.com/spreadsheets/d/1kvPoupSzsSFBNSztMzl04xMoSC3Kcx3CrjVf4yBmESU/edit?ts=5b5f17db#gid=227859291	PHESANT Transformation:1618_0|| CAT-SINGLE || Inc(>=10): 0(59552) || Inc(>=10): 1(125164) || CAT-SINGLE-BINARY || sample 59552/125164(184716) ||-Notes:ACE touchscreen question When you drink alcohol is it usually with meals? ~F1618~ was collected from participants who indicated they drink alcohol, as defined by their answers to ~F1558~-Variable type:binary
Chest pain or discomfort walking normally	0.373071	0.0626805	2.65e-09	0.436912	0.353365	0.216298	3.52034e-08	0.502054	55737	9617	46120	UK Biobank	https://docs.google.com/spreadsheets/d/1kvPoupSzsSFBNSztMzl04xMoSC3Kcx3CrjVf4yBmESU/edit?ts=5b5f17db#gid=227859291	PHESANT Transformation:3606_0|| CAT-SINGLE || Inc(>=10): 0(46120) || Inc(>=10): 1(9617) || CAT-SINGLE-BINARY || sample 46120/9617(55737) ||-Notes:ACE touchscreen question Do you get this pain or discomfort when you walk at an ordinary pace on the level? ~F3606~ was collected from participants who indicated that they get pain or discomfort in their chest, as defined by their answers to ~F2335~-Var…
Stroke (EUR Biobanks)	0.22598	0.0584053	0.00010921	-0.295845	0.240357	0.218378	0.000552162	0.502054	1039382	34503	1004879	Global Biobank Meta-analysis Initiative Meta-analysis Initiative: powering genetic discovery across human diseases. 2039	https://www.globalbiobankmeta.org/resources	https://www.sciencedirect.com/science/article/pii/S2666979X22001410?via%3Dihub
Treatment/medication code: lisinopril	0.238508	0.0844311	0.00472984	0.286637	0.232849	0.218322	0.0155935	0.502054	361141	9971	351170	UK Biobank	https://docs.google.com/spreadsheets/d/1kvPoupSzsSFBNSztMzl04xMoSC3Kcx3CrjVf4yBmESU/edit?ts=5b5f17db#gid=227859291	PHESANT Transformation:20003_0 || CAT-MUL-BINARY-VAR 1140860696 || Indicator name x137_0_0 || Remove indicator var NAs: 53 || Remove indicator var <0: 0 || Removed 0 examples != 1140860696 but with missing value (<0) || sample 351170/9971(361141) ||-Notes:Code for treatment Negative codes indicate free-text entry.-Variable type:binary
Doctor diagnosed asthma	0.149466	0.0609939	0.0142658	-0.438566	0.360103	0.223265	0.0392888	0.506694	91787	11717	80070	UK Biobank	https://docs.google.com/spreadsheets/d/1kvPoupSzsSFBNSztMzl04xMoSC3Kcx3CrjVf4yBmESU/edit?ts=5b5f17db#gid=227859291	PHESANT Transformation:22127_0|| CAT-SINGLE || reassignments: 9=NA || Inc(>=10): 0(80070) || Inc(>=10): 1(11717) || CAT-SINGLE-BINARY || sample 80070/11717(91787) ||-Notes:User asked Has a doctor ever told you that you have had any of the conditions below? asthma was one of the options listed.-Variable type:binary
Forced expiratory volume in 1-second (FEV1)	-0.152401	0.0552567	0.00581474	0.461476	0.378432	0.222676	0.0184519	0.506694	329404	NA	NA	UK Biobank	https://docs.google.com/spreadsheets/d/1kvPoupSzsSFBNSztMzl04xMoSC3Kcx3CrjVf4yBmESU/edit?ts=5b5f17db#gid=227859291	PHESANT Transformation:3063_0|| CONTINUOUS MAIN || CONTINUOUS || ||-Notes:FEV1 value calculated from blow-Variable type:continuous_raw
Illness, injury, bereavement, stress in last 2 years: None of the above	-0.181767	0.0699819	0.0093946	-0.4082	0.335688	0.223981	0.0277335	0.506694	358836	201851	156985	UK Biobank	https://docs.google.com/spreadsheets/d/1kvPoupSzsSFBNSztMzl04xMoSC3Kcx3CrjVf4yBmESU/edit?ts=5b5f17db#gid=227859291	PHESANT Transformation:6145_0 || CAT-MUL-BINARY-VAR 100 || NO_NAN Remove NA participants 512 || Removed 1846 examples != 100 but with missing value (<0) || sample 156985/201851(358836) ||-Notes:ACE touchscreen question In the last 2 years have you experienced any of the following? (You can select more than one answer) The following checks were performed: If code -7 was selected, then no additiona…
Diagnoses - main ICD10: I83 Varicose veins of lower extremities	0.194332	0.0824667	0.0184488	0.422241	0.348754	0.226005	0.0492088	0.50677	361194	8763	352431	UK Biobank	https://docs.google.com/spreadsheets/d/1kvPoupSzsSFBNSztMzl04xMoSC3Kcx3CrjVf4yBmESU/edit?ts=5b5f17db#gid=227859291	PHESANT Transformation:NA-Notes:NA-Variable type:categorical-Phenotype ID:I83
Other serious medical condition/disability diagnosed by doctor	0.235149	0.0534591	1.09e-05	0.340362	0.280781	0.225438	7.45934e-05	0.50677	354588	72965	281623	UK Biobank	https://docs.google.com/spreadsheets/d/1kvPoupSzsSFBNSztMzl04xMoSC3Kcx3CrjVf4yBmESU/edit?ts=5b5f17db#gid=227859291	PHESANT Transformation:2473_0|| CAT-SINGLE || Inc(>=10): 0(281623) || Inc(>=10): 1(72965) || CAT-SINGLE-BINARY || sample 281623/72965(354588) ||-Notes:ACE touchscreen question Has a doctor ever told you that you have had any other serious medical conditions or disabilities? If the participant activated the Help button they were shown the message: If you are not sure if you have a serious illness …
Vascular/heart problems diagnosed by doctor: High blood pressure	0.243398	0.0696119	0.000471409	0.478864	0.39777	0.22864	0.00209429	0.510429	360420	97139	263281	UK Biobank	https://docs.google.com/spreadsheets/d/1kvPoupSzsSFBNSztMzl04xMoSC3Kcx3CrjVf4yBmESU/edit?ts=5b5f17db#gid=227859291	PHESANT Transformation:6150_0 || CAT-MUL-BINARY-VAR 4 || NO_NAN Remove NA participants 180 || Removed 594 examples != 4 but with missing value (<0) || sample 263281/97139(360420) ||-Notes:ACE touchscreen question Has a doctor ever told you that you have had any of the following conditions? (You can select more than one answer) The following checks were performed: If code -7 was selected, then no …
Ulcer of oesophagus	0.468275	0.13767	0.000670364	-0.423055	0.362553	0.24326	0.00282973	0.540695	361194	3098	358096	UK Biobank	https://docs.google.com/spreadsheets/d/1kvPoupSzsSFBNSztMzl04xMoSC3Kcx3CrjVf4yBmESU/edit?ts=5b5f17db#gid=227859291	PHESANT Transformation:NA-Notes:NA-Variable type:categorical-Phenotype ID:K11_OESULC
Weight change during worst episode of depression: Stayed about the same or was on a diet	-0.357493	0.0732389	1.05e-06	0.417313	0.35939	0.245572	9.17903e-06	0.543461	56571	22981	33590	UK Biobank	https://docs.google.com/spreadsheets/d/1kvPoupSzsSFBNSztMzl04xMoSC3Kcx3CrjVf4yBmESU/edit?ts=5b5f17db#gid=227859291	PHESANT Transformation:20536_0 || CAT-SINGLE || CAT-SINGLE-BINARY-VAR: 0 || Inc(>=10): 0(22981) ||-Notes:Question asked: Did you gain or lose weight without trying, or did you stay about the same weight? Question was asked when ~F20446~ was Yes or ~F20441~ was Yes.-Variable type:binary
ECG, phase time	-0.414375	0.122092	0.000688914	-0.401423	0.351051	0.252835	0.00289074	0.557114	53998	NA	NA	UK Biobank	https://docs.google.com/spreadsheets/d/1kvPoupSzsSFBNSztMzl04xMoSC3Kcx3CrjVf4yBmESU/edit?ts=5b5f17db#gid=227859291	PHESANT Transformation:5986_0|| INTEGER || CONTINUOUS || ||-Notes:ECG, phase time The Bike Test consists of many phases. A phase is generally divided into number of stages. At various points during the test, called trends, readings about heart rate, workload etc are recorded. This field contains the time spent within the phase of the trend entry.-Variable type:continuous_raw
Diseases of the genitourinary system	0.395526	0.0535009	1.44e-13	-0.272118	0.240438	0.257736	3.09714e-12	0.565464	361194	71620	289574	UK Biobank	https://docs.google.com/spreadsheets/d/1kvPoupSzsSFBNSztMzl04xMoSC3Kcx3CrjVf4yBmESU/edit?ts=5b5f17db#gid=227859291	PHESANT Transformation:NA-Notes:NA-Variable type:categorical-Phenotype ID:XIV_GENITOURINARY
Knee pain for 3+ months	0.535867	0.107699	6.5e-07	-0.399131	0.353928	0.259438	5.79441e-06	0.566756	76000	59814	16186	UK Biobank	https://docs.google.com/spreadsheets/d/1kvPoupSzsSFBNSztMzl04xMoSC3Kcx3CrjVf4yBmESU/edit?ts=5b5f17db#gid=227859291	PHESANT Transformation:3773_0|| CAT-SINGLE || Inc(>=10): 1(59814) || Inc(>=10): 0(16186) || CAT-SINGLE-BINARY || sample 16186/59814(76000) ||-Notes:ACE touchscreen question Have you had knee pains for more than 3 months? ~F3773~ was collected from participants who indicated that in the last month they experienced knee pain that interfered with their usual activities, as defined by their answers t…
Age of primiparous women at birth of child	-0.217755	0.0901272	0.0156883	-0.238978	0.212586	0.26095	0.0426861	0.567622	25545	NA	NA	UK Biobank	https://docs.google.com/spreadsheets/d/1kvPoupSzsSFBNSztMzl04xMoSC3Kcx3CrjVf4yBmESU/edit?ts=5b5f17db#gid=227859291	PHESANT Transformation:3872_0|| INTEGER || reassignments: -4=NA|-3=NA || CONTINUOUS || ||-Notes:ACE touchscreen question How old were you when you had your child? The following checks were performed: If answer If answer > Participants age then rejected If answer > 65 then rejected If answer If answer If answer > 48 then participant asked to confirm If answer > Age when periods stopped then partic…
Maternal smoking around birth	0.290871	0.0392458	1.25e-13	-0.169597	0.154929	0.27366	2.73185e-12	0.590224	309942	95182	214760	UK Biobank	https://docs.google.com/spreadsheets/d/1kvPoupSzsSFBNSztMzl04xMoSC3Kcx3CrjVf4yBmESU/edit?ts=5b5f17db#gid=227859291	PHESANT Transformation:1787_0|| CAT-SINGLE || Inc(>=10): 0(214760) || Inc(>=10): 1(95182) || CAT-SINGLE-BINARY || sample 214760/95182(309942) ||-Notes:ACE touchscreen question Did your mother smoke regularly around the time when you were born? ~F1787~ was collected from all participants except those who indicated they were adopted as a child, as defined by their answers to ~F1767~-Variable type:b…
Workplace very noisy: Often	0.404814	0.0598534	1.35e-11	-0.338245	0.308496	0.272889	2.37565e-10	0.590224	90653	17469	73184	UK Biobank	https://docs.google.com/spreadsheets/d/1kvPoupSzsSFBNSztMzl04xMoSC3Kcx3CrjVf4yBmESU/edit?ts=5b5f17db#gid=227859291	PHESANT Transformation:22606_0 || CAT-MUL-BINARY-VAR 2 || NO_NAN Remove NA participants 270211 || Removed 331 examples != 2 but with missing value (<0) || sample 73184/17469(90653) || SKIP_val:-121 < 0 ||-Notes:Participant asked Thinking about the place where you worked: Was it very noisy? Participants were allowed to skip answering this question.-Variable type:binary
Cereal type: Muesli	-0.3557	0.0379303	6.74e-21	-0.164261	0.151109	0.277021	2.4683e-19	0.592453	299898	61523	238375	UK Biobank	https://docs.google.com/spreadsheets/d/1kvPoupSzsSFBNSztMzl04xMoSC3Kcx3CrjVf4yBmESU/edit?ts=5b5f17db#gid=227859291	PHESANT Transformation:1468_0 || CAT-SINGLE || CAT-SINGLE-BINARY-VAR: 4 || Inc(>=10): 4(61523) ||-Notes:ACE touchscreen question What type of cereal do you mainly eat? If the participant activated the Help button they were shown the message: If you eat more than one type of cereal, please select the one that you eat the most. If you are unsure, select Do not know. ~F1468~ was collected from all p…
Had other major operations	0.483929	0.0618485	5.1e-15	-0.230509	0.211832	0.27652	1.23402e-13	0.592453	192470	129435	63035	UK Biobank	https://docs.google.com/spreadsheets/d/1kvPoupSzsSFBNSztMzl04xMoSC3Kcx3CrjVf4yBmESU/edit?ts=5b5f17db#gid=227859291	PHESANT Transformation:2844_0|| CAT-SINGLE || Inc(>=10): 1(129435) || Inc(>=10): 0(63035) || CAT-SINGLE-BINARY || sample 63035/129435(192470) ||-Notes:ACE touchscreen question Have you had any other major operations? (for example, operations that required an overnight stay in hospital) If the participant activated the Help button they were shown the message: If you are unsure if you have had a 'm…
C-reactive protein	0.28896	0.0697734	3.45e-05	0.408827	0.384384	0.287514	0.00020325	0.602675	400094	400094	NA	UK Biobank (EUR)	https://pan-ukb-us-east-1.s3.amazonaws.com/sumstats_flat_files/biomarkers-30710-both_sexes-irnt.tsv.bgz	EUR: biomarkers : 30710 : Biological samples > Assay results > Blood assays > Blood biochemistry
Diagnoses - main ICD10: N92 Excessive, frequent and irregular menstruation	0.267883	0.108759	0.0137751	0.188524	0.176002	0.284102	0.038327	0.602675	361194	8475	352719	UK Biobank	https://docs.google.com/spreadsheets/d/1kvPoupSzsSFBNSztMzl04xMoSC3Kcx3CrjVf4yBmESU/edit?ts=5b5f17db#gid=227859291	PHESANT Transformation:NA-Notes:NA-Variable type:categorical-Phenotype ID:N92
Illnesses of siblings: High blood pressure	0.250755	0.0547228	4.6e-06	0.310492	0.291019	0.286011	3.50169e-05	0.602675	281619	58495	223124	UK Biobank	https://docs.google.com/spreadsheets/d/1kvPoupSzsSFBNSztMzl04xMoSC3Kcx3CrjVf4yBmESU/edit?ts=5b5f17db#gid=227859291	PHESANT Transformation:20111_0 || CAT-MUL-BINARY-VAR 8 || NO_NAN Remove NA participants 52692 || Removed 26883 examples != 8 but with missing value (<0) || sample 223124/58495(281619) ||-Notes:This field contains the combined results of 2 ACE touchscreen questions, both asked Have any of your brothers or sisters suffered from any of the following diseases? (You can select more than one answer) fo…
Pulse rate, automated reading	0.0857774	0.0343399	0.0124935	-0.338569	0.316682	0.285019	0.0354156	0.602675	340162	NA	NA	UK Biobank	https://docs.google.com/spreadsheets/d/1kvPoupSzsSFBNSztMzl04xMoSC3Kcx3CrjVf4yBmESU/edit?ts=5b5f17db#gid=227859291	PHESANT Transformation:102_0|| INTEGER || CONTINUOUS || ||-Notes:This is the pulse rate measured during the automated blood pressure readings.-Variable type:continuous_raw
Treatment/medication code: ezetimibe	0.300872	0.0786598	0.000130786	0.425034	0.399793	0.287721	0.000644418	0.602675	361141	2132	359009	UK Biobank	https://docs.google.com/spreadsheets/d/1kvPoupSzsSFBNSztMzl04xMoSC3Kcx3CrjVf4yBmESU/edit?ts=5b5f17db#gid=227859291	PHESANT Transformation:20003_0 || CAT-MUL-BINARY-VAR 1141192736 || Indicator name x137_0_0 || Remove indicator var NAs: 53 || Remove indicator var <0: 0 || Removed 0 examples != 1141192736 but with missing value (<0) || sample 359009/2132(361141) ||-Notes:Code for treatment Negative codes indicate free-text entry.-Variable type:binary
Treatment/medication code: gliclazide	0.307704	0.0867473	0.000389445	0.417732	0.39517	0.290468	0.00177676	0.605935	361141	3007	358134	UK Biobank	https://docs.google.com/spreadsheets/d/1kvPoupSzsSFBNSztMzl04xMoSC3Kcx3CrjVf4yBmESU/edit?ts=5b5f17db#gid=227859291	PHESANT Transformation:20003_0 || CAT-MUL-BINARY-VAR 1140874744 || Indicator name x137_0_0 || Remove indicator var NAs: 53 || Remove indicator var <0: 0 || Removed 0 examples != 1140874744 but with missing value (<0) || sample 358134/3007(361141) ||-Notes:Code for treatment Negative codes indicate free-text entry.-Variable type:binary
Illnesses of father: High blood pressure	0.164987	0.0696758	0.0178884	0.393016	0.377091	0.297304	0.0480019	0.615153	315021	71136	243885	UK Biobank	https://docs.google.com/spreadsheets/d/1kvPoupSzsSFBNSztMzl04xMoSC3Kcx3CrjVf4yBmESU/edit?ts=5b5f17db#gid=227859291	PHESANT Transformation:20107_0 || CAT-MUL-BINARY-VAR 8 || NO_NAN Remove NA participants 9656 || Removed 36517 examples != 8 but with missing value (<0) || sample 243885/71136(315021) ||-Notes:This field contains the combined results of 2 ACE touchscreen questions, both asked Has/did your father ever suffer from? (You can select more than one answer) for different sets of illnesses. For convenienc…
Why stopped smoking: Health precaution	-0.214459	0.0643546	0.000860818	-0.19774	0.18932	0.296267	0.00353457	0.615153	88516	55663	32853	UK Biobank	https://docs.google.com/spreadsheets/d/1kvPoupSzsSFBNSztMzl04xMoSC3Kcx3CrjVf4yBmESU/edit?ts=5b5f17db#gid=227859291	PHESANT Transformation:6157_0 || CAT-MUL-BINARY-VAR 3 || NO_NAN Remove NA participants 271928 || Removed 750 examples != 3 but with missing value (<0) || sample 32853/55663(88516) ||-Notes:ACE touchscreen question Why did you stop smoking? (You can select more than one answer) The following checks were performed: If code -7 was selected, then no additional choices were allowed. If code -1 was sel…
Why reduced smoking: Illness or ill health	0.372591	0.136588	0.00637484	-0.388914	0.375055	0.299759	0.0198573	0.617722	11443	1604	9839	UK Biobank	https://docs.google.com/spreadsheets/d/1kvPoupSzsSFBNSztMzl04xMoSC3Kcx3CrjVf4yBmESU/edit?ts=5b5f17db#gid=227859291	PHESANT Transformation:6158_0 || CAT-MUL-BINARY-VAR 1 || NO_NAN Remove NA participants 349256 || Removed 495 examples != 1 but with missing value (<0) || sample 9839/1604(11443) ||-Notes:ACE touchscreen question Why did you reduce your smoking? (You can select more than one answer) The following checks were performed: If code -7 was selected, then no additional choices were allowed. If code -1 wa…
Illness, injury, bereavement, stress in last 2 years: Serious illness, injury or assault to yourself	0.215294	0.0648572	0.000901779	0.400995	0.390215	0.304126	0.00369157	0.621408	358836	33241	325595	UK Biobank	https://docs.google.com/spreadsheets/d/1kvPoupSzsSFBNSztMzl04xMoSC3Kcx3CrjVf4yBmESU/edit?ts=5b5f17db#gid=227859291	PHESANT Transformation:6145_0 || CAT-MUL-BINARY-VAR 1 || NO_NAN Remove NA participants 512 || Removed 1846 examples != 1 but with missing value (<0) || sample 325595/33241(358836) ||-Notes:ACE touchscreen question In the last 2 years have you experienced any of the following? (You can select more than one answer) The following checks were performed: If code -7 was selected, then no additional cho…
Milk type used: Skimmed	0.203907	0.058895	0.000535758	-0.233784	0.228009	0.30521	0.00234178	0.621408	360806	74087	286719	UK Biobank	https://docs.google.com/spreadsheets/d/1kvPoupSzsSFBNSztMzl04xMoSC3Kcx3CrjVf4yBmESU/edit?ts=5b5f17db#gid=227859291	PHESANT Transformation:1418_0 || CAT-SINGLE || CAT-SINGLE-BINARY-VAR: 3 || Inc(>=10): 3(74087) ||-Notes:ACE touchscreen question What type of milk do you mainly use? If the participant activated the Help button they were shown the message: If you use more than one type of milk, please select the one that you drink the most. If you are unsure, select Do not know.-Variable type:binary
Types of physical activity in last 4 weeks: None of the above	0.321021	0.0439871	2.92e-13	-0.141328	0.137276	0.303235	6.18219e-12	0.621408	359263	21255	338008	UK Biobank	https://docs.google.com/spreadsheets/d/1kvPoupSzsSFBNSztMzl04xMoSC3Kcx3CrjVf4yBmESU/edit?ts=5b5f17db#gid=227859291	PHESANT Transformation:6164_0 || CAT-MUL-BINARY-VAR 100 || NO_NAN Remove NA participants 1592 || Removed 339 examples != 100 but with missing value (<0) || sample 338008/21255(359263) ||-Notes:ACE touchscreen question In the last 4 weeks did you spend any time doing the following? (You can select more than one answer) The following checks were performed: If code -7 was selected, then no additiona…
Factors influencing health status and contact with health services	0.318807	0.0746119	1.93e-05	-0.321945	0.318481	0.312075	0.000121635	0.632854	361194	45947	315247	UK Biobank	https://docs.google.com/spreadsheets/d/1kvPoupSzsSFBNSztMzl04xMoSC3Kcx3CrjVf4yBmESU/edit?ts=5b5f17db#gid=227859291	PHESANT Transformation:NA-Notes:NA-Variable type:categorical-Phenotype ID:XXI_HEALTHFACTORS
Diagnoses - main ICD10: M54 Dorsalgia	0.542348	0.0749652	4.67e-13	-0.236107	0.241033	0.327303	9.30566e-12	0.650199	361194	8361	352833	UK Biobank	https://docs.google.com/spreadsheets/d/1kvPoupSzsSFBNSztMzl04xMoSC3Kcx3CrjVf4yBmESU/edit?ts=5b5f17db#gid=227859291	PHESANT Transformation:NA-Notes:NA-Variable type:categorical-Phenotype ID:M54
Dorsalgia	0.542348	0.0749652	4.67e-13	-0.236107	0.241033	0.327303	9.30566e-12	0.650199	361194	8799	352395	UK Biobank	https://docs.google.com/spreadsheets/d/1kvPoupSzsSFBNSztMzl04xMoSC3Kcx3CrjVf4yBmESU/edit?ts=5b5f17db#gid=227859291	PHESANT Transformation:NA-Notes:NA-Variable type:categorical-Phenotype ID:M13_DORSALGIA
Impingement syndrome of shoulder	0.375771	0.0843644	8.42e-06	-0.267094	0.272938	0.327784	6.00479e-05	0.650199	361194	3420	357774	UK Biobank	https://docs.google.com/spreadsheets/d/1kvPoupSzsSFBNSztMzl04xMoSC3Kcx3CrjVf4yBmESU/edit?ts=5b5f17db#gid=227859291	PHESANT Transformation:NA-Notes:NA-Variable type:categorical-Phenotype ID:M13_IMPINGEMENT
Major dietary changes in the last 5 years: Yes, because of illness	0.304674	0.0445476	7.96e-12	0.279566	0.285763	0.327919	1.41918e-10	0.650199	360294	38051	322243	UK Biobank	https://docs.google.com/spreadsheets/d/1kvPoupSzsSFBNSztMzl04xMoSC3Kcx3CrjVf4yBmESU/edit?ts=5b5f17db#gid=227859291	PHESANT Transformation:1538_0 || CAT-SINGLE || CAT-SINGLE-BINARY-VAR: 1 || Inc(>=10): 1(38051) ||-Notes:ACE touchscreen question Have you made any major changes to your diet in the last 5 years?-Variable type:binary
Spinal stenosis	0.410505	0.0961474	1.96e-05	0.38991	0.394547	0.323031	0.000122954	0.650199	361194	1910	359284	UK Biobank	https://docs.google.com/spreadsheets/d/1kvPoupSzsSFBNSztMzl04xMoSC3Kcx3CrjVf4yBmESU/edit?ts=5b5f17db#gid=227859291	PHESANT Transformation:NA-Notes:NA-Variable type:categorical-Phenotype ID:M13_SPINSTENOSIS
Treatment/medication code: fluoxetine	0.316598	0.1327	0.0170411	-0.384783	0.393617	0.328293	0.0459975	0.650199	361141	4140	357001	UK Biobank	https://docs.google.com/spreadsheets/d/1kvPoupSzsSFBNSztMzl04xMoSC3Kcx3CrjVf4yBmESU/edit?ts=5b5f17db#gid=227859291	PHESANT Transformation:20003_0 || CAT-MUL-BINARY-VAR 1140879540 || Indicator name x137_0_0 || Remove indicator var NAs: 53 || Remove indicator var <0: 0 || Removed 0 examples != 1140879540 but with missing value (<0) || sample 357001/4140(361141) ||-Notes:Code for treatment Negative codes indicate free-text entry.-Variable type:binary
Alcohol drinker status: Current	-0.145082	0.0534221	0.00661223	-0.378904	0.394117	0.336351	0.0203627	0.651683	360726	336919	23807	UK Biobank	https://docs.google.com/spreadsheets/d/1kvPoupSzsSFBNSztMzl04xMoSC3Kcx3CrjVf4yBmESU/edit?ts=5b5f17db#gid=227859291	PHESANT Transformation:20117_0 || CAT-SINGLE || CAT-SINGLE-BINARY-VAR: 2 || Inc(>=10): 2(336919) ||-Notes:-Variable type:binary
Alkaline phosphatase	0.252662	0.104516	0.0156298	-0.354664	0.371102	0.339222	0.0426861	0.651683	400988	400988	NA	UK Biobank (EUR)	https://pan-ukb-us-east-1.s3.amazonaws.com/sumstats_flat_files/biomarkers-30610-both_sexes-irnt.tsv.bgz	EUR: biomarkers : 30610 : Biological samples > Assay results > Blood assays > Blood biochemistry
Diagnoses - main ICD10: R07 Pain in throat and chest	0.323409	0.0564177	9.9e-09	0.363755	0.381846	0.340781	1.18712e-07	0.651683	361194	24530	336664	UK Biobank	https://docs.google.com/spreadsheets/d/1kvPoupSzsSFBNSztMzl04xMoSC3Kcx3CrjVf4yBmESU/edit?ts=5b5f17db#gid=227859291	PHESANT Transformation:NA-Notes:NA-Variable type:categorical-Phenotype ID:R07
Diastolic blood pressure, automated reading	0.235502	0.0635669	0.000211572	0.388514	0.408736	0.341846	0.0010166	0.651683	340162	NA	NA	UK Biobank	https://docs.google.com/spreadsheets/d/1kvPoupSzsSFBNSztMzl04xMoSC3Kcx3CrjVf4yBmESU/edit?ts=5b5f17db#gid=227859291	PHESANT Transformation:4079_0|| INTEGER || CONTINUOUS || ||-Notes:Blood pressure, automated reading, diastolic. Two measures of blood pressure were taken a few moments apart. Range returned by the Omron device is is 0-255-Variable type:continuous_raw
Diseases of the respiratory system	0.444849	0.0700527	2.15e-10	0.380337	0.392918	0.333054	3.27331e-09	0.651683	361194	25381	335813	UK Biobank	https://docs.google.com/spreadsheets/d/1kvPoupSzsSFBNSztMzl04xMoSC3Kcx3CrjVf4yBmESU/edit?ts=5b5f17db#gid=227859291	PHESANT Transformation:NA-Notes:NA-Variable type:categorical-Phenotype ID:X_RESPIRATORY
Forced vital capacity (FVC), Best measure	-0.124819	0.0434165	0.00404122	0.420248	0.433339	0.332151	0.0135541	0.651683	272338	NA	NA	UK Biobank	https://docs.google.com/spreadsheets/d/1kvPoupSzsSFBNSztMzl04xMoSC3Kcx3CrjVf4yBmESU/edit?ts=5b5f17db#gid=227859291	PHESANT Transformation:20151_0|| CONTINUOUS MAIN || CONTINUOUS || ||-Notes:Highest measure from the array of values for Forced Vital Capacity (FVC) (~F3062~), which was acceptable according to corresponding acceptability field (~F3061~). A blow was deemed acceptable if recorded as 0 (no problems) or 32 (0x20 - USER_ACCEPTED). This derived data field has come from Professor Martin Tobin at the Uni…
Job SOC coding: Primary and nursery education teaching professionals	-0.305676	0.121331	0.0117571	-0.22596	0.237021	0.340421	0.0336806	0.651683	91149	5625	85524	UK Biobank	https://docs.google.com/spreadsheets/d/1kvPoupSzsSFBNSztMzl04xMoSC3Kcx3CrjVf4yBmESU/edit?ts=5b5f17db#gid=227859291	PHESANT Transformation:22617_0 || CAT-MUL-BINARY-VAR 2315 || NO_NAN Remove NA participants 270045 || Removed 0 examples != 2315 but with missing value (<0) || sample 85524/5625(91149) ||-Notes:Each self-coded job group was mapped to a 4-digit SOC2003 coding. In some cases several self-coded job groups map to the same SOC2003 coding as the input interface was designed to help untrained users class…
Leisure/social activities: Other group activity	-0.301224	0.0671845	7.34e-06	0.348065	0.364468	0.33958	5.31856e-05	0.651683	360063	80178	279885	UK Biobank	https://docs.google.com/spreadsheets/d/1kvPoupSzsSFBNSztMzl04xMoSC3Kcx3CrjVf4yBmESU/edit?ts=5b5f17db#gid=227859291	PHESANT Transformation:6160_0 || CAT-MUL-BINARY-VAR 5 || NO_NAN Remove NA participants 177 || Removed 954 examples != 5 but with missing value (<0) || sample 279885/80178(360063) ||-Notes:ACE touchscreen question Which of the following do you attend once a week or more often? (You can select more than one) The following checks were performed: If code -7 was selected, then no additional choices we…
Non-cancer illness code, self-reported: diverticular disease/diverticulitis	0.179462	0.0631143	0.00446299	-0.373609	0.389986	0.338059	0.0148219	0.651683	361141	4124	357017	UK Biobank	https://docs.google.com/spreadsheets/d/1kvPoupSzsSFBNSztMzl04xMoSC3Kcx3CrjVf4yBmESU/edit?ts=5b5f17db#gid=227859291	PHESANT Transformation:20002_0 || CAT-MUL-BINARY-VAR 1458 || Indicator name x135_0_0 || Remove indicator var NAs: 53 || Remove indicator var <0: 0 || Removed 0 examples != 1458 but with missing value (<0) || sample 357017/4124(361141) ||-Notes:Code for non-cancer illness. If the participant was uncertain of the type of illness they had had, then they described it to the interviewer (a trained nur…
Other pulmonary diagnosis	0.444849	0.0700527	2.15e-10	0.380337	0.392918	0.333054	3.27331e-09	0.651683	361194	25381	335813	UK Biobank	https://docs.google.com/spreadsheets/d/1kvPoupSzsSFBNSztMzl04xMoSC3Kcx3CrjVf4yBmESU/edit?ts=5b5f17db#gid=227859291	PHESANT Transformation:NA-Notes:NA-Variable type:categorical-Phenotype ID:PULMONARYDG
Never eat eggs, dairy, wheat, sugar: I eat all of the above	-0.342378	0.0599656	1.13e-08	-0.141457	0.149435	0.343839	1.33143e-07	0.652126	359777	278162	81615	UK Biobank	https://docs.google.com/spreadsheets/d/1kvPoupSzsSFBNSztMzl04xMoSC3Kcx3CrjVf4yBmESU/edit?ts=5b5f17db#gid=227859291	PHESANT Transformation:6144_0 || CAT-MUL-BINARY-VAR 5 || NO_NAN Remove NA participants 1417 || Removed 0 examples != 5 but with missing value (<0) || sample 81615/278162(359777) ||-Notes:ACE touchscreen question Which of the following do you NEVER eat? (You can select more than one answer) The following checks were performed: If code 5 was selected, then no additional choices were allowed. If cod…
Smoking status: Previous	0.156747	0.0400229	8.99e-05	-0.240819	0.254825	0.34464	0.000467761	0.652126	359706	127550	232156	UK Biobank	https://docs.google.com/spreadsheets/d/1kvPoupSzsSFBNSztMzl04xMoSC3Kcx3CrjVf4yBmESU/edit?ts=5b5f17db#gid=227859291	PHESANT Transformation:20116_0 || CAT-SINGLE || CAT-SINGLE-BINARY-VAR: 1 || Inc(>=10): 1(127550) ||-Notes:This field summarises the current/past smoking status of the participant.-Variable type:binary
Blood clot, DVT, bronchitis, emphysema, asthma, rhinitis, eczema, allergy diagnosed by doctor: Emphysema/chronic bronchitis	0.360234	0.0904381	6.8e-05	-0.171936	0.18349	0.348741	0.00036419	0.655457	360527	6138	354389	UK Biobank	https://docs.google.com/spreadsheets/d/1kvPoupSzsSFBNSztMzl04xMoSC3Kcx3CrjVf4yBmESU/edit?ts=5b5f17db#gid=227859291	PHESANT Transformation:6152_0 || CAT-MUL-BINARY-VAR 6 || NO_NAN Remove NA participants 181 || Removed 486 examples != 6 but with missing value (<0) || sample 354389/6138(360527) ||-Notes:ACE touchscreen question Has a doctor ever told you that you have had any of the following conditions? (You can select more than one answer) The following checks were performed: If code -7 was selected, then no a…
Particulate matter air pollution (pm10); 2007	-0.220944	0.0772585	0.00423912	0.350623	0.37464	0.349329	0.0141478	0.655457	355245	NA	NA	UK Biobank	https://docs.google.com/spreadsheets/d/1kvPoupSzsSFBNSztMzl04xMoSC3Kcx3CrjVf4yBmESU/edit?ts=5b5f17db#gid=227859291	PHESANT Transformation:24019_0|| CONTINUOUS MAIN || CONTINUOUS || ||-Notes:PM10 (particulate matter with diameter less than or equal to 10 micrometres); Land Use Regression (LUR) estimate for annual average 2007.-Variable type:continuous_raw
Type of special diet followed: Low calorie	0.415221	0.106272	9.34e-05	-0.303149	0.324543	0.350264	0.000483042	0.655457	51427	6077	45350	UK Biobank	https://docs.google.com/spreadsheets/d/1kvPoupSzsSFBNSztMzl04xMoSC3Kcx3CrjVf4yBmESU/edit?ts=5b5f17db#gid=227859291	PHESANT Transformation:20086_0 || CAT-MUL-BINARY-VAR 10 || Indicator name x20082_0_0 || Remove indicator var NAs: 309767 || Remove indicator var <0: 0 || Removed 0 examples != 10 but with missing value (<0) || sample 45350/6077(51427) ||-Notes:This field indicates whether the participant routinely follows a special diet. The data is an amalgamation of 4 individual Yes/No answers. Some of the self…
Spherical power (right)	0.152861	0.0513681	0.00292232	0.359878	0.386622	0.351945	0.0103118	0.65619	77983	NA	NA	UK Biobank	https://docs.google.com/spreadsheets/d/1kvPoupSzsSFBNSztMzl04xMoSC3Kcx3CrjVf4yBmESU/edit?ts=5b5f17db#gid=227859291	PHESANT Transformation:5084_0|| CONTINUOUS MAIN || CONTINUOUS || ||-Notes:This is the spherical power of refractometry results for the right eye (0.00 indicates none)-Variable type:continuous_raw
Major dietary changes in the last 5 years: No	-0.321853	0.0441823	3.22e-13	-0.161166	0.174247	0.355005	6.71246e-12	0.65948	360294	221368	138926	UK Biobank	https://docs.google.com/spreadsheets/d/1kvPoupSzsSFBNSztMzl04xMoSC3Kcx3CrjVf4yBmESU/edit?ts=5b5f17db#gid=227859291	PHESANT Transformation:1538_0 || CAT-SINGLE || CAT-SINGLE-BINARY-VAR: 0 || Inc(>=10): 0(221368) ||-Notes:ACE touchscreen question Have you made any major changes to your diet in the last 5 years?-Variable type:binary
Tobacco smoking: Never smoked	-0.210525	0.0763623	0.00583495	-0.27249	0.296599	0.358245	0.0184728	0.663079	91353	54520	36833	UK Biobank	https://docs.google.com/spreadsheets/d/1kvPoupSzsSFBNSztMzl04xMoSC3Kcx3CrjVf4yBmESU/edit?ts=5b5f17db#gid=227859291	PHESANT Transformation:22506_0 || CAT-SINGLE || CAT-SINGLE-BINARY-VAR: 114 || Inc(>=10): 114(54520) ||-Notes:Participants asked Do you smoke tobacco now?-Variable type:binary
Adopted as a child	0.290992	0.11115	0.00884424	-0.283673	0.311555	0.362555	0.0263383	0.667002	360450	5158	355292	UK Biobank	https://docs.google.com/spreadsheets/d/1kvPoupSzsSFBNSztMzl04xMoSC3Kcx3CrjVf4yBmESU/edit?ts=5b5f17db#gid=227859291	PHESANT Transformation:1767_0|| CAT-SINGLE || Inc(>=10): 0(355292) || Inc(>=10): 1(5158) || CAT-SINGLE-BINARY || sample 355292/5158(360450) ||-Notes:ACE touchscreen question Were you adopted as a child?-Variable type:binary
Noninfectious colitis NAS	0.384972	0.109422	0.000434439	-0.346931	0.381373	0.362985	0.0019557	0.667002	361194	8945	352249	UK Biobank	https://docs.google.com/spreadsheets/d/1kvPoupSzsSFBNSztMzl04xMoSC3Kcx3CrjVf4yBmESU/edit?ts=5b5f17db#gid=227859291	PHESANT Transformation:NA-Notes:NA-Variable type:categorical-Phenotype ID:COLITNONINFNAS
Treatment/medication code: dihydrocodeine	0.522189	0.164004	0.00145254	-0.362732	0.403414	0.36857	0.00554422	0.672408	361141	1290	359851	UK Biobank	https://docs.google.com/spreadsheets/d/1kvPoupSzsSFBNSztMzl04xMoSC3Kcx3CrjVf4yBmESU/edit?ts=5b5f17db#gid=227859291	PHESANT Transformation:20003_0 || CAT-MUL-BINARY-VAR 1140884464 || Indicator name x137_0_0 || Remove indicator var NAs: 53 || Remove indicator var <0: 0 || Removed 0 examples != 1140884464 but with missing value (<0) || sample 359851/1290(361141) ||-Notes:Code for treatment Negative codes indicate free-text entry.-Variable type:binary
Workplace very hot: Rarely/never	-0.30296	0.0815947	0.000204827	0.3556	0.395298	0.368347	0.000991216	0.672408	90644	68705	21939	UK Biobank	https://docs.google.com/spreadsheets/d/1kvPoupSzsSFBNSztMzl04xMoSC3Kcx3CrjVf4yBmESU/edit?ts=5b5f17db#gid=227859291	PHESANT Transformation:22608_0 || CAT-MUL-BINARY-VAR 0 || NO_NAN Remove NA participants 270293 || Removed 257 examples != 0 but with missing value (<0) || sample 21939/68705(90644) ||-Notes:Participant asked Thinking about the place where you worked: Was it very hot? Participants were allowed to skip answering this question.-Variable type:binary
Manifestations of mania or irritability: I needed less sleep than usual	0.268541	0.0948805	0.00465036	0.352266	0.394799	0.37225	0.0153689	0.676698	114422	3777	110645	UK Biobank	https://docs.google.com/spreadsheets/d/1kvPoupSzsSFBNSztMzl04xMoSC3Kcx3CrjVf4yBmESU/edit?ts=5b5f17db#gid=227859291	PHESANT Transformation:20548_0 || CAT-MUL-BINARY-VAR 5 || Indicator name x20502_0_0 || Remove indicator var NAs: 243128 || Remove indicator var <0: 3644 || Removed 0 examples != 5 but with missing value (<0) || sample 110645/3777(114422) ||-Notes:Question asked: Please try to remember a period when you were in a high or irritable state and select all of the following that apply: Participant was o…
Asthma (EUR Biobanks)	0.310756	0.0445038	2.9e-12	-0.156084	0.175887	0.374859	5.31014e-11	0.678848	1376071	121940	1254131	Global Biobank Meta-analysis Initiative Meta-analysis Initiative: powering genetic discovery across human diseases. 2026	https://www.globalbiobankmeta.org/resources	https://www.sciencedirect.com/science/article/pii/S2666979X22001410?via%3Dihub
Why stopped smoking: Doctor's advice	0.261916	0.108375	0.0156599	-0.29713	0.3357	0.3761	0.0426861	0.678848	88516	6356	82160	UK Biobank	https://docs.google.com/spreadsheets/d/1kvPoupSzsSFBNSztMzl04xMoSC3Kcx3CrjVf4yBmESU/edit?ts=5b5f17db#gid=227859291	PHESANT Transformation:6157_0 || CAT-MUL-BINARY-VAR 2 || NO_NAN Remove NA participants 271928 || Removed 750 examples != 2 but with missing value (<0) || sample 82160/6356(88516) || SKIP_val:-1 < 0 || SKIP_val:-3 < 0 ||-Notes:ACE touchscreen question Why did you stop smoking? (You can select more than one answer) The following checks were performed: If code -7 was selected, then no additional cho…
Medication for cholesterol, blood pressure, diabetes, or take exogenous hormones: None of the above	-0.320483	0.0625481	2.99e-07	0.207524	0.235352	0.377906	2.85313e-06	0.679696	193148	133338	59810	UK Biobank	https://docs.google.com/spreadsheets/d/1kvPoupSzsSFBNSztMzl04xMoSC3Kcx3CrjVf4yBmESU/edit?ts=5b5f17db#gid=227859291	PHESANT Transformation:6153_0 || CAT-MUL-BINARY-VAR 100 || NO_NAN Remove NA participants 167294 || Removed 752 examples != 100 but with missing value (<0) || sample 59810/133338(193148) ||-Notes:ACE touchscreen question Do you regularly take any of the following medications? (You can select more than one answer) The following checks were performed: If code -7 was selected, then no additional choi…
Treatment/medication code: clopidogrel	0.310105	0.106486	0.00358942	-0.402418	0.466145	0.387978	0.012282	0.695355	361141	2290	358851	UK Biobank	https://docs.google.com/spreadsheets/d/1kvPoupSzsSFBNSztMzl04xMoSC3Kcx3CrjVf4yBmESU/edit?ts=5b5f17db#gid=227859291	PHESANT Transformation:20003_0 || CAT-MUL-BINARY-VAR 1141168318 || Indicator name x137_0_0 || Remove indicator var NAs: 53 || Remove indicator var <0: 0 || Removed 0 examples != 1141168318 but with missing value (<0) || sample 358851/2290(361141) ||-Notes:Code for treatment Negative codes indicate free-text entry.-Variable type:binary
Immature reticulocyte fraction	0.195855	0.0385989	3.89e-07	0.354484	0.413819	0.391657	3.61024e-06	0.699486	344728	NA	NA	UK Biobank	https://docs.google.com/spreadsheets/d/1kvPoupSzsSFBNSztMzl04xMoSC3Kcx3CrjVf4yBmESU/edit?ts=5b5f17db#gid=227859291	PHESANT Transformation:30280_0|| CONTINUOUS MAIN || CONTINUOUS || ||-Notes:Result of Immature Reticulocytes Fraction assay, performed on blood sample, obtained from UK Biobank assessment centre visit. Immature Reticulocytes Fraction (Percentage) is an indication of new reticulocyte synthesis and is calculated from the reticulocytes (Percentage) as the total number of reticulocyte events in the ou…
Spherical power (left)	0.14818	0.056383	0.00858647	0.344702	0.403843	0.393352	0.0257404	0.700057	77739	NA	NA	UK Biobank	https://docs.google.com/spreadsheets/d/1kvPoupSzsSFBNSztMzl04xMoSC3Kcx3CrjVf4yBmESU/edit?ts=5b5f17db#gid=227859291	PHESANT Transformation:5085_0|| CONTINUOUS MAIN || CONTINUOUS || ||-Notes:This is the spherical power of refractometry results for the left eye (0.00 indicates none)-Variable type:continuous_raw
Diagnoses - main ICD10: T81 Complications of procedures, not elsewhere classified	0.423534	0.107052	7.61e-05	0.353405	0.416214	0.395829	0.000402795	0.701383	361194	5550	355644	UK Biobank	https://docs.google.com/spreadsheets/d/1kvPoupSzsSFBNSztMzl04xMoSC3Kcx3CrjVf4yBmESU/edit?ts=5b5f17db#gid=227859291	PHESANT Transformation:NA-Notes:NA-Variable type:categorical-Phenotype ID:T81
Job involved shift work: Yes	0.359557	0.0810673	9.19e-06	0.32571	0.38443	0.396853	6.51961e-05	0.701383	91149	25698	65451	UK Biobank	https://docs.google.com/spreadsheets/d/1kvPoupSzsSFBNSztMzl04xMoSC3Kcx3CrjVf4yBmESU/edit?ts=5b5f17db#gid=227859291	PHESANT Transformation:22620_0 || CAT-MUL-BINARY-VAR 1 || NO_NAN Remove NA participants 270045 || Removed 0 examples != 1 but with missing value (<0) || sample 65451/25698(91149) ||-Notes:Participants were asked: Did you ever work shifts (day and/or night shifts) for this job? Day-shifts were defined as work in nomal daytime hours or morning, afternoon or evening work. Night-shifts were defined a…
Diagnoses - main ICD10: M51 Other intervertebral disk disorders	0.602916	0.157265	0.000126204	-0.3526	0.41846	0.399445	0.0006251	0.703521	361194	4690	356504	UK Biobank	https://docs.google.com/spreadsheets/d/1kvPoupSzsSFBNSztMzl04xMoSC3Kcx3CrjVf4yBmESU/edit?ts=5b5f17db#gid=227859291	PHESANT Transformation:NA-Notes:NA-Variable type:categorical-Phenotype ID:M51
Major dietary changes in the last 5 years: Yes, because of other reasons	0.243406	0.0569217	1.9e-05	0.333198	0.397051	0.401367	0.000120304	0.704468	360294	100875	259419	UK Biobank	https://docs.google.com/spreadsheets/d/1kvPoupSzsSFBNSztMzl04xMoSC3Kcx3CrjVf4yBmESU/edit?ts=5b5f17db#gid=227859291	PHESANT Transformation:1538_0 || CAT-SINGLE || CAT-SINGLE-BINARY-VAR: 2 || Inc(>=10): 2(100875) ||-Notes:ACE touchscreen question Have you made any major changes to your diet in the last 5 years?-Variable type:binary
Snoring	-0.16821	0.0380413	9.79e-06	0.210366	0.251635	0.403157	6.87329e-05	0.705179	336320	125656	210664	UK Biobank	https://docs.google.com/spreadsheets/d/1kvPoupSzsSFBNSztMzl04xMoSC3Kcx3CrjVf4yBmESU/edit?ts=5b5f17db#gid=227859291	PHESANT Transformation:1210_0|| CAT-SINGLE || Inc(>=10): 1(125656) || Inc(>=10): 2(210664) || CAT-SINGLE-BINARY || sample 125656/210664(336320) ||-Notes:ACE touchscreen question Does your partner or a close relative or friend complain about your snoring? If the participant activated the Help button they were shown the message: If you are unsure, please provide an estimate or select Do not know.-V…
Tobacco smoking: Ex-smoker	0.216029	0.0766333	0.0048174	-0.179844	0.215825	0.404683	0.0158436	0.705423	91353	33335	58018	UK Biobank	https://docs.google.com/spreadsheets/d/1kvPoupSzsSFBNSztMzl04xMoSC3Kcx3CrjVf4yBmESU/edit?ts=5b5f17db#gid=227859291	PHESANT Transformation:22506_0 || CAT-SINGLE || CAT-SINGLE-BINARY-VAR: 113 || Inc(>=10): 113(33335) ||-Notes:Participants asked Do you smoke tobacco now?-Variable type:binary
Albumin	-0.101093	0.042896	0.0184385	0.335909	0.405435	0.407378	0.0492088	0.707698	367192	367192	NA	UK Biobank (EUR)	https://pan-ukb-us-east-1.s3.amazonaws.com/sumstats_flat_files/biomarkers-30600-both_sexes-irnt.tsv.bgz	EUR: biomarkers : 30600 : Biological samples > Assay results > Blood assays > Blood biochemistry
Back pain	0.345571	0.043404	1.7e-15	-0.0752676	0.0917343	0.411933	4.42981e-14	0.713177	509000	145000	364000	UK Biobank + CHARGE	https://zenodo.org/record/1319332	Meta-analysis results from UK Biobank and CHARGE provided in Freidin et al (2019) Insight into the genetic architecture of back pain and its risk factors from a study of 509,000 individuals
Medication for cholesterol, blood pressure or diabetes: Blood pressure medication	0.211346	0.065476	0.00124727	0.362312	0.44413	0.414626	0.00488454	0.715406	165340	40987	124353	UK Biobank	https://docs.google.com/spreadsheets/d/1kvPoupSzsSFBNSztMzl04xMoSC3Kcx3CrjVf4yBmESU/edit?ts=5b5f17db#gid=227859291	PHESANT Transformation:6177_0 || CAT-MUL-BINARY-VAR 2 || NO_NAN Remove NA participants 194414 || Removed 1440 examples != 2 but with missing value (<0) || sample 124353/40987(165340) ||-Notes:ACE touchscreen question Do you regularly take any of the following medications? (you can select more than one answer) The following checks were performed: If code -7 was selected, then no additional choices…
Vitamin and mineral supplements: Vitamin B	0.228576	0.0820575	0.00534357	-0.199598	0.249097	0.422966	0.0173634	0.72733	359245	14792	344453	UK Biobank	https://docs.google.com/spreadsheets/d/1kvPoupSzsSFBNSztMzl04xMoSC3Kcx3CrjVf4yBmESU/edit?ts=5b5f17db#gid=227859291	PHESANT Transformation:6155_0 || CAT-MUL-BINARY-VAR 2 || NO_NAN Remove NA participants 514 || Removed 1435 examples != 2 but with missing value (<0) || sample 344453/14792(359245) ||-Notes:ACE touchscreen question Do you regularly take any of the following? (You can select more than one answer) The following checks were performed: If code -7 was selected, then no additional choices were allowed. …
Treatment/medication code: glucosamine product	0.494015	0.0846472	5.34e-09	-0.291742	0.368272	0.428249	6.82613e-08	0.733935	361141	24213	336928	UK Biobank	https://docs.google.com/spreadsheets/d/1kvPoupSzsSFBNSztMzl04xMoSC3Kcx3CrjVf4yBmESU/edit?ts=5b5f17db#gid=227859291	PHESANT Transformation:20003_0 || CAT-MUL-BINARY-VAR 1141188442 || Indicator name x137_0_0 || Remove indicator var NAs: 53 || Remove indicator var <0: 0 || Removed 0 examples != 1141188442 but with missing value (<0) || sample 336928/24213(361141) ||-Notes:Code for treatment Negative codes indicate free-text entry.-Variable type:binary
Ever used hormone-replacement therapy (HRT)	0.311059	0.0471167	4.06e-11	0.272574	0.350857	0.43723	6.7089e-10	0.741158	193606	76179	117427	UK Biobank	https://docs.google.com/spreadsheets/d/1kvPoupSzsSFBNSztMzl04xMoSC3Kcx3CrjVf4yBmESU/edit?ts=5b5f17db#gid=227859291	PHESANT Transformation:2814_0|| CAT-SINGLE || Inc(>=10): 1(76179) || Inc(>=10): 0(117427) || CAT-SINGLE-BINARY || sample 117427/76179(193606) ||-Notes:ACE touchscreen question Have you ever used hormone replacement therapy (HRT)?-Variable type:binary
Major coronary heart disease event	0.189329	0.046234	4.22e-05	-0.342958	0.440108	0.435827	0.00024127	0.741158	361194	10157	351037	UK Biobank	https://docs.google.com/spreadsheets/d/1kvPoupSzsSFBNSztMzl04xMoSC3Kcx3CrjVf4yBmESU/edit?ts=5b5f17db#gid=227859291	PHESANT Transformation:NA-Notes:NA-Variable type:categorical-Phenotype ID:I9_CHD
Major coronary heart disease event excluding revascularizations	0.189329	0.046234	4.22e-05	-0.342958	0.440108	0.435827	0.00024127	0.741158	361194	10157	351037	UK Biobank	https://docs.google.com/spreadsheets/d/1kvPoupSzsSFBNSztMzl04xMoSC3Kcx3CrjVf4yBmESU/edit?ts=5b5f17db#gid=227859291	PHESANT Transformation:NA-Notes:NA-Variable type:categorical-Phenotype ID:I9_CHD_NOREV
Smoking status: Never	-0.236536	0.0427284	3.1e-08	-0.101962	0.131549	0.438288	3.47149e-07	0.741158	359706	195068	164638	UK Biobank	https://docs.google.com/spreadsheets/d/1kvPoupSzsSFBNSztMzl04xMoSC3Kcx3CrjVf4yBmESU/edit?ts=5b5f17db#gid=227859291	PHESANT Transformation:20116_0 || CAT-SINGLE || CAT-SINGLE-BINARY-VAR: 0 || Inc(>=10): 0(195068) ||-Notes:This field summarises the current/past smoking status of the participant.-Variable type:binary
Asthma (All Biobanks)	0.304885	0.0422795	5.55e-13	-0.146408	0.194009	0.450461	1.08989e-11	0.742022	1800785	153763	1647022	Global Biobank Meta-analysis Initiative Meta-analysis Initiative: powering genetic discovery across human diseases. 2027	https://www.globalbiobankmeta.org/resources	https://www.sciencedirect.com/science/article/pii/S2666979X22001410?via%3Dihub
Diagnoses - main ICD10: J44 Other chronic obstructive pulmonary disease	0.419926	0.0864796	1.2e-06	0.308157	0.402085	0.443439	1.02911e-05	0.742022	361194	1531	359663	UK Biobank	https://docs.google.com/spreadsheets/d/1kvPoupSzsSFBNSztMzl04xMoSC3Kcx3CrjVf4yBmESU/edit?ts=5b5f17db#gid=227859291	PHESANT Transformation:NA-Notes:NA-Variable type:categorical-Phenotype ID:J44
Medication for pain relief, constipation, heartburn: None of the above	-0.337864	0.0442134	2.14e-14	-0.0824605	0.108991	0.449299	4.83283e-13	0.742022	357084	198043	159041	UK Biobank	https://docs.google.com/spreadsheets/d/1kvPoupSzsSFBNSztMzl04xMoSC3Kcx3CrjVf4yBmESU/edit?ts=5b5f17db#gid=227859291	PHESANT Transformation:6154_0 || CAT-MUL-BINARY-VAR 100 || NO_NAN Remove NA participants 514 || Removed 3596 examples != 100 but with missing value (<0) || sample 159041/198043(357084) ||-Notes:ACE touchscreen question Do you regularly take any of the following? (You can select more than one answer) The following checks were performed: If code -7 was selected, then no additional choices were allo…
Reason for glasses/contact lenses: For 'astigmatism'	-0.195582	0.0704605	0.00550716	0.318366	0.421806	0.450388	0.0177671	0.742022	360677	9752	350925	UK Biobank	https://docs.google.com/spreadsheets/d/1kvPoupSzsSFBNSztMzl04xMoSC3Kcx3CrjVf4yBmESU/edit?ts=5b5f17db#gid=227859291	PHESANT Transformation:6147_0 || CAT-MUL-BINARY-VAR 4 || Indicator name x2207_0_0 || Remove indicator var NAs: 179 || Remove indicator var <0: 338 || Removed 0 examples != 4 but with missing value (<0) || sample 350925/9752(360677) ||-Notes:ACE touchscreen question Why were you prescribed glasses/contacts? (You can select more than one answer) The following checks were performed: If code -1 was s…
Reticulocyte percentage	0.16842	0.0529577	0.00147139	-0.253977	0.333817	0.44676	0.00560037	0.742022	344728	NA	NA	UK Biobank	https://docs.google.com/spreadsheets/d/1kvPoupSzsSFBNSztMzl04xMoSC3Kcx3CrjVf4yBmESU/edit?ts=5b5f17db#gid=227859291	PHESANT Transformation:30240_0|| CONTINUOUS MAIN || CONTINUOUS || ||-Notes:Result of Reticulocytes Percentage assay, performed on blood sample, obtained from UK Biobank assessment centre visit. Reticulocytes (Percentage) is the number of reticulocytes as a percentage of red blood cells.-Variable type:continuous_raw
Sodium in urine	0.125208	0.0452981	0.00570814	-0.19417	0.256121	0.44838	0.0181989	0.742022	350061	NA	NA	UK Biobank	https://docs.google.com/spreadsheets/d/1kvPoupSzsSFBNSztMzl04xMoSC3Kcx3CrjVf4yBmESU/edit?ts=5b5f17db#gid=227859291	PHESANT Transformation:30530_0|| CONTINUOUS MAIN || CONTINUOUS || ||-Notes:Measured by ISE (ion selective electrode) analysis using Beckman Coulter AU5400.-Variable type:continuous_raw
Treatment/medication code: salmeterol product	0.570547	0.21549	0.00810471	0.192212	0.24933	0.440758	0.0246231	0.742022	361141	224	360917	UK Biobank	https://docs.google.com/spreadsheets/d/1kvPoupSzsSFBNSztMzl04xMoSC3Kcx3CrjVf4yBmESU/edit?ts=5b5f17db#gid=227859291	PHESANT Transformation:20003_0 || CAT-MUL-BINARY-VAR 1141157264 || Indicator name x137_0_0 || Remove indicator var NAs: 53 || Remove indicator var <0: 0 || Removed 0 examples != 1141157264 but with missing value (<0) || sample 360917/224(361141) ||-Notes:Code for treatment Negative codes indicate free-text entry.-Variable type:binary
Workplace had a lot of diesel exhaust: Sometimes	0.383858	0.0796283	1.43e-06	-0.278779	0.362868	0.44233	1.21103e-05	0.742022	89310	13038	76272	UK Biobank	https://docs.google.com/spreadsheets/d/1kvPoupSzsSFBNSztMzl04xMoSC3Kcx3CrjVf4yBmESU/edit?ts=5b5f17db#gid=227859291	PHESANT Transformation:22615_0 || CAT-MUL-BINARY-VAR 1 || NO_NAN Remove NA participants 270410 || Removed 1474 examples != 1 but with missing value (<0) || sample 76272/13038(89310) || SKIP_val:-121 < 0 ||-Notes:Participant asked Thinking about the place where you worked: Was there a lot of diesel exhaust? Participants were allowed to skip answering this question.-Variable type:binary
Medication for pain relief, constipation, heartburn: Paracetamol	0.262441	0.0594443	1.01e-05	-0.103177	0.140306	0.462114	7.05438e-05	0.758761	357084	77936	279148	UK Biobank	https://docs.google.com/spreadsheets/d/1kvPoupSzsSFBNSztMzl04xMoSC3Kcx3CrjVf4yBmESU/edit?ts=5b5f17db#gid=227859291	PHESANT Transformation:6154_0 || CAT-MUL-BINARY-VAR 3 || NO_NAN Remove NA participants 514 || Removed 3596 examples != 3 but with missing value (<0) || sample 279148/77936(357084) ||-Notes:ACE touchscreen question Do you regularly take any of the following? (You can select more than one answer) The following checks were performed: If code -7 was selected, then no additional choices were allowed. …
Peak expiratory flow (PEF)	-0.170277	0.0719743	0.0179913	0.222107	0.303905	0.464875	0.0481783	0.76084	329404	NA	NA	UK Biobank	https://docs.google.com/spreadsheets/d/1kvPoupSzsSFBNSztMzl04xMoSC3Kcx3CrjVf4yBmESU/edit?ts=5b5f17db#gid=227859291	PHESANT Transformation:3064_0|| INTEGER || CONTINUOUS || ||-Notes:Peak expiratory flow during blow-Variable type:continuous_raw
Treatment/medication code: ventolin 100micrograms inhaler	0.271488	0.0634188	1.86e-05	-0.257344	0.357259	0.471322	0.000118882	0.76892	361141	10380	350761	UK Biobank	https://docs.google.com/spreadsheets/d/1kvPoupSzsSFBNSztMzl04xMoSC3Kcx3CrjVf4yBmESU/edit?ts=5b5f17db#gid=227859291	PHESANT Transformation:20003_0 || CAT-MUL-BINARY-VAR 1140861998 || Indicator name x137_0_0 || Remove indicator var NAs: 53 || Remove indicator var <0: 0 || Removed 0 examples != 1140861998 but with missing value (<0) || sample 350761/10380(361141) ||-Notes:Code for treatment Negative codes indicate free-text entry.-Variable type:binary
Pain type(s) experienced in last month: None of the above	-0.485531	0.0394375	7.86e-35	0.0906417	0.126676	0.474274	6.26488e-33	0.771264	360391	145514	214877	UK Biobank	https://docs.google.com/spreadsheets/d/1kvPoupSzsSFBNSztMzl04xMoSC3Kcx3CrjVf4yBmESU/edit?ts=5b5f17db#gid=227859291	PHESANT Transformation:6159_0 || CAT-MUL-BINARY-VAR 100 || NO_NAN Remove NA participants 180 || Removed 623 examples != 100 but with missing value (<0) || sample 214877/145514(360391) ||-Notes:ACE touchscreen question In the last month have you experienced any of the following that interfered with your usual activites? (You can select more than one answer) The following checks were performed: If …
Treatment/medication code: atenolol	0.23643	0.0846472	0.00522026	0.296628	0.418369	0.478319	0.0170445	0.775364	361141	13951	347190	UK Biobank	https://docs.google.com/spreadsheets/d/1kvPoupSzsSFBNSztMzl04xMoSC3Kcx3CrjVf4yBmESU/edit?ts=5b5f17db#gid=227859291	PHESANT Transformation:20003_0 || CAT-MUL-BINARY-VAR 1140866738 || Indicator name x137_0_0 || Remove indicator var NAs: 53 || Remove indicator var <0: 0 || Removed 0 examples != 1140866738 but with missing value (<0) || sample 347190/13951(361141) ||-Notes:Code for treatment Negative codes indicate free-text entry.-Variable type:binary
Medication for cholesterol, blood pressure, diabetes, or take exogenous hormones: Hormone replacement therapy	0.249775	0.0827927	0.00255398	-0.236194	0.351607	0.50174	0.00908306	0.805633	193148	14385	178763	UK Biobank	https://docs.google.com/spreadsheets/d/1kvPoupSzsSFBNSztMzl04xMoSC3Kcx3CrjVf4yBmESU/edit?ts=5b5f17db#gid=227859291	PHESANT Transformation:6153_0 || CAT-MUL-BINARY-VAR 4 || NO_NAN Remove NA participants 167294 || Removed 752 examples != 4 but with missing value (<0) || sample 178763/14385(193148) ||-Notes:ACE touchscreen question Do you regularly take any of the following medications? (You can select more than one answer) The following checks were performed: If code -7 was selected, then no additional choices …
Other gastritis (incl. Duodenitis)	0.411269	0.0786223	1.69e-07	0.304947	0.450998	0.498939	1.6715e-06	0.805633	361194	10518	350676	UK Biobank	https://docs.google.com/spreadsheets/d/1kvPoupSzsSFBNSztMzl04xMoSC3Kcx3CrjVf4yBmESU/edit?ts=5b5f17db#gid=227859291	PHESANT Transformation:NA-Notes:NA-Variable type:categorical-Phenotype ID:K11_OTHGASTR
Reason for reducing amount of alcohol drunk: Health precaution	-0.225613	0.0529213	2.02e-05	0.143002	0.21262	0.501221	0.000126134	0.805633	134033	43868	90165	UK Biobank	https://docs.google.com/spreadsheets/d/1kvPoupSzsSFBNSztMzl04xMoSC3Kcx3CrjVf4yBmESU/edit?ts=5b5f17db#gid=227859291	PHESANT Transformation:2664_0 || CAT-SINGLE || CAT-SINGLE-BINARY-VAR: 3 || Inc(>=10): 3(43868) ||-Notes:ACE touchscreen question Why did you reduce the amount you drank? ~F2664~ was collected from participants who indicated they drink alcohol, as defined by their answers to ~F1558~ and they drink less nowadays than 10 years ago, as defined by their answers to ~F1558~-Variable type:binary
Diagnoses - main ICD10: K29 Gastritis and duodenitis	0.411833	0.0690761	2.49e-09	0.288171	0.435209	0.50788	3.37395e-08	0.810378	361194	12678	348516	UK Biobank	https://docs.google.com/spreadsheets/d/1kvPoupSzsSFBNSztMzl04xMoSC3Kcx3CrjVf4yBmESU/edit?ts=5b5f17db#gid=227859291	PHESANT Transformation:NA-Notes:NA-Variable type:categorical-Phenotype ID:K29
Treatment/medication code: tramadol	0.730056	0.112088	7.35e-11	-0.3071	0.462153	0.506371	1.17168e-09	0.810378	361141	4011	357130	UK Biobank	https://docs.google.com/spreadsheets/d/1kvPoupSzsSFBNSztMzl04xMoSC3Kcx3CrjVf4yBmESU/edit?ts=5b5f17db#gid=227859291	PHESANT Transformation:20003_0 || CAT-MUL-BINARY-VAR 1140864992 || Indicator name x137_0_0 || Remove indicator var NAs: 53 || Remove indicator var <0: 0 || Removed 0 examples != 1140864992 but with missing value (<0) || sample 357130/4011(361141) ||-Notes:Code for treatment Negative codes indicate free-text entry.-Variable type:binary
Never eat eggs, dairy, wheat, sugar: Sugar or foods/drinks containing sugar	0.35406	0.058271	1.23e-09	-0.0989544	0.150885	0.511935	1.77303e-08	0.814296	359777	67292	292485	UK Biobank	https://docs.google.com/spreadsheets/d/1kvPoupSzsSFBNSztMzl04xMoSC3Kcx3CrjVf4yBmESU/edit?ts=5b5f17db#gid=227859291	PHESANT Transformation:6144_0 || CAT-MUL-BINARY-VAR 4 || NO_NAN Remove NA participants 1417 || Removed 0 examples != 4 but with missing value (<0) || sample 292485/67292(359777) ||-Notes:ACE touchscreen question Which of the following do you NEVER eat? (You can select more than one answer) The following checks were performed: If code 5 was selected, then no additional choices were allowed. If cod…
Reason for glasses/contact lenses: For short-sightedness, i.e. only or mainly for distance viewing such as driving, cinema etc (called 'myopia')	-0.181074	0.0623877	0.00370313	0.279742	0.430782	0.516091	0.0126074	0.816585	360677	29318	331359	UK Biobank	https://docs.google.com/spreadsheets/d/1kvPoupSzsSFBNSztMzl04xMoSC3Kcx3CrjVf4yBmESU/edit?ts=5b5f17db#gid=227859291	PHESANT Transformation:6147_0 || CAT-MUL-BINARY-VAR 1 || Indicator name x2207_0_0 || Remove indicator var NAs: 179 || Remove indicator var <0: 338 || Removed 0 examples != 1 but with missing value (<0) || sample 331359/29318(360677) ||-Notes:ACE touchscreen question Why were you prescribed glasses/contacts? (You can select more than one answer) The following checks were performed: If code -1 was …
Smoking status: Current	0.286814	0.0545542	1.46e-07	0.0986329	0.152065	0.516583	1.47634e-06	0.816585	359706	37088	322618	UK Biobank	https://docs.google.com/spreadsheets/d/1kvPoupSzsSFBNSztMzl04xMoSC3Kcx3CrjVf4yBmESU/edit?ts=5b5f17db#gid=227859291	PHESANT Transformation:20116_0 || CAT-SINGLE || CAT-SINGLE-BINARY-VAR: 2 || Inc(>=10): 2(37088) ||-Notes:This field summarises the current/past smoking status of the participant.-Variable type:binary
High light scatter reticulocyte percentage	0.214062	0.0458199	2.99e-06	0.283016	0.445756	0.525485	2.41158e-05	0.828087	344729	NA	NA	UK Biobank	https://docs.google.com/spreadsheets/d/1kvPoupSzsSFBNSztMzl04xMoSC3Kcx3CrjVf4yBmESU/edit?ts=5b5f17db#gid=227859291	PHESANT Transformation:30290_0|| CONTINUOUS MAIN || CONTINUOUS || ||-Notes:Result of High Light Scatter Reticulocytes Percentage assay, performed on blood sample, obtained from UK Biobank assessment centre visit. High Light Scatter Reticulocytes (Percentage) is computed as: (HLR / Total Erythrocytes) x 100.-Variable type:continuous_raw
Types of transport used (excluding work): Walk	-0.33313	0.0595783	2.25e-08	0.117196	0.186319	0.529343	2.60577e-07	0.831592	359324	176934	182390	UK Biobank	https://docs.google.com/spreadsheets/d/1kvPoupSzsSFBNSztMzl04xMoSC3Kcx3CrjVf4yBmESU/edit?ts=5b5f17db#gid=227859291	PHESANT Transformation:6162_0 || CAT-MUL-BINARY-VAR 2 || NO_NAN Remove NA participants 1769 || Removed 101 examples != 2 but with missing value (<0) || sample 182390/176934(359324) ||-Notes:ACE touchscreen question In the last 4 weeks, which forms of transport have you used most often to get about? (Not including any journeys to and from work; you can select more than one answer) The following ch…
Diagnoses - main ICD10: J33 Nasal polyp	0.236942	0.0920541	0.0100549	0.27999	0.453771	0.537215	0.0294899	0.83912	361194	2207	358987	UK Biobank	https://docs.google.com/spreadsheets/d/1kvPoupSzsSFBNSztMzl04xMoSC3Kcx3CrjVf4yBmESU/edit?ts=5b5f17db#gid=227859291	PHESANT Transformation:NA-Notes:NA-Variable type:categorical-Phenotype ID:J33
Duration screen displayed	0.210565	0.058644	0.000329977	-0.270753	0.439035	0.537433	0.001526	0.83912	119729	NA	NA	UK Biobank	https://docs.google.com/spreadsheets/d/1kvPoupSzsSFBNSztMzl04xMoSC3Kcx3CrjVf4yBmESU/edit?ts=5b5f17db#gid=227859291	PHESANT Transformation:4290_0|| INTEGER || CONTINUOUS || ||-Notes:Time for which screen was visible.-Variable type:continuous_raw
Job SOC coding: Software professionals	-0.362129	0.143487	0.0116105	0.284539	0.464865	0.540479	0.0334017	0.841296	91149	3519	87630	UK Biobank	https://docs.google.com/spreadsheets/d/1kvPoupSzsSFBNSztMzl04xMoSC3Kcx3CrjVf4yBmESU/edit?ts=5b5f17db#gid=227859291	PHESANT Transformation:22617_0 || CAT-MUL-BINARY-VAR 2132 || NO_NAN Remove NA participants 270045 || Removed 0 examples != 2132 but with missing value (<0) || sample 87630/3519(91149) ||-Notes:Each self-coded job group was mapped to a 4-digit SOC2003 coding. In some cases several self-coded job groups map to the same SOC2003 coding as the input interface was designed to help untrained users class…
Forced vital capacity (FVC)	-0.110676	0.0419336	0.00830721	0.304693	0.504911	0.546204	0.0250139	0.847615	329404	NA	NA	UK Biobank	https://docs.google.com/spreadsheets/d/1kvPoupSzsSFBNSztMzl04xMoSC3Kcx3CrjVf4yBmESU/edit?ts=5b5f17db#gid=227859291	PHESANT Transformation:3062_0|| CONTINUOUS MAIN || CONTINUOUS || ||-Notes:FVC value calculated from blow-Variable type:continuous_raw
#Spondylopathies	0.621832	0.0985085	2.75e-10	0.282472	0.4748	0.551891	4.14028e-09	0.853838	361194	4393	356801	UK Biobank	https://docs.google.com/spreadsheets/d/1kvPoupSzsSFBNSztMzl04xMoSC3Kcx3CrjVf4yBmESU/edit?ts=5b5f17db#gid=227859291	PHESANT Transformation:NA-Notes:NA-Variable type:categorical-Phenotype ID:M13_SPONDYLOPATHY
Other specified/unspecified soft tissue disorders	0.407799	0.130606	0.00179411	0.264171	0.450602	0.557699	0.00662403	0.860209	361194	2930	358264	UK Biobank	https://docs.google.com/spreadsheets/d/1kvPoupSzsSFBNSztMzl04xMoSC3Kcx3CrjVf4yBmESU/edit?ts=5b5f17db#gid=227859291	PHESANT Transformation:NA-Notes:NA-Variable type:categorical-Phenotype ID:M13_SOFTTISSUENAS
Suggestive for eosinophilic asthma	0.261448	0.0994051	0.0085352	0.270666	0.465225	0.560704	0.0256434	0.862231	361194	2302	358892	UK Biobank	https://docs.google.com/spreadsheets/d/1kvPoupSzsSFBNSztMzl04xMoSC3Kcx3CrjVf4yBmESU/edit?ts=5b5f17db#gid=227859291	PHESANT Transformation:NA-Notes:NA-Variable type:categorical-Phenotype ID:ASTHMA_EOSINOPHIL_SUGG
Medication for pain relief, constipation, heartburn: Omeprazole (e.g. Zanprol)	0.366642	0.0543798	1.56e-11	0.171279	0.29697	0.564105	2.71e-10	0.864848	357084	21464	335620	UK Biobank	https://docs.google.com/spreadsheets/d/1kvPoupSzsSFBNSztMzl04xMoSC3Kcx3CrjVf4yBmESU/edit?ts=5b5f17db#gid=227859291	PHESANT Transformation:6154_0 || CAT-MUL-BINARY-VAR 5 || NO_NAN Remove NA participants 514 || Removed 3596 examples != 5 but with missing value (<0) || sample 335620/21464(357084) ||-Notes:ACE touchscreen question Do you regularly take any of the following? (You can select more than one answer) The following checks were performed: If code -7 was selected, then no additional choices were allowed. …
Diabetes diagnosed by doctor	0.308274	0.0523174	3.81e-09	0.260539	0.466158	0.576225	4.96399e-08	0.875518	360192	17275	342917	UK Biobank	https://docs.google.com/spreadsheets/d/1kvPoupSzsSFBNSztMzl04xMoSC3Kcx3CrjVf4yBmESU/edit?ts=5b5f17db#gid=227859291	PHESANT Transformation:2443_0|| CAT-SINGLE || Inc(>=10): 0(342917) || Inc(>=10): 1(17275) || CAT-SINGLE-BINARY || sample 342917/17275(360192) ||-Notes:ACE touchscreen question Has a doctor ever told you that you have diabetes? If the participant activated the Help button they were shown the message: If you are unsure if you have been told you had diabetes, select Do not know and you will be asked…
Diagnoses - main ICD10: E87 Other disorders of fluid, electrolyte and acid-base balance	0.369704	0.139962	0.00825481	-0.299066	0.535016	0.576172	0.0249224	0.875518	361194	564	360630	UK Biobank	https://docs.google.com/spreadsheets/d/1kvPoupSzsSFBNSztMzl04xMoSC3Kcx3CrjVf4yBmESU/edit?ts=5b5f17db#gid=227859291	PHESANT Transformation:NA-Notes:NA-Variable type:categorical-Phenotype ID:E87
Loose teeth	0.177694	0.059352	0.00275434	-0.238855	0.425198	0.574287	0.00974447	0.875518	461031	18979	442052	UK Biobank	https://data.bris.ac.uk/data/dataset/2j2rqgzedxlq02oqbb4vmycnc2	UK Biobank GWAS on loose teeth
Diagnoses - main ICD10: J18 Pneumonia, organism unspecified	0.431059	0.118848	0.000286764	-0.0718668	0.130123	0.580743	0.00133988	0.879649	361194	4630	356564	UK Biobank	https://docs.google.com/spreadsheets/d/1kvPoupSzsSFBNSztMzl04xMoSC3Kcx3CrjVf4yBmESU/edit?ts=5b5f17db#gid=227859291	PHESANT Transformation:NA-Notes:NA-Variable type:categorical-Phenotype ID:J18
Illnesses of mother: Chronic bronchitis/emphysema	0.280259	0.0574483	1.07e-06	0.173956	0.317081	0.583268	9.29391e-06	0.879649	331008	19637	311371	UK Biobank	https://docs.google.com/spreadsheets/d/1kvPoupSzsSFBNSztMzl04xMoSC3Kcx3CrjVf4yBmESU/edit?ts=5b5f17db#gid=227859291	PHESANT Transformation:20110_0 || CAT-MUL-BINARY-VAR 6 || NO_NAN Remove NA participants 6165 || Removed 24021 examples != 6 but with missing value (<0) || sample 311371/19637(331008) || SKIP_val:-13 < 0 ||-Notes:This field contains the combined results of 2 ACE touchscreen questions, both asked Has/did your mother ever suffer from? (You can select more than one answer) for different sets of illne…
Type 2 diabetes	0.329715	0.113087	0.00355009	-0.1886	0.34456	0.584129	0.0122091	0.879649	361194	888	360306	UK Biobank	https://docs.google.com/spreadsheets/d/1kvPoupSzsSFBNSztMzl04xMoSC3Kcx3CrjVf4yBmESU/edit?ts=5b5f17db#gid=227859291	PHESANT Transformation:NA-Notes:NA-Variable type:categorical-Phenotype ID:E4_DM2
Chest pain or discomfort	0.182265	0.0519302	0.000448441	-0.274878	0.512354	0.591614	0.00199881	0.885681	357507	56233	301274	UK Biobank	https://docs.google.com/spreadsheets/d/1kvPoupSzsSFBNSztMzl04xMoSC3Kcx3CrjVf4yBmESU/edit?ts=5b5f17db#gid=227859291	PHESANT Transformation:2335_0|| CAT-SINGLE || Inc(>=10): 0(301274) || Inc(>=10): 1(56233) || CAT-SINGLE-BINARY || sample 301274/56233(357507) ||-Notes:ACE touchscreen question Do you ever have any pain or discomfort in your chest?-Variable type:binary
Diseases of the circulatory system	0.334376	0.0467799	8.81e-13	-0.112538	0.209376	0.590928	1.70536e-11	0.885681	361194	60504	300690	UK Biobank	https://docs.google.com/spreadsheets/d/1kvPoupSzsSFBNSztMzl04xMoSC3Kcx3CrjVf4yBmESU/edit?ts=5b5f17db#gid=227859291	PHESANT Transformation:NA-Notes:NA-Variable type:categorical-Phenotype ID:IX_CIRCULATORY
Cereal type: Other (e.g. Cornflakes, Frosties)	0.183903	0.0440526	2.98e-05	0.244012	0.458585	0.594658	0.000177881	0.887627	299898	58105	241793	UK Biobank	https://docs.google.com/spreadsheets/d/1kvPoupSzsSFBNSztMzl04xMoSC3Kcx3CrjVf4yBmESU/edit?ts=5b5f17db#gid=227859291	PHESANT Transformation:1468_0 || CAT-SINGLE || CAT-SINGLE-BINARY-VAR: 5 || Inc(>=10): 5(58105) ||-Notes:ACE touchscreen question What type of cereal do you mainly eat? If the participant activated the Help button they were shown the message: If you eat more than one type of cereal, please select the one that you eat the most. If you are unsure, select Do not know. ~F1468~ was collected from all p…
Multisite chronic pain	0.487546	0.0299196	1.07e-59	0.0513587	0.0973951	0.597969	3.62462e-57	0.889951	380000	NA	NA	UK Biobank	http://researchdata.gla.ac.uk/822/	large-scale genome-wide association study (GWAS) of Multisite chronic pain (MCP) in ~380,000 UK Biobank participants. MCP was defined as the sum of body sites at which chronic pain (at least 3 months duration) was recorded: 0 to 7 sites. Those who answered that they had chronic pain â€˜all over the bodyâ€™ were excluded from the GWAS as there is some evidence that this phenotype relating to wides…
Non-cancer illness code, self-reported: diabetes	0.305526	0.0521616	4.7e-09	0.248293	0.473105	0.599712	6.06524e-08	0.889951	361141	14114	347027	UK Biobank	https://docs.google.com/spreadsheets/d/1kvPoupSzsSFBNSztMzl04xMoSC3Kcx3CrjVf4yBmESU/edit?ts=5b5f17db#gid=227859291	PHESANT Transformation:20002_0 || CAT-MUL-BINARY-VAR 1220 || Indicator name x135_0_0 || Remove indicator var NAs: 53 || Remove indicator var <0: 0 || Removed 0 examples != 1220 but with missing value (<0) || sample 347027/14114(361141) ||-Notes:Code for non-cancer illness. If the participant was uncertain of the type of illness they had had, then they described it to the interviewer (a trained nu…
Rotator cuff syndrome	0.404901	0.0697382	6.4e-09	-0.173538	0.334288	0.603671	8.02963e-08	0.893223	361194	2285	358909	UK Biobank	https://docs.google.com/spreadsheets/d/1kvPoupSzsSFBNSztMzl04xMoSC3Kcx3CrjVf4yBmESU/edit?ts=5b5f17db#gid=227859291	PHESANT Transformation:NA-Notes:NA-Variable type:categorical-Phenotype ID:M13_ROTATORCUFF
Diagnoses - main ICD10: E11 Non-insulin-dependent diabetes mellitus	0.328131	0.114291	0.00409161	-0.251539	0.488951	0.606941	0.0136892	0.895458	361194	705	360489	UK Biobank	https://docs.google.com/spreadsheets/d/1kvPoupSzsSFBNSztMzl04xMoSC3Kcx3CrjVf4yBmESU/edit?ts=5b5f17db#gid=227859291	PHESANT Transformation:NA-Notes:NA-Variable type:categorical-Phenotype ID:E11
Non-cancer illness code, self-reported: emphysema/chronic bronchitis	0.396262	0.0986071	5.85e-05	-0.121654	0.239324	0.611225	0.000320921	0.899172	361141	5031	356110	UK Biobank	https://docs.google.com/spreadsheets/d/1kvPoupSzsSFBNSztMzl04xMoSC3Kcx3CrjVf4yBmESU/edit?ts=5b5f17db#gid=227859291	PHESANT Transformation:20002_0 || CAT-MUL-BINARY-VAR 1113 || Indicator name x135_0_0 || Remove indicator var NAs: 53 || Remove indicator var <0: 0 || Removed 0 examples != 1113 but with missing value (<0) || sample 356110/5031(361141) ||-Notes:Code for non-cancer illness. If the participant was uncertain of the type of illness they had had, then they described it to the interviewer (a trained nur…
COPD differential diagnosis	0.423739	0.0706032	1.95e-09	0.222152	0.447768	0.619802	2.69617e-08	0.903952	361194	26710	334484	UK Biobank	https://docs.google.com/spreadsheets/d/1kvPoupSzsSFBNSztMzl04xMoSC3Kcx3CrjVf4yBmESU/edit?ts=5b5f17db#gid=227859291	PHESANT Transformation:NA-Notes:NA-Variable type:categorical-Phenotype ID:COPD_EXCL
ILD differential diagnosis	0.423739	0.0706032	1.95e-09	0.222152	0.447768	0.619802	2.69617e-08	0.903952	361194	26710	334484	UK Biobank	https://docs.google.com/spreadsheets/d/1kvPoupSzsSFBNSztMzl04xMoSC3Kcx3CrjVf4yBmESU/edit?ts=5b5f17db#gid=227859291	PHESANT Transformation:NA-Notes:NA-Variable type:categorical-Phenotype ID:ILD_DIFF_DG
Manifestations of mania or irritability: I was easily distracted	0.28507	0.0876267	0.00114099	-0.162195	0.326152	0.618979	0.00454716	0.903952	114422	9162	105260	UK Biobank	https://docs.google.com/spreadsheets/d/1kvPoupSzsSFBNSztMzl04xMoSC3Kcx3CrjVf4yBmESU/edit?ts=5b5f17db#gid=227859291	PHESANT Transformation:20548_0 || CAT-MUL-BINARY-VAR 7 || Indicator name x20502_0_0 || Remove indicator var NAs: 243128 || Remove indicator var <0: 3644 || Removed 0 examples != 7 but with missing value (<0) || sample 105260/9162(114422) ||-Notes:Question asked: Please try to remember a period when you were in a high or irritable state and select all of the following that apply: Participant was o…
ADHD	0.372839	0.0488478	2.3e-14	0.0846226	0.175291	0.62927	5.10902e-13	0.906733	55374	20183	35191	PGC	https://www.med.unc.edu/pgc/results-and-downloads/	GWAS made available by PGC. Please go to reference for details
Bread intake	-0.0950962	0.0343276	0.00560126	0.219806	0.448899	0.624377	0.0179426	0.906733	353030	NA	NA	UK Biobank	https://docs.google.com/spreadsheets/d/1kvPoupSzsSFBNSztMzl04xMoSC3Kcx3CrjVf4yBmESU/edit?ts=5b5f17db#gid=227859291	PHESANT Transformation:1438_0|| INTEGER || reassignments: -1=NA|-3=NA|-10=NA || CONTINUOUS || ||-Notes:ACE touchscreen question How many slices of bread do you eat each WEEK? The following checks were performed: If answer If answer > 250 then rejected If answer > 50 then participant asked to confirm If the participant activated the Help button they were shown the message: For other types of bread…
Bread type: Wholemeal or wholegrain	-0.161434	0.0559272	0.00389537	0.238583	0.498757	0.632397	0.0131299	0.906733	348424	201013	147411	UK Biobank	https://docs.google.com/spreadsheets/d/1kvPoupSzsSFBNSztMzl04xMoSC3Kcx3CrjVf4yBmESU/edit?ts=5b5f17db#gid=227859291	PHESANT Transformation:1448_0 || CAT-SINGLE || CAT-SINGLE-BINARY-VAR: 3 || Inc(>=10): 3(201013) ||-Notes:ACE touchscreen question What type of bread do you mainly eat? If the participant activated the Help button they were shown the message: If you eat more than one type of bread, please select the one that you eat the most. If you are unsure, select Do not know. ~F1448~ was collected from all pa…
Periodontitis + loose teeth	0.212312	0.0726301	0.00346463	-0.229997	0.479209	0.631262	0.0120683	0.906733	506594	36332	470262	UK Biobank +GLIDE	https://data.bris.ac.uk/data/dataset/2j2rqgzedxlq02oqbb4vmycnc2	Single-variant association statistics from GLIDE and UKB were combined using a z-score genome-wide meta-analysis weighted by effective sample size combining periodontitis (ncasesâ€‰=â€‰17,353, ncontrolsâ€‰=â€‰28,210 from seven studies) and loose teeth (ncasesâ€‰=â€‰18,979, ncontrolsâ€‰=â€‰442,052)
Treatment/medication code: amlodipine	0.188752	0.0751381	0.0120027	0.210722	0.439666	0.631742	0.0343114	0.906733	361141	14588	346553	UK Biobank	https://docs.google.com/spreadsheets/d/1kvPoupSzsSFBNSztMzl04xMoSC3Kcx3CrjVf4yBmESU/edit?ts=5b5f17db#gid=227859291	PHESANT Transformation:20003_0 || CAT-MUL-BINARY-VAR 1140879802 || Indicator name x137_0_0 || Remove indicator var NAs: 53 || Remove indicator var <0: 0 || Removed 0 examples != 1140879802 but with missing value (<0) || sample 346553/14588(361141) ||-Notes:Code for treatment Negative codes indicate free-text entry.-Variable type:binary
Types of physical activity in last 4 weeks: Light DIY (eg: pruning, watering the lawn)	-0.226301	0.0513105	1.03e-05	-0.0948403	0.19605	0.628559	7.15718e-05	0.906733	359263	186679	172584	UK Biobank	https://docs.google.com/spreadsheets/d/1kvPoupSzsSFBNSztMzl04xMoSC3Kcx3CrjVf4yBmESU/edit?ts=5b5f17db#gid=227859291	PHESANT Transformation:6164_0 || CAT-MUL-BINARY-VAR 4 || NO_NAN Remove NA participants 1592 || Removed 339 examples != 4 but with missing value (<0) || sample 172584/186679(359263) ||-Notes:ACE touchscreen question In the last 4 weeks did you spend any time doing the following? (You can select more than one answer) The following checks were performed: If code -7 was selected, then no additional c…
Carpal tunnel syndrome	0.451109	0.0560127	8.03e-16	0.148935	0.317255	0.638748	2.22054e-14	0.908165	361194	7973	353221	UK Biobank	https://docs.google.com/spreadsheets/d/1kvPoupSzsSFBNSztMzl04xMoSC3Kcx3CrjVf4yBmESU/edit?ts=5b5f17db#gid=227859291	PHESANT Transformation:NA-Notes:NA-Variable type:categorical-Phenotype ID:G6_CARPTU
Transport type for commuting to job workplace: Car/motor vehicle	0.377416	0.0578861	7.03e-11	0.191538	0.407395	0.638245	1.13401e-09	0.908165	190832	152481	38351	UK Biobank	https://docs.google.com/spreadsheets/d/1kvPoupSzsSFBNSztMzl04xMoSC3Kcx3CrjVf4yBmESU/edit?ts=5b5f17db#gid=227859291	PHESANT Transformation:6143_0 || CAT-MUL-BINARY-VAR 1 || NO_NAN Remove NA participants 170220 || Removed 142 examples != 1 but with missing value (<0) || sample 38351/152481(190832) ||-Notes:ACE touchscreen question What types of transport do you use to get to and from work? (You can select more than one answer) The following checks were performed: If code -7 was selected, then no additional choi…
Treatment/medication code: metformin	0.297273	0.0546241	5.26e-08	0.228115	0.482132	0.636114	5.65659e-07	0.908165	361141	8968	352173	UK Biobank	https://docs.google.com/spreadsheets/d/1kvPoupSzsSFBNSztMzl04xMoSC3Kcx3CrjVf4yBmESU/edit?ts=5b5f17db#gid=227859291	PHESANT Transformation:20003_0 || CAT-MUL-BINARY-VAR 1140884600 || Indicator name x137_0_0 || Remove indicator var NAs: 53 || Remove indicator var <0: 0 || Removed 0 examples != 1140884600 but with missing value (<0) || sample 352173/8968(361141) ||-Notes:Code for treatment Negative codes indicate free-text entry.-Variable type:binary
Destinations on discharge from hospital (recoded): Usual Place of residence: Living with relatives	0.378903	0.111841	0.000704373	0.23732	0.519714	0.647933	0.00293669	0.911338	359439	10386	349053	UK Biobank	https://docs.google.com/spreadsheets/d/1kvPoupSzsSFBNSztMzl04xMoSC3Kcx3CrjVf4yBmESU/edit?ts=5b5f17db#gid=227859291	PHESANT Transformation:41248_0 || CAT-MUL-BINARY-VAR 1001 || ALL || Removed 1755 examples != 1001 but with missing value (<0) || sample 349053/10386(359439) ||-Notes:This field is a summary of the distinct destination on discharge codes a participant has had recorded across all their episodes in hospital. Destination on discharge identifies whether a patient was due to return to their usual place…
Diagnoses - main ICD10: N80 Endometriosis	0.265163	0.0976053	0.00659388	-0.203881	0.458446	0.656521	0.0203524	0.911338	361194	1496	359698	UK Biobank	https://docs.google.com/spreadsheets/d/1kvPoupSzsSFBNSztMzl04xMoSC3Kcx3CrjVf4yBmESU/edit?ts=5b5f17db#gid=227859291	PHESANT Transformation:NA-Notes:NA-Variable type:categorical-Phenotype ID:N80
Endometriosis, IBD co-morbidity	0.265163	0.0976053	0.00659388	-0.203881	0.458446	0.656521	0.0203524	0.911338	361194	1516	359678	UK Biobank	https://docs.google.com/spreadsheets/d/1kvPoupSzsSFBNSztMzl04xMoSC3Kcx3CrjVf4yBmESU/edit?ts=5b5f17db#gid=227859291	PHESANT Transformation:NA-Notes:NA-Variable type:categorical-Phenotype ID:IBD_ENDOMETRIOSIS
Ever had prolonged loss of interest in normal activities	0.152671	0.0482214	0.00154523	0.186205	0.413598	0.652562	0.00581607	0.911338	117727	46330	71397	UK Biobank	https://docs.google.com/spreadsheets/d/1kvPoupSzsSFBNSztMzl04xMoSC3Kcx3CrjVf4yBmESU/edit?ts=5b5f17db#gid=227859291	PHESANT Transformation:20441_0|| CAT-SINGLE || Inc(>=10): 1(46330) || Inc(>=10): 0(71397) || CAT-SINGLE-BINARY || sample 71397/46330(117727) ||-Notes:Question asked: Have you ever had a time in your life lasting two weeks or more when you lost interest in most things like hobbies, work, or activities that usually give you pleasure?-Variable type:binary
Gap coding: Full-time or part-time education	-0.40577	0.159529	0.0109735	-0.0702126	0.153815	0.64805	0.0316364	0.911338	68899	12489	56410	UK Biobank	https://docs.google.com/spreadsheets/d/1kvPoupSzsSFBNSztMzl04xMoSC3Kcx3CrjVf4yBmESU/edit?ts=5b5f17db#gid=227859291	PHESANT Transformation:22660_0 || CAT-MUL-BINARY-VAR 103 || NO_NAN Remove NA participants 288425 || Removed 3874 examples != 103 but with missing value (<0) || sample 56410/12489(68899) ||-Notes:Participants were asked what they did in any periods when they were not working in paid employment for at least 20 hours each week. These periods were called gaps.-Variable type:binary
Job coding: software professional, analyst-programmer, computer programmer, software analyst or engineer, systems designer or programmer	-0.357922	0.145801	0.0140937	0.238896	0.540537	0.658517	0.038894	0.911338	89866	3445	86421	UK Biobank	https://docs.google.com/spreadsheets/d/1kvPoupSzsSFBNSztMzl04xMoSC3Kcx3CrjVf4yBmESU/edit?ts=5b5f17db#gid=227859291	PHESANT Transformation:22601_0 || CAT-MUL-BINARY-VAR 21323059 || Indicator name x22599_0_0 || Remove indicator var NAs: 271328 || Remove indicator var <0: 0 || Removed 0 examples != 21323059 but with missing value (<0) || sample 86421/3445(89866) ||-Notes:Participants were asked to select a job group by navigating down a three-level tree. This field records the code they selected at the final lev…
Myocardial infarction	0.144015	0.0576025	0.0124138	-0.229182	0.519153	0.658885	0.0352634	0.911338	361194	7018	354176	UK Biobank	https://docs.google.com/spreadsheets/d/1kvPoupSzsSFBNSztMzl04xMoSC3Kcx3CrjVf4yBmESU/edit?ts=5b5f17db#gid=227859291	PHESANT Transformation:NA-Notes:NA-Variable type:categorical-Phenotype ID:I9_MI
Myocardial infarction, strict	0.144015	0.0576025	0.0124138	-0.229182	0.519153	0.658885	0.0352634	0.911338	361194	7018	354176	UK Biobank	https://docs.google.com/spreadsheets/d/1kvPoupSzsSFBNSztMzl04xMoSC3Kcx3CrjVf4yBmESU/edit?ts=5b5f17db#gid=227859291	PHESANT Transformation:NA-Notes:NA-Variable type:categorical-Phenotype ID:I9_MI_STRICT
Neck/shoulder pain for 3+ months	0.550628	0.131931	3e-05	0.321117	0.721066	0.656077	0.000178289	0.911338	81276	56156	25120	UK Biobank	https://docs.google.com/spreadsheets/d/1kvPoupSzsSFBNSztMzl04xMoSC3Kcx3CrjVf4yBmESU/edit?ts=5b5f17db#gid=227859291	PHESANT Transformation:3404_0|| CAT-SINGLE || Inc(>=10): 1(56156) || Inc(>=10): 0(25120) || CAT-SINGLE-BINARY || sample 25120/56156(81276) ||-Notes:ACE touchscreen question Have you had neck or shoulder pains for more than 3 months? ~F3404~ was collected from participants who indicated that in the last month they experienced neck or shoulder pain that interfered with their usual activities, as de…
Types of physical activity in last 4 weeks: Heavy DIY (eg: weeding, lawn mowing, carpentry, digging)	-0.118622	0.0415351	0.00429091	0.23079	0.501244	0.645204	0.0142855	0.911338	359263	156597	202666	UK Biobank	https://docs.google.com/spreadsheets/d/1kvPoupSzsSFBNSztMzl04xMoSC3Kcx3CrjVf4yBmESU/edit?ts=5b5f17db#gid=227859291	PHESANT Transformation:6164_0 || CAT-MUL-BINARY-VAR 5 || NO_NAN Remove NA participants 1592 || Removed 339 examples != 5 but with missing value (<0) || sample 202666/156597(359263) ||-Notes:ACE touchscreen question In the last 4 weeks did you spend any time doing the following? (You can select more than one answer) The following checks were performed: If code -7 was selected, then no additional c…
Total bilirubin	-0.0984063	0.0374698	0.00863225	0.222783	0.51254	0.663806	0.0257637	0.913182	399286	399286	NA	UK Biobank (EUR)	https://pan-ukb-us-east-1.s3.amazonaws.com/sumstats_flat_files/biomarkers-30840-both_sexes-irnt.tsv.bgz	EUR: biomarkers : 30840 : Biological samples > Assay results > Blood assays > Blood biochemistry
Treatment/medication code: salbutamol 100micrograms spacehaler	0.355688	0.113168	0.00167221	-0.175452	0.40224	0.6627	0.00620781	0.913182	361141	2267	358874	UK Biobank	https://docs.google.com/spreadsheets/d/1kvPoupSzsSFBNSztMzl04xMoSC3Kcx3CrjVf4yBmESU/edit?ts=5b5f17db#gid=227859291	PHESANT Transformation:20003_0 || CAT-MUL-BINARY-VAR 1140926606 || Indicator name x137_0_0 || Remove indicator var NAs: 53 || Remove indicator var <0: 0 || Removed 0 examples != 1140926606 but with missing value (<0) || sample 358874/2267(361141) ||-Notes:Code for treatment Negative codes indicate free-text entry.-Variable type:binary
Ankle spacing width (left)	0.168886	0.0550685	0.00216336	-0.0939517	0.219324	0.668382	0.00777547	0.913427	114630	NA	NA	UK Biobank	https://docs.google.com/spreadsheets/d/1kvPoupSzsSFBNSztMzl04xMoSC3Kcx3CrjVf4yBmESU/edit?ts=5b5f17db#gid=227859291	PHESANT Transformation:4100_0|| CONTINUOUS MAIN || CONTINUOUS || ||-Notes:Left ankle width as indicated by the spacing between measurement transducer pads on heel-Variable type:continuous_raw
Dentures	0.310126	0.0599412	2.29e-07	0.0513555	0.120266	0.669368	2.20067e-06	0.913427	461031	77714	383317	UK Biobank	https://data.bris.ac.uk/data/dataset/2j2rqgzedxlq02oqbb4vmycnc2	UK Biobank GWAS on having dentures
Father still alive	-0.220874	0.0717507	0.00208144	-0.0980533	0.22791	0.667029	0.00752095	0.913427	351538	81229	270309	UK Biobank	https://docs.google.com/spreadsheets/d/1kvPoupSzsSFBNSztMzl04xMoSC3Kcx3CrjVf4yBmESU/edit?ts=5b5f17db#gid=227859291	PHESANT Transformation:1797_0|| CAT-SINGLE || Inc(>=10): 0(270309) || Inc(>=10): 1(81229) || CAT-SINGLE-BINARY || sample 270309/81229(351538) ||-Notes:ACE touchscreen question Is your father still alive? ~F1797~ was collected from all participants except those who indicated they were adopted as a child, as defined by their answers to ~F1767~-Variable type:binary
Medication for pain relief, constipation, heartburn: Aspirin	0.266669	0.0702957	0.000148523	0.215348	0.50966	0.672636	0.000729162	0.915433	357084	50204	306880	UK Biobank	https://docs.google.com/spreadsheets/d/1kvPoupSzsSFBNSztMzl04xMoSC3Kcx3CrjVf4yBmESU/edit?ts=5b5f17db#gid=227859291	PHESANT Transformation:6154_0 || CAT-MUL-BINARY-VAR 1 || NO_NAN Remove NA participants 514 || Removed 3596 examples != 1 but with missing value (<0) || sample 306880/50204(357084) ||-Notes:ACE touchscreen question Do you regularly take any of the following? (You can select more than one answer) The following checks were performed: If code -7 was selected, then no additional choices were allowed. …
Mental health problems ever diagnosed by a professional: Depression	0.212131	0.0603975	0.00044434	-0.140117	0.33441	0.675218	0.00199364	0.916497	117782	25087	92695	UK Biobank	https://docs.google.com/spreadsheets/d/1kvPoupSzsSFBNSztMzl04xMoSC3Kcx3CrjVf4yBmESU/edit?ts=5b5f17db#gid=227859291	PHESANT Transformation:20544_0 || CAT-MUL-BINARY-VAR 11 || Indicator name x20400_0_0 || Remove indicator var NAs: 243105 || Removed 307 examples != 11 but with missing value (<0) || sample 92695/25087(117782) ||-Notes:Question asked: Have you been diagnosed with one or more of the following mental health problems by a professional, even if you don't have it currently? (tick all that apply): Parti…
Treatment/medication code: lansoprazole	0.457321	0.0576992	2.26e-15	0.18305	0.441568	0.678475	5.67093e-14	0.916944	361141	12832	348309	UK Biobank	https://docs.google.com/spreadsheets/d/1kvPoupSzsSFBNSztMzl04xMoSC3Kcx3CrjVf4yBmESU/edit?ts=5b5f17db#gid=227859291	PHESANT Transformation:20003_0 || CAT-MUL-BINARY-VAR 1140864752 || Indicator name x137_0_0 || Remove indicator var NAs: 53 || Remove indicator var <0: 0 || Removed 0 examples != 1140864752 but with missing value (<0) || sample 348309/12832(361141) ||-Notes:Code for treatment Negative codes indicate free-text entry.-Variable type:binary
Types of physical activity in last 4 weeks: Walking for pleasure (not as a means of transport)	-0.267752	0.0464647	8.29e-09	-0.0499204	0.120691	0.679151	1.01198e-07	0.916944	359263	258574	100689	UK Biobank	https://docs.google.com/spreadsheets/d/1kvPoupSzsSFBNSztMzl04xMoSC3Kcx3CrjVf4yBmESU/edit?ts=5b5f17db#gid=227859291	PHESANT Transformation:6164_0 || CAT-MUL-BINARY-VAR 1 || NO_NAN Remove NA participants 1592 || Removed 339 examples != 1 but with missing value (<0) || sample 100689/258574(359263) ||-Notes:ACE touchscreen question In the last 4 weeks did you spend any time doing the following? (You can select more than one answer) The following checks were performed: If code -7 was selected, then no additional c…
Diagnoses - main ICD10: G47 Sleep disorders	0.317996	0.0926806	0.000601149	-0.215468	0.524327	0.681115	0.00256958	0.917162	361194	2723	358471	UK Biobank	https://docs.google.com/spreadsheets/d/1kvPoupSzsSFBNSztMzl04xMoSC3Kcx3CrjVf4yBmESU/edit?ts=5b5f17db#gid=227859291	PHESANT Transformation:NA-Notes:NA-Variable type:categorical-Phenotype ID:G47
COPD, early/later onset	0.420069	0.0875263	1.59e-06	0.156989	0.392738	0.689355	1.32991e-05	0.925809	361194	1897	359297	UK Biobank	https://docs.google.com/spreadsheets/d/1kvPoupSzsSFBNSztMzl04xMoSC3Kcx3CrjVf4yBmESU/edit?ts=5b5f17db#gid=227859291	PHESANT Transformation:NA-Notes:NA-Variable type:categorical-Phenotype ID:COPD_EARLYANDLATER
Diagnoses - main ICD10: T84 Complications of internal orthopaedic prosthetic devices, implants and grafts	0.830422	0.124199	2.29e-11	-0.203569	0.529184	0.700471	3.92778e-10	0.933998	361194	3719	357475	UK Biobank	https://docs.google.com/spreadsheets/d/1kvPoupSzsSFBNSztMzl04xMoSC3Kcx3CrjVf4yBmESU/edit?ts=5b5f17db#gid=227859291	PHESANT Transformation:NA-Notes:NA-Variable type:categorical-Phenotype ID:T84
Frequency of solarium/sunlamp use	-0.370657	0.0674794	3.95e-08	-0.0742431	0.192566	0.699833	4.31633e-07	0.933998	340643	NA	NA	UK Biobank	https://docs.google.com/spreadsheets/d/1kvPoupSzsSFBNSztMzl04xMoSC3Kcx3CrjVf4yBmESU/edit?ts=5b5f17db#gid=227859291	PHESANT Transformation:2277_0|| INTEGER || reassignments: -1=NA|-3=NA|-10=NA || CONTINUOUS || >20% IN ONE CATEGORY || Split into three bins: 0: [0,0], 1: (0,6), 2: >=6 ||cat N: 324579, 6805, 9259 || CAT-ORD || order: 0|1|2 || num categories: 3 ||-Notes:ACE touchscreen question How many times a year would you use a solarium or sunlamp? The following checks were performed: If answer > 9999 then rej…
Leisure/social activities: None of the above	0.220302	0.0607669	0.00028855	-0.060231	0.157857	0.702792	0.00134359	0.933998	360063	108704	251359	UK Biobank	https://docs.google.com/spreadsheets/d/1kvPoupSzsSFBNSztMzl04xMoSC3Kcx3CrjVf4yBmESU/edit?ts=5b5f17db#gid=227859291	PHESANT Transformation:6160_0 || CAT-MUL-BINARY-VAR 100 || NO_NAN Remove NA participants 177 || Removed 954 examples != 100 but with missing value (<0) || sample 251359/108704(360063) ||-Notes:ACE touchscreen question Which of the following do you attend once a week or more often? (You can select more than one) The following checks were performed: If code -7 was selected, then no additional choic…
Sleep disorders (combined)	0.316835	0.0902349	0.000446046	-0.200166	0.52147	0.70109	0.00199469	0.933998	361194	2951	358243	UK Biobank	https://docs.google.com/spreadsheets/d/1kvPoupSzsSFBNSztMzl04xMoSC3Kcx3CrjVf4yBmESU/edit?ts=5b5f17db#gid=227859291	PHESANT Transformation:NA-Notes:NA-Variable type:categorical-Phenotype ID:SLEEP
Attendance/disability/mobility allowance: None of the above	-0.533003	0.0519465	1.06e-24	-0.0605739	0.165695	0.714682	4.35242e-23	0.935572	358597	337879	20718	UK Biobank	https://docs.google.com/spreadsheets/d/1kvPoupSzsSFBNSztMzl04xMoSC3Kcx3CrjVf4yBmESU/edit?ts=5b5f17db#gid=227859291	PHESANT Transformation:6146_0 || CAT-MUL-BINARY-VAR 100 || NO_NAN Remove NA participants 179 || Removed 2418 examples != 100 but with missing value (<0) || sample 20718/337879(358597) ||-Notes:ACE touchscreen question Do you receive any of the following? (You can select more than one answer) The following checks were performed: If code -7 was selected, then no additional choices were allowed. If …
Bread type: White	0.147915	0.0614965	0.0161611	0.177388	0.480339	0.711906	0.0438843	0.935572	348424	91452	256972	UK Biobank	https://docs.google.com/spreadsheets/d/1kvPoupSzsSFBNSztMzl04xMoSC3Kcx3CrjVf4yBmESU/edit?ts=5b5f17db#gid=227859291	PHESANT Transformation:1448_0 || CAT-SINGLE || CAT-SINGLE-BINARY-VAR: 1 || Inc(>=10): 1(91452) ||-Notes:ACE touchscreen question What type of bread do you mainly eat? If the participant activated the Help button they were shown the message: If you eat more than one type of bread, please select the one that you eat the most. If you are unsure, select Do not know. ~F1448~ was collected from all par…
Ever suffered mental distress preventing usual activities	0.157955	0.0487684	0.00119999	0.145396	0.397812	0.714747	0.00472669	0.935572	116527	38681	77846	UK Biobank	https://docs.google.com/spreadsheets/d/1kvPoupSzsSFBNSztMzl04xMoSC3Kcx3CrjVf4yBmESU/edit?ts=5b5f17db#gid=227859291	PHESANT Transformation:20500_0|| CAT-SINGLE || Inc(>=10): 0(77846) || Inc(>=10): 1(38681) || CAT-SINGLE-BINARY || sample 77846/38681(116527) ||-Notes:Question asked: In your life, have you suffered from a period of mental distress that prevented you from doing your usual activities?-Variable type:binary
Job coding: non-commissioned officers or other rank of armed forces	0.477225	0.146363	0.00111194	0.214532	0.573302	0.708252	0.00447086	0.935572	89866	2003	87863	UK Biobank	https://docs.google.com/spreadsheets/d/1kvPoupSzsSFBNSztMzl04xMoSC3Kcx3CrjVf4yBmESU/edit?ts=5b5f17db#gid=227859291	PHESANT Transformation:22601_0 || CAT-MUL-BINARY-VAR 33113434 || Indicator name x22599_0_0 || Remove indicator var NAs: 271328 || Remove indicator var <0: 0 || Removed 0 examples != 33113434 but with missing value (<0) || sample 87863/2003(89866) ||-Notes:Participants were asked to select a job group by navigating down a three-level tree. This field records the code they selected at the final lev…
Leisure/social activities: Adult education class	-0.29998	0.0555316	6.59e-08	-0.113297	0.310282	0.715005	6.97613e-07	0.935572	360063	25842	334221	UK Biobank	https://docs.google.com/spreadsheets/d/1kvPoupSzsSFBNSztMzl04xMoSC3Kcx3CrjVf4yBmESU/edit?ts=5b5f17db#gid=227859291	PHESANT Transformation:6160_0 || CAT-MUL-BINARY-VAR 4 || NO_NAN Remove NA participants 177 || Removed 954 examples != 4 but with missing value (<0) || sample 334221/25842(360063) || SKIP_val:-3 < 0 ||-Notes:ACE touchscreen question Which of the following do you attend once a week or more often? (You can select more than one) The following checks were performed: If code -7 was selected, then no ad…
Mouth/teeth dental problems: Loose teeth	0.22574	0.0641179	0.000430402	0.161375	0.427974	0.706124	0.00194398	0.935572	359841	14364	345477	UK Biobank	https://docs.google.com/spreadsheets/d/1kvPoupSzsSFBNSztMzl04xMoSC3Kcx3CrjVf4yBmESU/edit?ts=5b5f17db#gid=227859291	PHESANT Transformation:6149_0 || CAT-MUL-BINARY-VAR 4 || NO_NAN Remove NA participants 512 || Removed 841 examples != 4 but with missing value (<0) || sample 345477/14364(359841) ||-Notes:ACE touchscreen question Do you have any of the following? (You can select more than one answer) The following checks were performed: If code -7 was selected, then no additional choices were allowed. If code -3 …
Age started hormone-replacement therapy (HRT)	-0.434701	0.0827759	1.51e-07	0.159136	0.442389	0.719057	1.51559e-06	0.938461	68299	NA	NA	UK Biobank	https://docs.google.com/spreadsheets/d/1kvPoupSzsSFBNSztMzl04xMoSC3Kcx3CrjVf4yBmESU/edit?ts=5b5f17db#gid=227859291	PHESANT Transformation:3536_0|| INTEGER || reassignments: -1=NA|-3=NA || CONTINUOUS || ||-Notes:ACE touchscreen question How old were you when you first used HRT? The following checks were performed: If answer If answer > Participants age then rejected If answer If answer > 65 then participant asked to confirm If the participant activated the Help button they were shown the message: If you are un…
Medication for pain relief, constipation, heartburn: Laxatives (e.g. Dulcolax, Senokot)	0.263384	0.0678433	0.0001035	-0.138429	0.395529	0.72635	0.000527227	0.945555	357084	10307	346777	UK Biobank	https://docs.google.com/spreadsheets/d/1kvPoupSzsSFBNSztMzl04xMoSC3Kcx3CrjVf4yBmESU/edit?ts=5b5f17db#gid=227859291	PHESANT Transformation:6154_0 || CAT-MUL-BINARY-VAR 6 || NO_NAN Remove NA participants 514 || Removed 3596 examples != 6 but with missing value (<0) || sample 346777/10307(357084) || SKIP_val:-1 < 0 || SKIP_val:-3 < 0 ||-Notes:ACE touchscreen question Do you regularly take any of the following? (You can select more than one answer) The following checks were performed: If code -7 was selected, the…
Diagnoses - main ICD10: M79 Other soft tissue disorders, not elsewhere classified	0.53273	0.0918857	6.72e-09	0.173562	0.506615	0.731907	8.27782e-08	0.94794	361194	6946	354248	UK Biobank	https://docs.google.com/spreadsheets/d/1kvPoupSzsSFBNSztMzl04xMoSC3Kcx3CrjVf4yBmESU/edit?ts=5b5f17db#gid=227859291	PHESANT Transformation:NA-Notes:NA-Variable type:categorical-Phenotype ID:M79
Other soft tissue disorders, not elsewhere classified	0.53273	0.0918857	6.72e-09	0.173562	0.506615	0.731907	8.27782e-08	0.94794	361194	7233	353961	UK Biobank	https://docs.google.com/spreadsheets/d/1kvPoupSzsSFBNSztMzl04xMoSC3Kcx3CrjVf4yBmESU/edit?ts=5b5f17db#gid=227859291	PHESANT Transformation:NA-Notes:NA-Variable type:categorical-Phenotype ID:M13_SOFTTISSUEOTH
Illnesses of siblings: None of the above (group 1)	-0.302431	0.0493182	8.66e-10	0.0703287	0.212438	0.740603	1.26175e-08	0.956769	281979	190969	91010	UK Biobank	https://docs.google.com/spreadsheets/d/1kvPoupSzsSFBNSztMzl04xMoSC3Kcx3CrjVf4yBmESU/edit?ts=5b5f17db#gid=227859291	PHESANT Transformation:20111_0 || CAT-MUL-BINARY-VAR 100 || NO_NAN Remove NA participants 52692 || Removed 26523 examples != 100 but with missing value (<0) || sample 91010/190969(281979) ||-Notes:This field contains the combined results of 2 ACE touchscreen questions, both asked Have any of your brothers or sisters suffered from any of the following diseases? (You can select more than one answer…
Transport type for commuting to job workplace: Cycle	-0.182008	0.0600167	0.00242435	0.105446	0.336127	0.753742	0.00864473	0.971277	190832	14885	175947	UK Biobank	https://docs.google.com/spreadsheets/d/1kvPoupSzsSFBNSztMzl04xMoSC3Kcx3CrjVf4yBmESU/edit?ts=5b5f17db#gid=227859291	PHESANT Transformation:6143_0 || CAT-MUL-BINARY-VAR 4 || NO_NAN Remove NA participants 170220 || Removed 142 examples != 4 but with missing value (<0) || sample 175947/14885(190832) ||-Notes:ACE touchscreen question What types of transport do you use to get to and from work? (You can select more than one answer) The following checks were performed: If code -7 was selected, then no additional choi…
Treatment/medication code: spiriva 18micrograms inhalation capsule	0.458306	0.166404	0.00588411	0.190509	0.612299	0.755697	0.0185418	0.971338	361141	539	360602	UK Biobank	https://docs.google.com/spreadsheets/d/1kvPoupSzsSFBNSztMzl04xMoSC3Kcx3CrjVf4yBmESU/edit?ts=5b5f17db#gid=227859291	PHESANT Transformation:20003_0 || CAT-MUL-BINARY-VAR 1141182632 || Indicator name x137_0_0 || Remove indicator var NAs: 53 || Remove indicator var <0: 0 || Removed 0 examples != 1141182632 but with missing value (<0) || sample 360602/539(361141) ||-Notes:Code for treatment Negative codes indicate free-text entry.-Variable type:binary
FI3 : word interpolation	-0.298096	0.0600779	6.98e-07	0.081976	0.268241	0.759905	6.14149e-06	0.973285	116815	98753	18062	UK Biobank	https://docs.google.com/spreadsheets/d/1kvPoupSzsSFBNSztMzl04xMoSC3Kcx3CrjVf4yBmESU/edit?ts=5b5f17db#gid=227859291	PHESANT Transformation:4957_0|| CAT-SINGLE || reassignments: 1=0|2=0|3=0|4=1|5=0|-1=0 || Inc(>=10): 1(98753) || Inc(>=10): 0(18062) || CAT-SINGLE-BINARY || sample 18062/98753(116815) ||-Notes:ACE touchscreen question Bud is to Flower as Child is to?. Part 3 of Fluid Intelligence test. Offered choice from Grow, Develop, Improve, Adult and Old.-Variable type:binary
Nitrogen dioxide air pollution; 2007	-0.262636	0.0806412	0.00112656	-0.0474671	0.15608	0.761036	0.00450803	0.973285	356078	NA	NA	UK Biobank	https://docs.google.com/spreadsheets/d/1kvPoupSzsSFBNSztMzl04xMoSC3Kcx3CrjVf4yBmESU/edit?ts=5b5f17db#gid=227859291	PHESANT Transformation:24018_0|| CONTINUOUS MAIN || CONTINUOUS || ||-Notes:Nitrogen dioxide; Land Use Regression (LUR) estimate for annual average 2007.-Variable type:continuous_raw
Attendance/disability/mobility allowance: Blue badge	0.56043	0.0515028	1.41e-27	-0.0522396	0.193326	0.786995	6.3685e-26	0.981069	358597	12733	345864	UK Biobank	https://docs.google.com/spreadsheets/d/1kvPoupSzsSFBNSztMzl04xMoSC3Kcx3CrjVf4yBmESU/edit?ts=5b5f17db#gid=227859291	PHESANT Transformation:6146_0 || CAT-MUL-BINARY-VAR 3 || NO_NAN Remove NA participants 179 || Removed 2418 examples != 3 but with missing value (<0) || sample 345864/12733(358597) || SKIP_val:-1 < 0 || SKIP_val:-3 < 0 ||-Notes:ACE touchscreen question Do you receive any of the following? (You can select more than one answer) The following checks were performed: If code -7 was selected, then no ad…
Decayed, Missing and Filled tooth Surfaces (DMFS) + Dentures	0.290453	0.0568289	3.2e-07	0.0310418	0.117814	0.792179	3.03217e-06	0.981069	487823	104506	383317	UK Biobank + GLIDE	https://data.bris.ac.uk/data/dataset/2j2rqgzedxlq02oqbb4vmycnc2	Single-variant association statistics from GLIDE and UKB were combined using a z-score genome-wide meta-analysis weighted by effective sample size. There were two principal analyses; one combining DMFS (nâ€‰=â€‰26,792 from nine studies) and dentures (ncasesâ€‰=â€‰77,714, ncontrolsâ€‰=â€‰383,317)
Diseases of the nervous system	0.530564	0.0527918	9.18e-24	0.0927322	0.340152	0.785145	3.55397e-22	0.981069	361194	21323	339871	UK Biobank	https://docs.google.com/spreadsheets/d/1kvPoupSzsSFBNSztMzl04xMoSC3Kcx3CrjVf4yBmESU/edit?ts=5b5f17db#gid=227859291	PHESANT Transformation:NA-Notes:NA-Variable type:categorical-Phenotype ID:VI_NERVOUS
Ever smoked	0.123519	0.0368619	0.000805652	-0.101266	0.376804	0.788122	0.00332823	0.981069	359751	218191	141560	UK Biobank	https://docs.google.com/spreadsheets/d/1kvPoupSzsSFBNSztMzl04xMoSC3Kcx3CrjVf4yBmESU/edit?ts=5b5f17db#gid=227859291	PHESANT Transformation:20160_0|| CAT-SINGLE || reassignments: 9=NA || Inc(>=10): 1(218191) || Inc(>=10): 0(141560) || CAT-SINGLE-BINARY || sample 141560/218191(359751) ||-Notes:Derived using variables Current tobacco smoking (~F1239~) and Past tobacco smoking (~F1249~). Individual classed as Eversmoker if Current tobacco smoking= most days (1) or occasionally (2) OR Past tobacco smoking= most day…
Gout (EUR Biobanks)	0.165969	0.0509651	0.00112784	0.139205	0.518354	0.788274	0.00450803	0.981069	1051653	24278	1027375	Global Biobank Meta-analysis Initiative Meta-analysis Initiative: powering genetic discovery across human diseases. 2031	https://www.globalbiobankmeta.org/resources	https://www.sciencedirect.com/science/article/pii/S2666979X22001410?via%3Dihub
Illnesses of mother: Lung cancer	0.41299	0.121687	0.000689085	-0.148079	0.539935	0.78389	0.00289074	0.981069	330689	13689	317000	UK Biobank	https://docs.google.com/spreadsheets/d/1kvPoupSzsSFBNSztMzl04xMoSC3Kcx3CrjVf4yBmESU/edit?ts=5b5f17db#gid=227859291	PHESANT Transformation:20110_0 || CAT-MUL-BINARY-VAR 3 || NO_NAN Remove NA participants 6165 || Removed 24340 examples != 3 but with missing value (<0) || sample 317000/13689(330689) || SKIP_val:-11 < 0 ||-Notes:This field contains the combined results of 2 ACE touchscreen questions, both asked Has/did your mother ever suffer from? (You can select more than one answer) for different sets of illne…
Starchy food consumers	-0.427646	0.147214	0.00367343	-0.0453468	0.169264	0.788771	0.0125378	0.981069	51427	13706	37721	UK Biobank	https://docs.google.com/spreadsheets/d/1kvPoupSzsSFBNSztMzl04xMoSC3Kcx3CrjVf4yBmESU/edit?ts=5b5f17db#gid=227859291	PHESANT Transformation:102700_0|| CAT-SINGLE || Inc(>=10): 0(37721) || Inc(>=10): 1(13706) || CAT-SINGLE-BINARY || sample 37721/13706(51427) ||-Notes:Question asked: Did you eat any pasta, rice, sushi or couscous yesterday? This includes noodles, lasagne pasta sheets and other cooked grains such as bulgar wheat. This can accompany a meal, or be a meal in itself. It may be hot or cold.-Variable ty…
Tense, sore, or aching muscles during worst period of anxiety	0.286322	0.0802405	0.000359299	0.131657	0.487823	0.787248	0.00165034	0.981069	33301	12996	20305	UK Biobank	https://docs.google.com/spreadsheets/d/1kvPoupSzsSFBNSztMzl04xMoSC3Kcx3CrjVf4yBmESU/edit?ts=5b5f17db#gid=227859291	PHESANT Transformation:20417_0|| CAT-SINGLE || Inc(>=10): 1(12996) || Inc(>=10): 0(20305) || CAT-SINGLE-BINARY || sample 20305/12996(33301) ||-Notes:Question asked: When you were worried or anxious, were you also: Having tense, sore, or aching muscles? Question was asked when ~F20425~ was Yes or ~F20420~ was at least 6 months.-Variable type:binary
Townsend deprivation index at recruitment	0.21423	0.0474099	6.22e-06	-0.0926727	0.317869	0.770636	4.58049e-05	0.981069	360763	NA	NA	UK Biobank	https://docs.google.com/spreadsheets/d/1kvPoupSzsSFBNSztMzl04xMoSC3Kcx3CrjVf4yBmESU/edit?ts=5b5f17db#gid=227859291	PHESANT Transformation:189_0|| CONTINUOUS MAIN || CONTINUOUS || ||-Notes:Townsend deprivation index calculated immediately prior to participant joining UK Biobank. Based on the preceding national census output areas. Each participant is assigned a score corresponding to the output area in which their postcode is located.-Variable type:continuous_raw
Treatment/medication code: furosemide	0.638932	0.152828	2.91e-05	-0.138048	0.522673	0.791688	0.000174471	0.981069	361141	2714	358427	UK Biobank	https://docs.google.com/spreadsheets/d/1kvPoupSzsSFBNSztMzl04xMoSC3Kcx3CrjVf4yBmESU/edit?ts=5b5f17db#gid=227859291	PHESANT Transformation:20003_0 || CAT-MUL-BINARY-VAR 1140909708 || Indicator name x137_0_0 || Remove indicator var NAs: 53 || Remove indicator var <0: 0 || Removed 0 examples != 1140909708 but with missing value (<0) || sample 358427/2714(361141) ||-Notes:Code for treatment Negative codes indicate free-text entry.-Variable type:binary
Treatment/medication code: gabapentin	0.515201	0.134066	0.000121599	0.147744	0.536637	0.783075	0.00060576	0.981069	361141	1674	359467	UK Biobank	https://docs.google.com/spreadsheets/d/1kvPoupSzsSFBNSztMzl04xMoSC3Kcx3CrjVf4yBmESU/edit?ts=5b5f17db#gid=227859291	PHESANT Transformation:20003_0 || CAT-MUL-BINARY-VAR 1140872228 || Indicator name x137_0_0 || Remove indicator var NAs: 53 || Remove indicator var <0: 0 || Removed 0 examples != 1140872228 but with missing value (<0) || sample 359467/1674(361141) ||-Notes:Code for treatment Negative codes indicate free-text entry.-Variable type:binary
Treatment/medication code: paracetamol	0.308717	0.0573081	7.17e-08	-0.0382443	0.138635	0.782654	7.47335e-07	0.981069	361141	66347	294794	UK Biobank	https://docs.google.com/spreadsheets/d/1kvPoupSzsSFBNSztMzl04xMoSC3Kcx3CrjVf4yBmESU/edit?ts=5b5f17db#gid=227859291	PHESANT Transformation:20003_0 || CAT-MUL-BINARY-VAR 2038460150 || Indicator name x137_0_0 || Remove indicator var NAs: 53 || Remove indicator var <0: 0 || Removed 0 examples != 2038460150 but with missing value (<0) || sample 294794/66347(361141) ||-Notes:Code for treatment Negative codes indicate free-text entry.-Variable type:binary
Vitamin and/or mineral supplement use: Glucosamine/chondroitin	0.554042	0.156001	0.000383007	0.142899	0.535794	0.789696	0.00175329	0.981069	51427	7922	43505	UK Biobank	https://docs.google.com/spreadsheets/d/1kvPoupSzsSFBNSztMzl04xMoSC3Kcx3CrjVf4yBmESU/edit?ts=5b5f17db#gid=227859291	PHESANT Transformation:20084_0 || CAT-MUL-BINARY-VAR 473 || Indicator name x20082_0_0 || Remove indicator var NAs: 309767 || Remove indicator var <0: 0 || Removed 0 examples != 473 but with missing value (<0) || sample 43505/7922(51427) ||-Notes:This field indicates the vitamin and/or mineral supplements that the participant indicated they consumed yesterday. The data is an amalgamation of 21 ind…
Diagnoses - main ICD10: K30 Dyspepsia	0.314843	0.120739	0.00911687	0.136343	0.524883	0.79505	0.0270726	0.982235	361194	7586	353608	UK Biobank	https://docs.google.com/spreadsheets/d/1kvPoupSzsSFBNSztMzl04xMoSC3Kcx3CrjVf4yBmESU/edit?ts=5b5f17db#gid=227859291	PHESANT Transformation:NA-Notes:NA-Variable type:categorical-Phenotype ID:K30
COPD (All Biobanks)	0.411288	0.0453238	1.14e-19	0.0258973	0.104299	0.803903	3.86175e-18	0.983651	1392366	81568	1310798	Global Biobank Meta-analysis Initiative Meta-analysis Initiative: powering genetic discovery across human diseases. 2030	https://www.globalbiobankmeta.org/resources	https://www.sciencedirect.com/science/article/pii/S2666979X22001410?via%3Dihub
Diseases of the ear and mastoid process	0.489562	0.153389	0.00141472	-0.129512	0.526963	0.80586	0.00541511	0.983651	361194	5252	355942	UK Biobank	https://docs.google.com/spreadsheets/d/1kvPoupSzsSFBNSztMzl04xMoSC3Kcx3CrjVf4yBmESU/edit?ts=5b5f17db#gid=227859291	PHESANT Transformation:NA-Notes:NA-Variable type:categorical-Phenotype ID:VIII_EAR_MASTOID
Disorders of synovium and tendon	0.576929	0.143465	5.79e-05	0.1343	0.542698	0.804546	0.000318921	0.983651	361194	5894	355300	UK Biobank	https://docs.google.com/spreadsheets/d/1kvPoupSzsSFBNSztMzl04xMoSC3Kcx3CrjVf4yBmESU/edit?ts=5b5f17db#gid=227859291	PHESANT Transformation:NA-Notes:NA-Variable type:categorical-Phenotype ID:M13_SYNOTEND
Gout (All Biobanks)	0.162209	0.0415554	9.48e-05	0.132663	0.521145	0.799062	0.000488418	0.983651	1485233	37105	1448128	Global Biobank Meta-analysis Initiative Meta-analysis Initiative: powering genetic discovery across human diseases. 2032	https://www.globalbiobankmeta.org/resources	https://www.sciencedirect.com/science/article/pii/S2666979X22001410?via%3Dihub
Treatment/medication code: aspirin	0.27558	0.0650781	2.29e-05	0.134501	0.543382	0.804501	0.000141043	0.983651	361141	48081	313060	UK Biobank	https://docs.google.com/spreadsheets/d/1kvPoupSzsSFBNSztMzl04xMoSC3Kcx3CrjVf4yBmESU/edit?ts=5b5f17db#gid=227859291	PHESANT Transformation:20003_0 || CAT-MUL-BINARY-VAR 1140868226 || Indicator name x137_0_0 || Remove indicator var NAs: 53 || Remove indicator var <0: 0 || Removed 0 examples != 1140868226 but with missing value (<0) || sample 313060/48081(361141) ||-Notes:Code for treatment Negative codes indicate free-text entry.-Variable type:binary
Heart Failure (HF) (All Biobanks)	0.360617	0.0452706	1.64e-15	-0.0475792	0.202587	0.814319	4.35725e-14	0.986141	1354739	68408	1286331	Global Biobank Meta-analysis Initiative Meta-analysis Initiative: powering genetic discovery across human diseases. 2036	https://www.globalbiobankmeta.org/resources	https://www.sciencedirect.com/science/article/pii/S2666979X22001410?via%3Dihub
High light scatter reticulocyte count	0.194208	0.0408558	2e-06	-0.0933036	0.391272	0.811522	1.66258e-05	0.986141	344729	NA	NA	UK Biobank	https://docs.google.com/spreadsheets/d/1kvPoupSzsSFBNSztMzl04xMoSC3Kcx3CrjVf4yBmESU/edit?ts=5b5f17db#gid=227859291	PHESANT Transformation:30300_0|| CONTINUOUS MAIN || CONTINUOUS || ||-Notes:Result of High Light Scatter Reticulocytes Number assay, performed on blood sample, obtained from UK Biobank assessment centre visit. High Light Scatter Reticulocytes Count is calculated as: (HLR / Total Erythrocytes) x red blood cells-Variable type:continuous_raw
How are people in household related to participant: Grandchild	0.282133	0.113708	0.0130935	0.123582	0.522597	0.813062	0.036885	0.986141	358963	2907	356056	UK Biobank	https://docs.google.com/spreadsheets/d/1kvPoupSzsSFBNSztMzl04xMoSC3Kcx3CrjVf4yBmESU/edit?ts=5b5f17db#gid=227859291	PHESANT Transformation:6141_0 || CAT-MUL-BINARY-VAR 6 || Indicator name x709_0_0 || Remove indicator var NAs: 1076 || Remove indicator var <0: 1155 || Removed 0 examples != 6 but with missing value (<0) || sample 356056/2907(358963) ||-Notes:ACE touchscreen question How are the other people who live with you related to you? (You can select more than one answer) The following checks were performed…
Treatment/medication code: diclofenac sodium+misoprostol	0.387692	0.14378	0.00700891	0.126881	0.544215	0.815649	0.0214381	0.986141	361141	251	360890	UK Biobank	https://docs.google.com/spreadsheets/d/1kvPoupSzsSFBNSztMzl04xMoSC3Kcx3CrjVf4yBmESU/edit?ts=5b5f17db#gid=227859291	PHESANT Transformation:20003_0 || CAT-MUL-BINARY-VAR 1140878036 || Indicator name x137_0_0 || Remove indicator var NAs: 53 || Remove indicator var <0: 0 || Removed 0 examples != 1140878036 but with missing value (<0) || sample 360890/251(361141) ||-Notes:Code for treatment Negative codes indicate free-text entry.-Variable type:binary
Long-standing illness, disability or infirmity	0.401697	0.0361637	1.15e-28	0.0241485	0.104973	0.818057	5.37328e-27	0.986709	352798	114798	238000	UK Biobank	https://docs.google.com/spreadsheets/d/1kvPoupSzsSFBNSztMzl04xMoSC3Kcx3CrjVf4yBmESU/edit?ts=5b5f17db#gid=227859291	PHESANT Transformation:2188_0|| CAT-SINGLE || Inc(>=10): 0(238000) || Inc(>=10): 1(114798) || CAT-SINGLE-BINARY || sample 238000/114798(352798) ||-Notes:ACE touchscreen question Do you have any long-standing illness, disability or infirmity?-Variable type:binary
Diagnoses - main ICD10: N39 Other disorders of urinary system	0.447953	0.0756374	3.17e-09	0.116808	0.519247	0.822013	4.17024e-08	0.986803	361194	10551	350643	UK Biobank	https://docs.google.com/spreadsheets/d/1kvPoupSzsSFBNSztMzl04xMoSC3Kcx3CrjVf4yBmESU/edit?ts=5b5f17db#gid=227859291	PHESANT Transformation:NA-Notes:NA-Variable type:categorical-Phenotype ID:N39
Nitrogen dioxide air pollution; 2005	-0.238622	0.0862879	0.00568497	-0.0430127	0.191072	0.821892	0.0181678	0.986803	356078	NA	NA	UK Biobank	https://docs.google.com/spreadsheets/d/1kvPoupSzsSFBNSztMzl04xMoSC3Kcx3CrjVf4yBmESU/edit?ts=5b5f17db#gid=227859291	PHESANT Transformation:24016_0|| CONTINUOUS MAIN || CONTINUOUS || ||-Notes:Nitrogen dioxide; Land Use Regression (LUR) estimate for annual average 2005.-Variable type:continuous_raw
Blood clot, DVT, bronchitis, emphysema, asthma, rhinitis, eczema, allergy diagnosed by doctor: Blood clot in the leg (DVT)	0.288732	0.0997903	0.0038111	0.107059	0.538952	0.842541	0.0129101	0.988865	360527	7386	353141	UK Biobank	https://docs.google.com/spreadsheets/d/1kvPoupSzsSFBNSztMzl04xMoSC3Kcx3CrjVf4yBmESU/edit?ts=5b5f17db#gid=227859291	PHESANT Transformation:6152_0 || CAT-MUL-BINARY-VAR 5 || NO_NAN Remove NA participants 181 || Removed 486 examples != 5 but with missing value (<0) || sample 353141/7386(360527) || SKIP_val:-3 < 0 ||-Notes:ACE touchscreen question Has a doctor ever told you that you have had any of the following conditions? (You can select more than one answer) The following checks were performed: If code -7 was …
Diagnoses - main ICD10: G56 Mononeuropathies of upper limb	0.474812	0.0553838	1.01e-17	0.0641097	0.321845	0.842111	3.11034e-16	0.988865	361194	8130	353064	UK Biobank	https://docs.google.com/spreadsheets/d/1kvPoupSzsSFBNSztMzl04xMoSC3Kcx3CrjVf4yBmESU/edit?ts=5b5f17db#gid=227859291	PHESANT Transformation:NA-Notes:NA-Variable type:categorical-Phenotype ID:G56
Diseases of the skin and subcutaneous tissue	0.590142	0.128882	4.67e-06	0.120156	0.554392	0.828414	3.53511e-05	0.988865	361194	27074	334120	UK Biobank	https://docs.google.com/spreadsheets/d/1kvPoupSzsSFBNSztMzl04xMoSC3Kcx3CrjVf4yBmESU/edit?ts=5b5f17db#gid=227859291	PHESANT Transformation:NA-Notes:NA-Variable type:categorical-Phenotype ID:XII_SKIN_SUBCUTAN
Job coding: primary /junior school teacher or teaching professional, nursery school teacher (including head teacher)	-0.303163	0.124783	0.0151191	0.0780494	0.385466	0.839541	0.0414704	0.988865	89866	5555	84311	UK Biobank	https://docs.google.com/spreadsheets/d/1kvPoupSzsSFBNSztMzl04xMoSC3Kcx3CrjVf4yBmESU/edit?ts=5b5f17db#gid=227859291	PHESANT Transformation:22601_0 || CAT-MUL-BINARY-VAR 23153402 || Indicator name x22599_0_0 || Remove indicator var NAs: 271328 || Remove indicator var <0: 0 || Removed 0 examples != 23153402 but with missing value (<0) || sample 84311/5555(89866) ||-Notes:Participants were asked to select a job group by navigating down a three-level tree. This field records the code they selected at the final lev…
Low back pain	0.51048	0.0877618	6e-09	-0.0622533	0.320377	0.845931	7.59813e-08	0.988865	361194	5423	355771	UK Biobank	https://docs.google.com/spreadsheets/d/1kvPoupSzsSFBNSztMzl04xMoSC3Kcx3CrjVf4yBmESU/edit?ts=5b5f17db#gid=227859291	PHESANT Transformation:NA-Notes:NA-Variable type:categorical-Phenotype ID:M13_LOWBACKPAIN
Other/unspecified dorsalgia	0.433026	0.107149	5.31e-05	0.138089	0.698401	0.843263	0.000297316	0.988865	361194	2118	359076	UK Biobank	https://docs.google.com/spreadsheets/d/1kvPoupSzsSFBNSztMzl04xMoSC3Kcx3CrjVf4yBmESU/edit?ts=5b5f17db#gid=227859291	PHESANT Transformation:NA-Notes:NA-Variable type:categorical-Phenotype ID:M13_DORSALGIANAS
Pulse wave peak to peak time	-0.257242	0.0946022	0.00654403	0.0630305	0.303109	0.835271	0.0203375	0.988865	118787	NA	NA	UK Biobank	https://docs.google.com/spreadsheets/d/1kvPoupSzsSFBNSztMzl04xMoSC3Kcx3CrjVf4yBmESU/edit?ts=5b5f17db#gid=227859291	PHESANT Transformation:4196_0|| INTEGER || CONTINUOUS || ||-Notes:peak to peak time in milliseconds A digital volume pulse can be considered to be the summation of a direct and a reflected component. The direct component is due to transmission of a pressure wave from the left ventricle to the finger via the most direct route. The reflected component is formed by pressure transmitted from the hear…
Sleep apnoea	0.361521	0.106864	0.000716947	-0.0914454	0.43317	0.832804	0.00297995	0.988865	361194	2249	358945	UK Biobank	https://docs.google.com/spreadsheets/d/1kvPoupSzsSFBNSztMzl04xMoSC3Kcx3CrjVf4yBmESU/edit?ts=5b5f17db#gid=227859291	PHESANT Transformation:NA-Notes:NA-Variable type:categorical-Phenotype ID:G6_SLEEPAPNO
Transport type for commuting to job workplace: Walk	-0.361184	0.0692073	1.8e-07	-0.0821796	0.408242	0.840463	1.75468e-06	0.988865	190832	30287	160545	UK Biobank	https://docs.google.com/spreadsheets/d/1kvPoupSzsSFBNSztMzl04xMoSC3Kcx3CrjVf4yBmESU/edit?ts=5b5f17db#gid=227859291	PHESANT Transformation:6143_0 || CAT-MUL-BINARY-VAR 2 || NO_NAN Remove NA participants 170220 || Removed 142 examples != 2 but with missing value (<0) || sample 160545/30287(190832) ||-Notes:ACE touchscreen question What types of transport do you use to get to and from work? (You can select more than one answer) The following checks were performed: If code -7 was selected, then no additional choi…
Treatment/medication code: candesartan cilexetil	0.174796	0.0703017	0.0129054	0.109522	0.533865	0.837456	0.0364308	0.988865	361141	3875	357266	UK Biobank	https://docs.google.com/spreadsheets/d/1kvPoupSzsSFBNSztMzl04xMoSC3Kcx3CrjVf4yBmESU/edit?ts=5b5f17db#gid=227859291	PHESANT Transformation:20003_0 || CAT-MUL-BINARY-VAR 1141156836 || Indicator name x137_0_0 || Remove indicator var NAs: 53 || Remove indicator var <0: 0 || Removed 0 examples != 1141156836 but with missing value (<0) || sample 357266/3875(361141) ||-Notes:Code for treatment Negative codes indicate free-text entry.-Variable type:binary
Treatment/medication code: ramipril	0.220115	0.067128	0.0010416	0.109123	0.551211	0.843069	0.0042005	0.988865	361141	16869	344272	UK Biobank	https://docs.google.com/spreadsheets/d/1kvPoupSzsSFBNSztMzl04xMoSC3Kcx3CrjVf4yBmESU/edit?ts=5b5f17db#gid=227859291	PHESANT Transformation:20003_0 || CAT-MUL-BINARY-VAR 1140860806 || Indicator name x137_0_0 || Remove indicator var NAs: 53 || Remove indicator var <0: 0 || Removed 0 examples != 1140860806 but with missing value (<0) || sample 344272/16869(361141) ||-Notes:Code for treatment Negative codes indicate free-text entry.-Variable type:binary
Types of transport used (excluding work): Public transport	-0.274948	0.0600994	4.76e-06	0.0398399	0.20654	0.847044	3.58322e-05	0.988865	359324	107727	251597	UK Biobank	https://docs.google.com/spreadsheets/d/1kvPoupSzsSFBNSztMzl04xMoSC3Kcx3CrjVf4yBmESU/edit?ts=5b5f17db#gid=227859291	PHESANT Transformation:6162_0 || CAT-MUL-BINARY-VAR 3 || NO_NAN Remove NA participants 1769 || Removed 101 examples != 3 but with missing value (<0) || sample 251597/107727(359324) ||-Notes:ACE touchscreen question In the last 4 weeks, which forms of transport have you used most often to get about? (Not including any journeys to and from work; you can select more than one answer) The following ch…
Alanine aminotransferase	0.267176	0.0826946	0.00123409	-0.0457872	0.247586	0.85328	0.00484693	0.993041	400822	400822	NA	UK Biobank (EUR)	https://pan-ukb-us-east-1.s3.amazonaws.com/sumstats_flat_files/biomarkers-30620-both_sexes-irnt.tsv.bgz	EUR: biomarkers : 30620 : Biological samples > Assay results > Blood assays > Blood biochemistry
Nitrogen dioxide air pollution; 2006	-0.221247	0.0899299	0.0138853	-0.0410637	0.224359	0.854777	0.0385544	0.993041	356078	NA	NA	UK Biobank	https://docs.google.com/spreadsheets/d/1kvPoupSzsSFBNSztMzl04xMoSC3Kcx3CrjVf4yBmESU/edit?ts=5b5f17db#gid=227859291	PHESANT Transformation:24017_0|| CONTINUOUS MAIN || CONTINUOUS || ||-Notes:Nitrogen dioxide; Land Use Regression (LUR) estimate for annual average 2006.-Variable type:continuous_raw
Non-cancer illness code, self-reported: sleep apnoea	0.344056	0.10598	0.00116857	0.0973466	0.538229	0.856474	0.00462987	0.993041	361141	1163	359978	UK Biobank	https://docs.google.com/spreadsheets/d/1kvPoupSzsSFBNSztMzl04xMoSC3Kcx3CrjVf4yBmESU/edit?ts=5b5f17db#gid=227859291	PHESANT Transformation:20002_0 || CAT-MUL-BINARY-VAR 1123 || Indicator name x135_0_0 || Remove indicator var NAs: 53 || Remove indicator var <0: 0 || Removed 0 examples != 1123 but with missing value (<0) || sample 359978/1163(361141) ||-Notes:Code for non-cancer illness. If the participant was uncertain of the type of illness they had had, then they described it to the interviewer (a trained nur…
Coffee type: Ground coffee (include espresso, filter etc)	-0.145522	0.0566532	0.0102094	0.0910663	0.570371	0.873148	0.029852	0.993456	283449	64962	218487	UK Biobank	https://docs.google.com/spreadsheets/d/1kvPoupSzsSFBNSztMzl04xMoSC3Kcx3CrjVf4yBmESU/edit?ts=5b5f17db#gid=227859291	PHESANT Transformation:1508_0 || CAT-SINGLE || CAT-SINGLE-BINARY-VAR: 3 || Inc(>=10): 3(64962) ||-Notes:ACE touchscreen question What type of coffee do you usually drink? If the participant activated the Help button they were shown the message: If you drink more than one type of coffee, please select the one that you drink the most. If you are unsure, select Do not know. ~F1508~ was collected fro…
Diagnoses - main ICD10: I84 Haemorrhoids	0.193774	0.0617297	0.00169483	-0.0495226	0.306058	0.871457	0.00627456	0.993456	361194	12102	349092	UK Biobank	https://docs.google.com/spreadsheets/d/1kvPoupSzsSFBNSztMzl04xMoSC3Kcx3CrjVf4yBmESU/edit?ts=5b5f17db#gid=227859291	PHESANT Transformation:NA-Notes:NA-Variable type:categorical-Phenotype ID:I84
Illnesses of siblings: Lung cancer	0.423653	0.153802	0.00587768	0.0990319	0.559014	0.859387	0.0185418	0.993456	279301	6189	273112	UK Biobank	https://docs.google.com/spreadsheets/d/1kvPoupSzsSFBNSztMzl04xMoSC3Kcx3CrjVf4yBmESU/edit?ts=5b5f17db#gid=227859291	PHESANT Transformation:20111_0 || CAT-MUL-BINARY-VAR 3 || NO_NAN Remove NA participants 52692 || Removed 29201 examples != 3 but with missing value (<0) || sample 273112/6189(279301) ||-Notes:This field contains the combined results of 2 ACE touchscreen questions, both asked Have any of your brothers or sisters suffered from any of the following diseases? (You can select more than one answer) for…
Injury, poisoning and certain other consequences of external causes	0.368734	0.0522349	1.68e-12	0.0417225	0.248547	0.866689	3.2062e-11	0.993456	361194	44796	316398	UK Biobank	https://docs.google.com/spreadsheets/d/1kvPoupSzsSFBNSztMzl04xMoSC3Kcx3CrjVf4yBmESU/edit?ts=5b5f17db#gid=227859291	PHESANT Transformation:NA-Notes:NA-Variable type:categorical-Phenotype ID:XIX_INJURY_POISON
Job SOC coding: NCOs and other ranks	0.487467	0.148384	0.00101919	0.089405	0.563774	0.873997	0.00412819	0.993456	91149	2058	89091	UK Biobank	https://docs.google.com/spreadsheets/d/1kvPoupSzsSFBNSztMzl04xMoSC3Kcx3CrjVf4yBmESU/edit?ts=5b5f17db#gid=227859291	PHESANT Transformation:22617_0 || CAT-MUL-BINARY-VAR 3311 || NO_NAN Remove NA participants 270045 || Removed 0 examples != 3311 but with missing value (<0) || sample 89091/2058(91149) ||-Notes:Each self-coded job group was mapped to a 4-digit SOC2003 coding. In some cases several self-coded job groups map to the same SOC2003 coding as the input interface was designed to help untrained users class…
Manifestations of mania or irritability: I was more restless than usual	0.224541	0.0777222	0.00386442	0.0396217	0.250651	0.874397	0.0130581	0.993456	114422	12876	101546	UK Biobank	https://docs.google.com/spreadsheets/d/1kvPoupSzsSFBNSztMzl04xMoSC3Kcx3CrjVf4yBmESU/edit?ts=5b5f17db#gid=227859291	PHESANT Transformation:20548_0 || CAT-MUL-BINARY-VAR 2 || Indicator name x20502_0_0 || Remove indicator var NAs: 243128 || Remove indicator var <0: 3644 || Removed 0 examples != 2 but with missing value (<0) || sample 101546/12876(114422) ||-Notes:Question asked: Please try to remember a period when you were in a high or irritable state and select all of the following that apply: Participant was …
Non-cancer illness code, self-reported: deep venous thrombosis (dvt)	0.325059	0.103245	0.00164155	0.0901878	0.547184	0.869084	0.0061107	0.993456	361141	7237	353904	UK Biobank	https://docs.google.com/spreadsheets/d/1kvPoupSzsSFBNSztMzl04xMoSC3Kcx3CrjVf4yBmESU/edit?ts=5b5f17db#gid=227859291	PHESANT Transformation:20002_0 || CAT-MUL-BINARY-VAR 1094 || Indicator name x135_0_0 || Remove indicator var NAs: 53 || Remove indicator var <0: 0 || Removed 0 examples != 1094 but with missing value (<0) || sample 353904/7237(361141) ||-Notes:Code for non-cancer illness. If the participant was uncertain of the type of illness they had had, then they described it to the interviewer (a trained nur…
Pregnancy, childbirth and the puerperium	-0.384506	0.142078	0.0068037	-0.103575	0.624293	0.868229	0.0208575	0.993456	361194	11959	349235	UK Biobank	https://docs.google.com/spreadsheets/d/1kvPoupSzsSFBNSztMzl04xMoSC3Kcx3CrjVf4yBmESU/edit?ts=5b5f17db#gid=227859291	PHESANT Transformation:NA-Notes:NA-Variable type:categorical-Phenotype ID:XV_PREGNANCY_BIRTH
Vascular/heart problems diagnosed by doctor: Heart attack	0.190944	0.0446341	1.89e-05	-0.0793233	0.469272	0.865769	0.000120232	0.993456	360420	8288	352132	UK Biobank	https://docs.google.com/spreadsheets/d/1kvPoupSzsSFBNSztMzl04xMoSC3Kcx3CrjVf4yBmESU/edit?ts=5b5f17db#gid=227859291	PHESANT Transformation:6150_0 || CAT-MUL-BINARY-VAR 1 || NO_NAN Remove NA participants 180 || Removed 594 examples != 1 but with missing value (<0) || sample 352132/8288(360420) ||-Notes:ACE touchscreen question Has a doctor ever told you that you have had any of the following conditions? (You can select more than one answer) The following checks were performed: If code -7 was selected, then no a…
#Other joint disorders	0.772436	0.0426766	3.2e-73	0.0412565	0.452692	0.927385	1.44533e-70	0.99724	361194	27347	333847	UK Biobank	https://docs.google.com/spreadsheets/d/1kvPoupSzsSFBNSztMzl04xMoSC3Kcx3CrjVf4yBmESU/edit?ts=5b5f17db#gid=227859291	PHESANT Transformation:NA-Notes:NA-Variable type:categorical-Phenotype ID:M13_OTHERJOINT
Abdominal aortic aneurysm (AAA) (All Biobanks)	0.219175	0.0533583	4e-05	0.0593177	0.562472	0.916012	0.000231624	0.99724	1455875	9453	1446422	Global Biobank Meta-analysis Initiative Meta-analysis Initiative: powering genetic discovery across human diseases. 2023	https://www.globalbiobankmeta.org/resources	https://www.sciencedirect.com/science/article/pii/S2666979X22001410?via%3Dihub
Abdominal aortic aneurysm (AAA) (EUR Biobanks)	0.237877	0.057833	3.9e-05	0.0445345	0.57068	0.937798	0.000226803	0.99724	1264918	8163	1256755	Global Biobank Meta-analysis Initiative Meta-analysis Initiative: powering genetic discovery across human diseases. 2022	https://www.globalbiobankmeta.org/resources	https://www.sciencedirect.com/science/article/pii/S2666979X22001410?via%3Dihub
Age at menopause (last menstrual period)	-0.192355	0.0561472	0.000612735	0.0658096	0.552163	0.905129	0.00260268	0.99724	111593	NA	NA	UK Biobank	https://docs.google.com/spreadsheets/d/1kvPoupSzsSFBNSztMzl04xMoSC3Kcx3CrjVf4yBmESU/edit?ts=5b5f17db#gid=227859291	PHESANT Transformation:3581_0|| INTEGER || reassignments: -1=NA|-3=NA || CONTINUOUS || ||-Notes:ACE touchscreen question How old were you when your periods stopped? The following checks were performed: If answer If answer > Participants age then rejected If answer > 70 then rejected If answer If answer > 60 then participant asked to confirm If the participant activated the Help button they were s…
Age started oral contraceptive pill	-0.275494	0.0530983	2.12e-07	-0.00877929	0.138696	0.949528	2.05186e-06	0.99724	154112	NA	NA	UK Biobank	https://docs.google.com/spreadsheets/d/1kvPoupSzsSFBNSztMzl04xMoSC3Kcx3CrjVf4yBmESU/edit?ts=5b5f17db#gid=227859291	PHESANT Transformation:2794_0|| INTEGER || reassignments: -1=NA|-3=NA || CONTINUOUS || ||-Notes:ACE touchscreen question About how old were you when you first went on the contraceptive pill? The following checks were performed: If answer If answer > Participants age then rejected If answer If answer > 50 then participant asked to confirm If the participant activated the Help button they were show…
Ankle spacing width (right)	0.157732	0.0541251	0.00356594	-0.0336831	0.280343	0.904365	0.0122325	0.99724	114614	NA	NA	UK Biobank	https://docs.google.com/spreadsheets/d/1kvPoupSzsSFBNSztMzl04xMoSC3Kcx3CrjVf4yBmESU/edit?ts=5b5f17db#gid=227859291	PHESANT Transformation:4119_0|| CONTINUOUS MAIN || CONTINUOUS || ||-Notes:Right ankle width as indicated by the spacing between measurement transducer pads on heel-Variable type:continuous_raw
Attendance/disability/mobility allowance: Disability living allowance	0.466849	0.0472533	5.1e-23	0.0183551	0.196264	0.925489	1.91958e-21	0.99724	358597	15697	342900	UK Biobank	https://docs.google.com/spreadsheets/d/1kvPoupSzsSFBNSztMzl04xMoSC3Kcx3CrjVf4yBmESU/edit?ts=5b5f17db#gid=227859291	PHESANT Transformation:6146_0 || CAT-MUL-BINARY-VAR 2 || NO_NAN Remove NA participants 179 || Removed 2418 examples != 2 but with missing value (<0) || sample 342900/15697(358597) ||-Notes:ACE touchscreen question Do you receive any of the following? (You can select more than one answer) The following checks were performed: If code -7 was selected, then no additional choices were allowed. If code…
Certain infectious and parasitic diseases	0.675414	0.218924	0.00203445	0.017355	0.578308	0.976059	0.00738866	0.99724	361194	7530	353664	UK Biobank	https://docs.google.com/spreadsheets/d/1kvPoupSzsSFBNSztMzl04xMoSC3Kcx3CrjVf4yBmESU/edit?ts=5b5f17db#gid=227859291	PHESANT Transformation:NA-Notes:NA-Variable type:categorical-Phenotype ID:AB1_INFECTIONS
COPD (EUR Biobanks)	0.438649	0.0476182	3.21e-20	-0.0153689	0.115694	0.894319	1.11527e-18	0.99724	995917	58559	937358	Global Biobank Meta-analysis Initiative Meta-analysis Initiative: powering genetic discovery across human diseases. 2029	https://www.globalbiobankmeta.org/resources	https://www.sciencedirect.com/science/article/pii/S2666979X22001410?via%3Dihub
Current employment status: Doing unpaid or voluntary work	-0.256543	0.0781006	0.00102062	-0.0393552	0.570355	0.944989	0.00412819	0.99724	359931	13308	346623	UK Biobank	https://docs.google.com/spreadsheets/d/1kvPoupSzsSFBNSztMzl04xMoSC3Kcx3CrjVf4yBmESU/edit?ts=5b5f17db#gid=227859291	PHESANT Transformation:6142_0 || CAT-MUL-BINARY-VAR 6 || NO_NAN Remove NA participants 177 || Removed 1086 examples != 6 but with missing value (<0) || sample 346623/13308(359931) ||-Notes:ACE touchscreen question Which of the following describes your current situation? (You can select more than one answer) The following checks were performed: If code -7 was selected, then no additional choices w…
Diagnoses - main ICD10: I21 Acute myocardial infarction	0.147214	0.0588062	0.0123015	-0.0310376	0.589077	0.95798	0.0350918	0.99724	361194	5948	355246	UK Biobank	https://docs.google.com/spreadsheets/d/1kvPoupSzsSFBNSztMzl04xMoSC3Kcx3CrjVf4yBmESU/edit?ts=5b5f17db#gid=227859291	PHESANT Transformation:NA-Notes:NA-Variable type:categorical-Phenotype ID:I21
Diagnoses - main ICD10: K21 Gastro-oesophageal reflux disease	0.296524	0.0692737	1.86e-05	0.0409424	0.569416	0.94268	0.000118882	0.99724	361194	10743	350451	UK Biobank	https://docs.google.com/spreadsheets/d/1kvPoupSzsSFBNSztMzl04xMoSC3Kcx3CrjVf4yBmESU/edit?ts=5b5f17db#gid=227859291	PHESANT Transformation:NA-Notes:NA-Variable type:categorical-Phenotype ID:K21
Diagnoses - main ICD10: K52 Other non-infective gastro-enteritis and colitis	0.387622	0.109557	0.000403037	0.0188588	0.541606	0.972223	0.00182647	0.99724	361194	8757	352437	UK Biobank	https://docs.google.com/spreadsheets/d/1kvPoupSzsSFBNSztMzl04xMoSC3Kcx3CrjVf4yBmESU/edit?ts=5b5f17db#gid=227859291	PHESANT Transformation:NA-Notes:NA-Variable type:categorical-Phenotype ID:K52
Diagnoses - main ICD10: K57 Diverticular disease of intestine	0.18836	0.0548248	0.000591088	0.0251572	0.582458	0.965549	0.00254272	0.99724	361194	12662	348532	UK Biobank	https://docs.google.com/spreadsheets/d/1kvPoupSzsSFBNSztMzl04xMoSC3Kcx3CrjVf4yBmESU/edit?ts=5b5f17db#gid=227859291	PHESANT Transformation:NA-Notes:NA-Variable type:categorical-Phenotype ID:K57
Diagnoses - main ICD10: L03 Cellulitis	0.420377	0.116	0.000290143	0.0271167	0.560055	0.961383	0.00134638	0.99724	361194	4247	356947	UK Biobank	https://docs.google.com/spreadsheets/d/1kvPoupSzsSFBNSztMzl04xMoSC3Kcx3CrjVf4yBmESU/edit?ts=5b5f17db#gid=227859291	PHESANT Transformation:NA-Notes:NA-Variable type:categorical-Phenotype ID:L03
Diagnoses - main ICD10: M25 Other joint disorders, not elsewhere classified	0.885495	0.168841	1.57e-07	-0.00457819	0.578633	0.993687	1.56423e-06	0.99724	361194	7218	353976	UK Biobank	https://docs.google.com/spreadsheets/d/1kvPoupSzsSFBNSztMzl04xMoSC3Kcx3CrjVf4yBmESU/edit?ts=5b5f17db#gid=227859291	PHESANT Transformation:NA-Notes:NA-Variable type:categorical-Phenotype ID:M25
Diagnoses - main ICD10: M47 Spondylosis	0.620138	0.12884	1.48e-06	0.0510887	0.564598	0.9279	1.24559e-05	0.99724	361194	2004	359190	UK Biobank	https://docs.google.com/spreadsheets/d/1kvPoupSzsSFBNSztMzl04xMoSC3Kcx3CrjVf4yBmESU/edit?ts=5b5f17db#gid=227859291	PHESANT Transformation:NA-Notes:NA-Variable type:categorical-Phenotype ID:M47
Diagnoses - main ICD10: M48 Other spondylopathies	0.423749	0.101849	3.17e-05	-0.0388175	0.576059	0.946276	0.00018757	0.99724	361194	1890	359304	UK Biobank	https://docs.google.com/spreadsheets/d/1kvPoupSzsSFBNSztMzl04xMoSC3Kcx3CrjVf4yBmESU/edit?ts=5b5f17db#gid=227859291	PHESANT Transformation:NA-Notes:NA-Variable type:categorical-Phenotype ID:M48
Diagnoses - main ICD10: M65 Synovitis and tenosynovitis	0.498892	0.127935	9.64e-05	0.0736601	0.553391	0.894109	0.00049478	0.99724	361194	2812	358382	UK Biobank	https://docs.google.com/spreadsheets/d/1kvPoupSzsSFBNSztMzl04xMoSC3Kcx3CrjVf4yBmESU/edit?ts=5b5f17db#gid=227859291	PHESANT Transformation:NA-Notes:NA-Variable type:categorical-Phenotype ID:M65
Diagnoses - main ICD10: M67 Other disorders of synovium and tendon	0.351945	0.142416	0.0134642	0.0345499	0.566893	0.951402	0.0376942	0.99724	361194	2613	358581	UK Biobank	https://docs.google.com/spreadsheets/d/1kvPoupSzsSFBNSztMzl04xMoSC3Kcx3CrjVf4yBmESU/edit?ts=5b5f17db#gid=227859291	PHESANT Transformation:NA-Notes:NA-Variable type:categorical-Phenotype ID:M67
Diagnoses - main ICD10: M75 Shoulder lesions	0.418323	0.0757594	3.36e-08	-0.00715909	0.319494	0.982123	3.70146e-07	0.99724	361194	7040	354154	UK Biobank	https://docs.google.com/spreadsheets/d/1kvPoupSzsSFBNSztMzl04xMoSC3Kcx3CrjVf4yBmESU/edit?ts=5b5f17db#gid=227859291	PHESANT Transformation:NA-Notes:NA-Variable type:categorical-Phenotype ID:M75
Diagnoses - main ICD10: N81 Female genital prolapse	0.238648	0.0847648	0.00487138	0.00200557	0.579713	0.99724	0.0159824	0.99724	361194	7511	353683	UK Biobank	https://docs.google.com/spreadsheets/d/1kvPoupSzsSFBNSztMzl04xMoSC3Kcx3CrjVf4yBmESU/edit?ts=5b5f17db#gid=227859291	PHESANT Transformation:NA-Notes:NA-Variable type:categorical-Phenotype ID:N81
Diagnoses - main ICD10: R10 Abdominal and pelvic pain	0.200137	0.0679846	0.00324154	0.0241958	0.577137	0.966559	0.0113902	0.99724	361194	20240	340954	UK Biobank	https://docs.google.com/spreadsheets/d/1kvPoupSzsSFBNSztMzl04xMoSC3Kcx3CrjVf4yBmESU/edit?ts=5b5f17db#gid=227859291	PHESANT Transformation:NA-Notes:NA-Variable type:categorical-Phenotype ID:R10
Diseases of the eye and adnexa	0.194349	0.0819016	0.0176463	-0.0391263	0.574723	0.945723	0.0475363	0.99724	361194	29878	331316	UK Biobank	https://docs.google.com/spreadsheets/d/1kvPoupSzsSFBNSztMzl04xMoSC3Kcx3CrjVf4yBmESU/edit?ts=5b5f17db#gid=227859291	PHESANT Transformation:NA-Notes:NA-Variable type:categorical-Phenotype ID:VII_EYE_ADNEXA
Endocrine, nutritional and metabolic diseases	0.446862	0.106533	2.73e-05	-0.0137161	0.581108	0.981169	0.000165141	0.99724	361194	7218	353976	UK Biobank	https://docs.google.com/spreadsheets/d/1kvPoupSzsSFBNSztMzl04xMoSC3Kcx3CrjVf4yBmESU/edit?ts=5b5f17db#gid=227859291	PHESANT Transformation:NA-Notes:NA-Variable type:categorical-Phenotype ID:IV_ENDOCRIN_NUTRIT
FI5 : family relationship calculation	-0.301296	0.0619359	1.15e-06	-0.0541537	0.56553	0.923713	9.92516e-06	0.99724	113356	55922	57434	UK Biobank	https://docs.google.com/spreadsheets/d/1kvPoupSzsSFBNSztMzl04xMoSC3Kcx3CrjVf4yBmESU/edit?ts=5b5f17db#gid=227859291	PHESANT Transformation:4979_0|| CAT-SINGLE || reassignments: 1=0|2=0|3=0|4=1|5=0|-1=0 || Inc(>=10): 1(55922) || Inc(>=10): 0(57434) || CAT-SINGLE-BINARY || sample 57434/55922(113356) ||-Notes:ACE touchscreen question If Truda's mother's brother is Tim's sister's father, what relation is Truda to Tim?. Part 5 of Fluid Intelligence test. Offered choice from Aunt, Sister, Niece, Cousin, No-relation.…
FI9 : concept interpolation	-0.374376	0.0670671	2.38e-08	0.0145485	0.240117	0.951686	2.73297e-07	0.99724	35147	19701	15446	UK Biobank	https://docs.google.com/spreadsheets/d/1kvPoupSzsSFBNSztMzl04xMoSC3Kcx3CrjVf4yBmESU/edit?ts=5b5f17db#gid=227859291	PHESANT Transformation:5556_0|| CAT-SINGLE || reassignments: 1=0|2=0|3=0|4=1|5=0|-1=0 || Inc(>=10): 1(19701) || Inc(>=10): 0(15446) || CAT-SINGLE-BINARY || sample 15446/19701(35147) ||-Notes:ACE touchscreen question Age is to Years as Height is to?. Part 9 of Fluid Intelligence test. Offered choice from Long, Deep, Top, Metres or Tall.-Variable type:binary
Gamma glutamyltransferase	0.204651	0.0644563	0.00149821	0.0478147	0.529534	0.928052	0.00566274	0.99724	400751	400751	NA	UK Biobank (EUR)	https://pan-ukb-us-east-1.s3.amazonaws.com/sumstats_flat_files/biomarkers-30730-both_sexes-irnt.tsv.bgz	EUR: biomarkers : 30730 : Biological samples > Assay results > Blood assays > Blood biochemistry
Had major operations	0.334823	0.0618899	6.3e-08	0.0294351	0.210197	0.888632	6.72165e-07	0.99724	165737	106506	59231	UK Biobank	https://docs.google.com/spreadsheets/d/1kvPoupSzsSFBNSztMzl04xMoSC3Kcx3CrjVf4yBmESU/edit?ts=5b5f17db#gid=227859291	PHESANT Transformation:2415_0|| CAT-SINGLE || Inc(>=10): 1(106506) || Inc(>=10): 0(59231) || CAT-SINGLE-BINARY || sample 59231/106506(165737) ||-Notes:ACE touchscreen question Have you had any major operations? (For example, operations that required an overnight stay in hospital) If the participant activated the Help button they were shown the message: If you are unsure if you have had a 'major' …
Hallux rigidus	0.416353	0.09902	2.61e-05	-0.0501353	0.635068	0.937077	0.000159304	0.99724	361194	1130	360064	UK Biobank	https://docs.google.com/spreadsheets/d/1kvPoupSzsSFBNSztMzl04xMoSC3Kcx3CrjVf4yBmESU/edit?ts=5b5f17db#gid=227859291	PHESANT Transformation:NA-Notes:NA-Variable type:categorical-Phenotype ID:M13_HALLUXRIGIDUS
Illnesses of mother: Diabetes	0.245847	0.0652466	0.00016458	0.0345894	0.566785	0.951337	0.000802179	0.99724	331142	30772	300370	UK Biobank	https://docs.google.com/spreadsheets/d/1kvPoupSzsSFBNSztMzl04xMoSC3Kcx3CrjVf4yBmESU/edit?ts=5b5f17db#gid=227859291	PHESANT Transformation:20110_0 || CAT-MUL-BINARY-VAR 9 || NO_NAN Remove NA participants 6165 || Removed 23887 examples != 9 but with missing value (<0) || sample 300370/30772(331142) ||-Notes:This field contains the combined results of 2 ACE touchscreen questions, both asked Has/did your mother ever suffer from? (You can select more than one answer) for different sets of illnesses. For convenienc…
Illnesses of mother: Heart disease	0.236231	0.0638671	0.000216631	0.0210317	0.576046	0.970875	0.00103723	0.99724	332966	66343	266623	UK Biobank	https://docs.google.com/spreadsheets/d/1kvPoupSzsSFBNSztMzl04xMoSC3Kcx3CrjVf4yBmESU/edit?ts=5b5f17db#gid=227859291	PHESANT Transformation:20110_0 || CAT-MUL-BINARY-VAR 1 || NO_NAN Remove NA participants 6165 || Removed 22063 examples != 1 but with missing value (<0) || sample 266623/66343(332966) ||-Notes:This field contains the combined results of 2 ACE touchscreen questions, both asked Has/did your mother ever suffer from? (You can select more than one answer) for different sets of illnesses. For convenienc…
Illnesses of mother: High blood pressure	0.146426	0.0565654	0.00963621	0.0263056	0.589279	0.964394	0.0283849	0.99724	333048	101688	231360	UK Biobank	https://docs.google.com/spreadsheets/d/1kvPoupSzsSFBNSztMzl04xMoSC3Kcx3CrjVf4yBmESU/edit?ts=5b5f17db#gid=227859291	PHESANT Transformation:20110_0 || CAT-MUL-BINARY-VAR 8 || NO_NAN Remove NA participants 6165 || Removed 21981 examples != 8 but with missing value (<0) || sample 231360/101688(333048) ||-Notes:This field contains the combined results of 2 ACE touchscreen questions, both asked Has/did your mother ever suffer from? (You can select more than one answer) for different sets of illnesses. For convenien…
Illnesses of siblings: Diabetes	0.273253	0.0623441	1.17e-05	0.013143	0.575439	0.981778	7.88731e-05	0.99724	280211	23446	256765	UK Biobank	https://docs.google.com/spreadsheets/d/1kvPoupSzsSFBNSztMzl04xMoSC3Kcx3CrjVf4yBmESU/edit?ts=5b5f17db#gid=227859291	PHESANT Transformation:20111_0 || CAT-MUL-BINARY-VAR 9 || NO_NAN Remove NA participants 52692 || Removed 28292 examples != 9 but with missing value (<0) || sample 256765/23446(280211) ||-Notes:This field contains the combined results of 2 ACE touchscreen questions, both asked Have any of your brothers or sisters suffered from any of the following diseases? (You can select more than one answer) fo…
Invitation to complete online 24-hour recall dietary questionnaire, acceptance	-0.304384	0.0488317	4.57e-10	-0.0071907	0.576709	0.990052	6.73082e-09	0.99724	218234	148169	70065	UK Biobank	https://docs.google.com/spreadsheets/d/1kvPoupSzsSFBNSztMzl04xMoSC3Kcx3CrjVf4yBmESU/edit?ts=5b5f17db#gid=227859291	PHESANT Transformation:110001_1|| CAT-SINGLE || Inc(>=10): 2(70065) || Inc(>=10): 0(148169) || CAT-SINGLE-BINARY || sample 148169/70065(218234) ||-Notes:Response to emailed invitation to complete online 24-hour recall dietary questionnaire. There is no data for instance=0 since this was completed as part of the initial assessment centre.-Variable type:binary
logMAR, final (right)	0.283346	0.110516	0.0103515	0.0484101	0.560735	0.931201	0.0301073	0.99724	79293	NA	NA	UK Biobank	https://docs.google.com/spreadsheets/d/1kvPoupSzsSFBNSztMzl04xMoSC3Kcx3CrjVf4yBmESU/edit?ts=5b5f17db#gid=227859291	PHESANT Transformation:5201_0|| CONTINUOUS MAIN || CONTINUOUS || ||-Notes:Visual acuity (right), final logMAR-Variable type:continuous_raw
Medication for cholesterol, blood pressure or diabetes: None of the above	-0.226491	0.0552935	4.2e-05	-0.00718064	0.331816	0.982735	0.00024127	0.99724	165340	110372	54968	UK Biobank	https://docs.google.com/spreadsheets/d/1kvPoupSzsSFBNSztMzl04xMoSC3Kcx3CrjVf4yBmESU/edit?ts=5b5f17db#gid=227859291	PHESANT Transformation:6177_0 || CAT-MUL-BINARY-VAR 100 || NO_NAN Remove NA participants 194414 || Removed 1440 examples != 100 but with missing value (<0) || sample 54968/110372(165340) ||-Notes:ACE touchscreen question Do you regularly take any of the following medications? (you can select more than one answer) The following checks were performed: If code -7 was selected, then no additional cho…
Milk type used: Semi-skimmed	-0.142364	0.0593047	0.0163707	0.009158	0.576972	0.987336	0.0443645	0.99724	360806	234870	125936	UK Biobank	https://docs.google.com/spreadsheets/d/1kvPoupSzsSFBNSztMzl04xMoSC3Kcx3CrjVf4yBmESU/edit?ts=5b5f17db#gid=227859291	PHESANT Transformation:1418_0 || CAT-SINGLE || CAT-SINGLE-BINARY-VAR: 2 || Inc(>=10): 2(234870) ||-Notes:ACE touchscreen question What type of milk do you mainly use? If the participant activated the Help button they were shown the message: If you use more than one type of milk, please select the one that you drink the most. If you are unsure, select Do not know.-Variable type:binary
Mouth/teeth dental problems: Dentures	0.315286	0.0626506	4.84e-07	-0.00968078	0.110439	0.930149	4.40148e-06	0.99724	359841	60977	298864	UK Biobank	https://docs.google.com/spreadsheets/d/1kvPoupSzsSFBNSztMzl04xMoSC3Kcx3CrjVf4yBmESU/edit?ts=5b5f17db#gid=227859291	PHESANT Transformation:6149_0 || CAT-MUL-BINARY-VAR 6 || NO_NAN Remove NA participants 512 || Removed 841 examples != 6 but with missing value (<0) || sample 298864/60977(359841) ||-Notes:ACE touchscreen question Do you have any of the following? (You can select more than one answer) The following checks were performed: If code -7 was selected, then no additional choices were allowed. If code -3 …
Mouth/teeth dental problems: None of the above	-0.263483	0.0649743	5.01e-05	-0.0236148	0.277799	0.932256	0.00028404	0.99724	359841	218346	141495	UK Biobank	https://docs.google.com/spreadsheets/d/1kvPoupSzsSFBNSztMzl04xMoSC3Kcx3CrjVf4yBmESU/edit?ts=5b5f17db#gid=227859291	PHESANT Transformation:6149_0 || CAT-MUL-BINARY-VAR 100 || NO_NAN Remove NA participants 512 || Removed 841 examples != 100 but with missing value (<0) || sample 141495/218346(359841) ||-Notes:ACE touchscreen question Do you have any of the following? (You can select more than one answer) The following checks were performed: If code -7 was selected, then no additional choices were allowed. If cod…
Nerve, nerve root and plexus disorders	0.506873	0.059467	1.55e-17	-0.00901899	0.352762	0.979603	4.66722e-16	0.99724	361194	10898	350296	UK Biobank	https://docs.google.com/spreadsheets/d/1kvPoupSzsSFBNSztMzl04xMoSC3Kcx3CrjVf4yBmESU/edit?ts=5b5f17db#gid=227859291	PHESANT Transformation:NA-Notes:NA-Variable type:categorical-Phenotype ID:G6_NERPLEX
Non-butter spread type details: Soft (tub) margarine	0.216418	0.0674658	0.00133743	0.0155821	0.579733	0.978557	0.005163	0.99724	190094	23625	166469	UK Biobank	https://docs.google.com/spreadsheets/d/1kvPoupSzsSFBNSztMzl04xMoSC3Kcx3CrjVf4yBmESU/edit?ts=5b5f17db#gid=227859291	PHESANT Transformation:2654_0 || CAT-SINGLE || CAT-SINGLE-BINARY-VAR: 4 || Inc(>=10): 4(23625) ||-Notes:ACE touchscreen question What type of spread do you mainly use? If the participant activated the Help button they were shown the message: If you use more than one type of spread, please select the one that you use the most. If you are unsure, select Do not know. ~F2654~ was collected from parti…
Non-cancer illness code, self-reported: gastro-oesophageal reflux (gord) / gastric reflux	0.307381	0.0670254	4.52e-06	0.0356939	0.571447	0.950195	3.47989e-05	0.99724	361141	15210	345931	UK Biobank	https://docs.google.com/spreadsheets/d/1kvPoupSzsSFBNSztMzl04xMoSC3Kcx3CrjVf4yBmESU/edit?ts=5b5f17db#gid=227859291	PHESANT Transformation:20002_0 || CAT-MUL-BINARY-VAR 1138 || Indicator name x135_0_0 || Remove indicator var NAs: 53 || Remove indicator var <0: 0 || Removed 0 examples != 1138 but with missing value (<0) || sample 345931/15210(361141) ||-Notes:Code for non-cancer illness. If the participant was uncertain of the type of illness they had had, then they described it to the interviewer (a trained nu…
Non-cancer illness code, self-reported: gout	0.127161	0.04757	0.00751459	0.0141451	0.579769	0.980535	0.0229331	0.99724	361141	5174	355967	UK Biobank	https://docs.google.com/spreadsheets/d/1kvPoupSzsSFBNSztMzl04xMoSC3Kcx3CrjVf4yBmESU/edit?ts=5b5f17db#gid=227859291	PHESANT Transformation:20002_0 || CAT-MUL-BINARY-VAR 1466 || Indicator name x135_0_0 || Remove indicator var NAs: 53 || Remove indicator var <0: 0 || Removed 0 examples != 1466 but with missing value (<0) || sample 355967/5174(361141) ||-Notes:Code for non-cancer illness. If the participant was uncertain of the type of illness they had had, then they described it to the interviewer (a trained nur…
Non-cancer illness code, self-reported: heart attack/myocardial infarction	0.19009	0.0443871	1.85e-05	-0.0492935	0.527851	0.925598	0.000118882	0.99724	361141	8239	352902	UK Biobank	https://docs.google.com/spreadsheets/d/1kvPoupSzsSFBNSztMzl04xMoSC3Kcx3CrjVf4yBmESU/edit?ts=5b5f17db#gid=227859291	PHESANT Transformation:20002_0 || CAT-MUL-BINARY-VAR 1075 || Indicator name x135_0_0 || Remove indicator var NAs: 53 || Remove indicator var <0: 0 || Removed 0 examples != 1075 but with missing value (<0) || sample 352902/8239(361141) ||-Notes:Code for non-cancer illness. If the participant was uncertain of the type of illness they had had, then they described it to the interviewer (a trained nur…
Other specific joint derangements/joint disorders	0.891525	0.157609	1.54e-08	0.00575714	0.578934	0.992066	1.79888e-07	0.99724	361194	7943	353251	UK Biobank	https://docs.google.com/spreadsheets/d/1kvPoupSzsSFBNSztMzl04xMoSC3Kcx3CrjVf4yBmESU/edit?ts=5b5f17db#gid=227859291	PHESANT Transformation:NA-Notes:NA-Variable type:categorical-Phenotype ID:M13_JOINTOTH
Other specified/unspecified disorders of synovium and tendon +Other specified/unspecified bursopathies	0.35275	0.126365	0.00524625	0.0170254	0.573678	0.976324	0.0170881	0.99724	361194	343	360851	UK Biobank	https://docs.google.com/spreadsheets/d/1kvPoupSzsSFBNSztMzl04xMoSC3Kcx3CrjVf4yBmESU/edit?ts=5b5f17db#gid=227859291	PHESANT Transformation:NA-Notes:NA-Variable type:categorical-Phenotype ID:M13_DISSYNOTENDNAS
Pain type(s) experienced in last month: Back pain	0.355056	0.0488075	3.47e-13	-0.00791793	0.127961	0.95066	7.12402e-12	0.99724	360391	91349	269042	UK Biobank	https://docs.google.com/spreadsheets/d/1kvPoupSzsSFBNSztMzl04xMoSC3Kcx3CrjVf4yBmESU/edit?ts=5b5f17db#gid=227859291	PHESANT Transformation:6159_0 || CAT-MUL-BINARY-VAR 4 || NO_NAN Remove NA participants 180 || Removed 623 examples != 4 but with missing value (<0) || sample 269042/91349(360391) ||-Notes:ACE touchscreen question In the last month have you experienced any of the following that interfered with your usual activites? (You can select more than one answer) The following checks were performed: If code …
Pain type(s) experienced in last month: Knee pain	0.710055	0.0307362	4.46e-118	0.0213861	0.156162	0.891071	3.02165e-115	0.99724	360391	76628	283763	UK Biobank	https://docs.google.com/spreadsheets/d/1kvPoupSzsSFBNSztMzl04xMoSC3Kcx3CrjVf4yBmESU/edit?ts=5b5f17db#gid=227859291	PHESANT Transformation:6159_0 || CAT-MUL-BINARY-VAR 7 || NO_NAN Remove NA participants 180 || Removed 623 examples != 7 but with missing value (<0) || sample 283763/76628(360391) ||-Notes:ACE touchscreen question In the last month have you experienced any of the following that interfered with your usual activites? (You can select more than one answer) The following checks were performed: If code …
SHBG	-0.159235	0.0415392	0.000126404	0.00374772	0.374143	0.992008	0.0006251	0.99724	363650	363650	NA	UK Biobank (EUR)	https://pan-ukb-us-east-1.s3.amazonaws.com/sumstats_flat_files/biomarkers-30830-both_sexes-irnt.tsv.bgz	EUR: biomarkers : 30830 : Biological samples > Assay results > Blood assays > Blood biochemistry
Shoulder lesions	0.41811	0.0756933	3.32e-08	-0.00978881	0.318295	0.975466	3.68738e-07	0.99724	361194	7243	353951	UK Biobank	https://docs.google.com/spreadsheets/d/1kvPoupSzsSFBNSztMzl04xMoSC3Kcx3CrjVf4yBmESU/edit?ts=5b5f17db#gid=227859291	PHESANT Transformation:NA-Notes:NA-Variable type:categorical-Phenotype ID:M13_SHOULDER
Stroke (All Biobanks)	0.238678	0.0493224	1.3e-06	0.0558168	0.458646	0.903137	1.10786e-05	0.99724	1370901	60176	1310725	Global Biobank Meta-analysis Initiative Meta-analysis Initiative: powering genetic discovery across human diseases. 2040	https://www.globalbiobankmeta.org/resources	https://www.sciencedirect.com/science/article/pii/S2666979X22001410?via%3Dihub
Treatment/medication code: allopurinol	0.183627	0.0554838	0.000934424	0.0519636	0.562995	0.926461	0.0038085	0.99724	361141	4108	357033	UK Biobank	https://docs.google.com/spreadsheets/d/1kvPoupSzsSFBNSztMzl04xMoSC3Kcx3CrjVf4yBmESU/edit?ts=5b5f17db#gid=227859291	PHESANT Transformation:20003_0 || CAT-MUL-BINARY-VAR 1140875408 || Indicator name x137_0_0 || Remove indicator var NAs: 53 || Remove indicator var <0: 0 || Removed 0 examples != 1140875408 but with missing value (<0) || sample 357033/4108(361141) ||-Notes:Code for treatment Negative codes indicate free-text entry.-Variable type:binary
Treatment/medication code: beclazone 50 inhaler	0.440072	0.17165	0.0103542	0.0190515	0.57471	0.973555	0.0301073	0.99724	361141	1043	360098	UK Biobank	https://docs.google.com/spreadsheets/d/1kvPoupSzsSFBNSztMzl04xMoSC3Kcx3CrjVf4yBmESU/edit?ts=5b5f17db#gid=227859291	PHESANT Transformation:20003_0 || CAT-MUL-BINARY-VAR 1140862476 || Indicator name x137_0_0 || Remove indicator var NAs: 53 || Remove indicator var <0: 0 || Removed 0 examples != 1140862476 but with missing value (<0) || sample 360098/1043(361141) ||-Notes:Code for treatment Negative codes indicate free-text entry.-Variable type:binary
Treatment/medication code: bendroflumethiazide	0.271267	0.0922078	0.00326192	-0.0123036	0.330786	0.970329	0.0114209	0.99724	361141	20196	340945	UK Biobank	https://docs.google.com/spreadsheets/d/1kvPoupSzsSFBNSztMzl04xMoSC3Kcx3CrjVf4yBmESU/edit?ts=5b5f17db#gid=227859291	PHESANT Transformation:20003_0 || CAT-MUL-BINARY-VAR 1141194794 || Indicator name x137_0_0 || Remove indicator var NAs: 53 || Remove indicator var <0: 0 || Removed 0 examples != 1141194794 but with missing value (<0) || sample 340945/20196(361141) ||-Notes:Code for treatment Negative codes indicate free-text entry.-Variable type:binary
Treatment/medication code: bisoprolol	0.223907	0.0819914	0.00631703	-0.00253702	0.579903	0.996509	0.0197225	0.99724	361141	5304	355837	UK Biobank	https://docs.google.com/spreadsheets/d/1kvPoupSzsSFBNSztMzl04xMoSC3Kcx3CrjVf4yBmESU/edit?ts=5b5f17db#gid=227859291	PHESANT Transformation:20003_0 || CAT-MUL-BINARY-VAR 1140879760 || Indicator name x137_0_0 || Remove indicator var NAs: 53 || Remove indicator var <0: 0 || Removed 0 examples != 1140879760 but with missing value (<0) || sample 355837/5304(361141) ||-Notes:Code for treatment Negative codes indicate free-text entry.-Variable type:binary
Treatment/medication code: digoxin	0.607901	0.222302	0.00624621	-0.00225293	0.579828	0.9969	0.0196371	0.99724	361141	921	360220	UK Biobank	https://docs.google.com/spreadsheets/d/1kvPoupSzsSFBNSztMzl04xMoSC3Kcx3CrjVf4yBmESU/edit?ts=5b5f17db#gid=227859291	PHESANT Transformation:20003_0 || CAT-MUL-BINARY-VAR 2038459814 || Indicator name x137_0_0 || Remove indicator var NAs: 53 || Remove indicator var <0: 0 || Removed 0 examples != 2038459814 but with missing value (<0) || sample 360220/921(361141) ||-Notes:Code for treatment Negative codes indicate free-text entry.-Variable type:binary
Treatment/medication code: omeprazole	0.435272	0.0635	7.15e-12	-0.00744046	0.311834	0.980964	1.29177e-10	0.99724	361141	21119	340022	UK Biobank	https://docs.google.com/spreadsheets/d/1kvPoupSzsSFBNSztMzl04xMoSC3Kcx3CrjVf4yBmESU/edit?ts=5b5f17db#gid=227859291	PHESANT Transformation:20003_0 || CAT-MUL-BINARY-VAR 1140865634 || Indicator name x137_0_0 || Remove indicator var NAs: 53 || Remove indicator var <0: 0 || Removed 0 examples != 1140865634 but with missing value (<0) || sample 340022/21119(361141) ||-Notes:Code for treatment Negative codes indicate free-text entry.-Variable type:binary
Trigger finger	0.488513	0.126948	0.000119015	-0.00626815	0.573875	0.991285	0.000597279	0.99724	361194	1999	359195	UK Biobank	https://docs.google.com/spreadsheets/d/1kvPoupSzsSFBNSztMzl04xMoSC3Kcx3CrjVf4yBmESU/edit?ts=5b5f17db#gid=227859291	PHESANT Transformation:NA-Notes:NA-Variable type:categorical-Phenotype ID:M13_TRIGGERFINGER
Urate	0.120041	0.0410064	0.00341833	-0.0207128	0.576508	0.97134	0.0119377	0.99724	400469	400469	NA	UK Biobank (EUR)	https://pan-ukb-us-east-1.s3.amazonaws.com/sumstats_flat_files/biomarkers-30880-both_sexes-irnt.tsv.bgz	EUR: biomarkers : 30880 : Biological samples > Assay results > Blood assays > Blood biochemistry
Used an inhaler for chest within last hour	0.354628	0.136023	0.00913076	-0.00619295	0.543419	0.990907	0.0270726	0.99724	331625	2424	329201	UK Biobank	https://docs.google.com/spreadsheets/d/1kvPoupSzsSFBNSztMzl04xMoSC3Kcx3CrjVf4yBmESU/edit?ts=5b5f17db#gid=227859291	PHESANT Transformation:3090_0|| CAT-SINGLE || reassignments: 9=NA || Inc(>=10): 0(329201) || Inc(>=10): 1(2424) || CAT-SINGLE-BINARY || sample 329201/2424(331625) ||-Notes:Participants were asked whether they had used a chest inhaler within the hour prior to doing the spirometry test-Variable type:binary
