# Supplementary material for: Phenome-wide causal associations between osteoarthritis and other complex traits through the latent causal variable analysis
Source: BMC Musculoskelet Disord. 2024 Mar 26;25:238. doi: 10.1186/s12891-024-07360-x (PMC10964580; doi:10.1186/s12891-024-07360-x)
Supplement: Supplementary file 7 — Supplementary Material 7 [file 12891_2024_7360_MOESM7_ESM.xlsx]

## Sheet: Additional file 7
Additional file S7: Traits with significant causal associations with hip or knee osteoarthritis (FDR < 0.05 and |GCP| > 0.6)
Phenotype	rG	rG_SE	P_rG	GCP	GCP_SE	P_GCP	FDR_rG	FDR_GCP	N	NCAS	NCON	Cohort	URL	ref
#Polyarthropathies	0.63576	0.139528	5.2e-06	-0.762925	0.177438	1.71e-05	3.87143e-05	0.00019342	361194	3275	357919	UK Biobank	https://docs.google.com/spreadsheets/d/1kvPoupSzsSFBNSztMzl04xMoSC3Kcx3CrjVf4yBmESU/edit?ts=5b5f17db#gid=227859291	PHESANT Transformation:NA-Notes:NA-Variable type:categorical-Phenotype ID:M13_POLYARTHROPATHIES
Age of stopping smoking	0.299099	0.112102	0.00762818	-0.702596	0.179491	9.06e-05	0.0232274	0.000870102	33335	NA	NA	UK Biobank	https://docs.google.com/spreadsheets/d/1kvPoupSzsSFBNSztMzl04xMoSC3Kcx3CrjVf4yBmESU/edit?ts=5b5f17db#gid=227859291	PHESANT Transformation:22507_0|| INTEGER || CONTINUOUS || ||-Notes:Participants who had stopped smoking where asked: At what age did you give up?-Variable type:continuous_raw
Arm fat mass (left)	0.457054	0.0387781	4.59e-32	-0.606551	0.188252	0.0012729	2.3035e-30	0.00762243	354673	NA	NA	UK Biobank	https://docs.google.com/spreadsheets/d/1kvPoupSzsSFBNSztMzl04xMoSC3Kcx3CrjVf4yBmESU/edit?ts=5b5f17db#gid=227859291	PHESANT Transformation:23124_0|| CONTINUOUS MAIN || CONTINUOUS || ||-Notes:Body composition estimation by impedance measurement. Left arm fat mass. Left arm fat mass in Kg, 0.1 increments.-Variable type:continuous_raw
Arm fat mass (right)	0.457377	0.038429	1.16e-32	-0.602999	0.188428	0.00137352	7.14455e-31	0.00812932	354736	NA	NA	UK Biobank	https://docs.google.com/spreadsheets/d/1kvPoupSzsSFBNSztMzl04xMoSC3Kcx3CrjVf4yBmESU/edit?ts=5b5f17db#gid=227859291	PHESANT Transformation:23120_0|| CONTINUOUS MAIN || CONTINUOUS || ||-Notes:Body composition estimation by impedance measurement. Right arm fat mass. Right arm fat mass in Kg, 0.1 increments.-Variable type:continuous_raw
Asthma	0.560599	0.129435	1.48e-05	-0.806895	0.154977	1.92e-07	9.83039e-05	3.2576e-06	361194	1993	359201	UK Biobank	https://docs.google.com/spreadsheets/d/1kvPoupSzsSFBNSztMzl04xMoSC3Kcx3CrjVf4yBmESU/edit?ts=5b5f17db#gid=227859291	PHESANT Transformation:NA-Notes:NA-Variable type:categorical-Phenotype ID:J10_ASTHMA_MAIN
Asthma, hospital admissions 1	0.566396	0.129162	1.16e-05	-0.744944	0.180503	3.67e-05	7.859e-05	0.000381231	361194	1986	359208	UK Biobank	https://docs.google.com/spreadsheets/d/1kvPoupSzsSFBNSztMzl04xMoSC3Kcx3CrjVf4yBmESU/edit?ts=5b5f17db#gid=227859291	PHESANT Transformation:NA-Notes:NA-Variable type:categorical-Phenotype ID:ASTHMA_HOSPITAL1
Barret oesophagus	0.340571	0.125704	0.00674249	-0.748681	0.173858	1.66e-05	0.0207167	0.000192032	361194	1791	359403	UK Biobank	https://docs.google.com/spreadsheets/d/1kvPoupSzsSFBNSztMzl04xMoSC3Kcx3CrjVf4yBmESU/edit?ts=5b5f17db#gid=227859291	PHESANT Transformation:NA-Notes:NA-Variable type:categorical-Phenotype ID:K11_BARRET
BMI	0.392601	0.0331068	1.94e-32	-0.713887	0.19427	0.000238121	1.09529e-30	0.00202006	339224	NA	NA	GIANT Consortium	https://portals.broadinstitute.org/collaboration/giant/index.php/GIANT_consortium_data_files	Meta-analysis results from the GIANT Consortium Consortium (2015) Genetic studies of body mass index yield new insights for obesity biology.
Chest pain or discomfort when walking uphill or hurrying	0.346122	0.0944737	0.000248614	-0.753803	0.166858	6.25e-06	0.00118201	7.75915e-05	44867	11938	32929	UK Biobank	https://docs.google.com/spreadsheets/d/1kvPoupSzsSFBNSztMzl04xMoSC3Kcx3CrjVf4yBmESU/edit?ts=5b5f17db#gid=227859291	PHESANT Transformation:3751_0|| CAT-SINGLE || Inc(>=10): 1(11938) || Inc(>=10): 0(32929) || CAT-SINGLE-BINARY || sample 32929/11938(44867) ||-Notes:ACE touchscreen question Do you get this pain or discomfort when you walk uphill or hurry? ~F3751~ was collected from participants who indicated that they get pain or discomfort in their chest, as defined by their answers to ~F2335~ but they do not ge…
Childhood asthma (age<16)	0.560599	0.129435	1.48e-05	-0.806895	0.154977	1.92e-07	9.83039e-05	3.2576e-06	361194	1993	359201	UK Biobank	https://docs.google.com/spreadsheets/d/1kvPoupSzsSFBNSztMzl04xMoSC3Kcx3CrjVf4yBmESU/edit?ts=5b5f17db#gid=227859291	PHESANT Transformation:NA-Notes:NA-Variable type:categorical-Phenotype ID:ASTHMA_CHILD
Coffee type: Other type of coffee	0.481078	0.140088	0.000594529	-0.688446	0.21129	0.00112082	0.00254933	0.00704315	283449	4791	278658	UK Biobank	https://docs.google.com/spreadsheets/d/1kvPoupSzsSFBNSztMzl04xMoSC3Kcx3CrjVf4yBmESU/edit?ts=5b5f17db#gid=227859291	PHESANT Transformation:1508_0 || CAT-SINGLE || CAT-SINGLE-BINARY-VAR: 4 || Inc(>=10): 4(4791) ||-Notes:ACE touchscreen question What type of coffee do you usually drink? If the participant activated the Help button they were shown the message: If you drink more than one type of coffee, please select the one that you drink the most. If you are unsure, select Do not know. ~F1508~ was collected from…
Current employment status: Looking after home and/or family	-0.229994	0.0875416	0.00860764	-0.850963	0.107587	2.58e-15	0.0257469	1.01017e-13	359931	18014	341917	UK Biobank	https://docs.google.com/spreadsheets/d/1kvPoupSzsSFBNSztMzl04xMoSC3Kcx3CrjVf4yBmESU/edit?ts=5b5f17db#gid=227859291	PHESANT Transformation:6142_0 || CAT-MUL-BINARY-VAR 3 || NO_NAN Remove NA participants 177 || Removed 1086 examples != 3 but with missing value (<0) || sample 341917/18014(359931) || SKIP_val:-3 < 0 ||-Notes:ACE touchscreen question Which of the following describes your current situation? (You can select more than one answer) The following checks were performed: If code -7 was selected, then no a…
Current employment status: Unemployed	0.374084	0.116998	0.00138702	-0.861606	0.110312	5.69e-15	0.00532865	1.93081e-13	359931	5694	354237	UK Biobank	https://docs.google.com/spreadsheets/d/1kvPoupSzsSFBNSztMzl04xMoSC3Kcx3CrjVf4yBmESU/edit?ts=5b5f17db#gid=227859291	PHESANT Transformation:6142_0 || CAT-MUL-BINARY-VAR 5 || NO_NAN Remove NA participants 177 || Removed 1086 examples != 5 but with missing value (<0) || sample 354237/5694(359931) ||-Notes:ACE touchscreen question Which of the following describes your current situation? (You can select more than one answer) The following checks were performed: If code -7 was selected, then no additional choices we…
Detention categories: Informal, not formally detained	0.439096	0.0823889	9.85e-08	-0.805026	0.142833	1.74e-08	1.01884e-06	3.69025e-07	361194	28228	332966	UK Biobank	https://docs.google.com/spreadsheets/d/1kvPoupSzsSFBNSztMzl04xMoSC3Kcx3CrjVf4yBmESU/edit?ts=5b5f17db#gid=227859291	PHESANT Transformation:41215_0 || CAT-MUL-BINARY-VAR 0 || ALL || Removed 0 examples != 0 but with missing value (<0) || sample 332966/28228(361194) ||-Notes:This field is a summary of the distinct detention category codes a participant has had recorded across all their episodes in hospital. Detention category identifies the legislation under which the person was detained. In order to conduct anal…
Diagnoses - main ICD10: E66 Obesity	0.423297	0.105245	5.77e-05	-0.907974	0.0745966	4.39e-34	0.000318921	3.72418e-32	361194	353	360841	UK Biobank	https://docs.google.com/spreadsheets/d/1kvPoupSzsSFBNSztMzl04xMoSC3Kcx3CrjVf4yBmESU/edit?ts=5b5f17db#gid=227859291	PHESANT Transformation:NA-Notes:NA-Variable type:categorical-Phenotype ID:E66
Diagnoses - main ICD10: I50 Heart failure	0.297021	0.108731	0.0063006	-0.624161	0.232928	0.00737037	0.0197225	0.0375152	361194	1088	360106	UK Biobank	https://docs.google.com/spreadsheets/d/1kvPoupSzsSFBNSztMzl04xMoSC3Kcx3CrjVf4yBmESU/edit?ts=5b5f17db#gid=227859291	PHESANT Transformation:NA-Notes:NA-Variable type:categorical-Phenotype ID:I50
Diagnoses - main ICD10: J34 Other disorders of nose and nasal sinuses	0.385179	0.155991	0.0135403	-0.903106	0.077549	2.42e-31	0.0378292	1.53972e-29	361194	4438	356756	UK Biobank	https://docs.google.com/spreadsheets/d/1kvPoupSzsSFBNSztMzl04xMoSC3Kcx3CrjVf4yBmESU/edit?ts=5b5f17db#gid=227859291	PHESANT Transformation:NA-Notes:NA-Variable type:categorical-Phenotype ID:J34
Diagnoses - main ICD10: J45 Asthma	0.538847	0.136201	7.61e-05	-0.860222	0.120631	9.96e-13	0.000402795	2.81647e-11	361194	1693	359501	UK Biobank	https://docs.google.com/spreadsheets/d/1kvPoupSzsSFBNSztMzl04xMoSC3Kcx3CrjVf4yBmESU/edit?ts=5b5f17db#gid=227859291	PHESANT Transformation:NA-Notes:NA-Variable type:categorical-Phenotype ID:J45
Diagnoses - main ICD10: K20 Oesophagitis	0.420014	0.123814	0.000693078	-0.847294	0.116064	2.87e-13	0.00289852	9.13019e-12	361194	4799	356395	UK Biobank	https://docs.google.com/spreadsheets/d/1kvPoupSzsSFBNSztMzl04xMoSC3Kcx3CrjVf4yBmESU/edit?ts=5b5f17db#gid=227859291	PHESANT Transformation:NA-Notes:NA-Variable type:categorical-Phenotype ID:K20
Diagnoses - main ICD10: K22 Other diseases of oesophagus	0.356107	0.106351	0.000812733	-0.725619	0.180714	5.94e-05	0.00334727	0.000581435	361194	5494	355700	UK Biobank	https://docs.google.com/spreadsheets/d/1kvPoupSzsSFBNSztMzl04xMoSC3Kcx3CrjVf4yBmESU/edit?ts=5b5f17db#gid=227859291	PHESANT Transformation:NA-Notes:NA-Variable type:categorical-Phenotype ID:K22
Diagnoses - main ICD10: L72 Follicular cysts of skin and subcutaneous tissue	0.358472	0.131264	0.00631576	0.923893	0.102861	2.66e-19	0.0197225	1.35394e-17	361194	6644	354550	UK Biobank	https://docs.google.com/spreadsheets/d/1kvPoupSzsSFBNSztMzl04xMoSC3Kcx3CrjVf4yBmESU/edit?ts=5b5f17db#gid=227859291	PHESANT Transformation:NA-Notes:NA-Variable type:categorical-Phenotype ID:L72
Diagnoses - main ICD10: M23 Internal derangement of knee	0.729283	0.0529284	3.42e-43	-0.697053	0.213608	0.00110151	6.62014e-41	0.00700837	361194	11831	349363	UK Biobank	https://docs.google.com/spreadsheets/d/1kvPoupSzsSFBNSztMzl04xMoSC3Kcx3CrjVf4yBmESU/edit?ts=5b5f17db#gid=227859291	PHESANT Transformation:NA-Notes:NA-Variable type:categorical-Phenotype ID:M23
Diagnoses - main ICD10: R51 Headache	0.415943	0.141307	0.00324473	-0.84281	0.116798	5.36e-13	0.0113902	1.60485e-11	361194	4271	356923	UK Biobank	https://docs.google.com/spreadsheets/d/1kvPoupSzsSFBNSztMzl04xMoSC3Kcx3CrjVf4yBmESU/edit?ts=5b5f17db#gid=227859291	PHESANT Transformation:NA-Notes:NA-Variable type:categorical-Phenotype ID:R51
Diagnoses - main ICD10: R55 Syncope and collapse	0.224435	0.0809424	0.00555815	-0.758678	0.158517	1.7e-06	0.0178566	2.33865e-05	361194	5183	356011	UK Biobank	https://docs.google.com/spreadsheets/d/1kvPoupSzsSFBNSztMzl04xMoSC3Kcx3CrjVf4yBmESU/edit?ts=5b5f17db#gid=227859291	PHESANT Transformation:NA-Notes:NA-Variable type:categorical-Phenotype ID:R55
Diagnoses - main ICD10: Z47 Other orthopaedic follow-up care	0.31988	0.0896157	0.000357706	-0.875668	0.0991489	1.03e-18	0.00164861	4.76609e-17	361194	2774	358420	UK Biobank	https://docs.google.com/spreadsheets/d/1kvPoupSzsSFBNSztMzl04xMoSC3Kcx3CrjVf4yBmESU/edit?ts=5b5f17db#gid=227859291	PHESANT Transformation:NA-Notes:NA-Variable type:categorical-Phenotype ID:Z47
Diseases of the blood and blood-forming organs and certain disorders involving the immune mechanism	0.233605	0.0938435	0.0127993	-0.686377	0.197198	0.000500196	0.0362067	0.00353611	361194	10095	351099	UK Biobank	https://docs.google.com/spreadsheets/d/1kvPoupSzsSFBNSztMzl04xMoSC3Kcx3CrjVf4yBmESU/edit?ts=5b5f17db#gid=227859291	PHESANT Transformation:NA-Notes:NA-Variable type:categorical-Phenotype ID:III_BLOOD_IMMUN
Diseases of the musculoskeletal system and connective tissue	0.840142	0.0266692	8.06e-218	0.61514	0.236632	0.00933434	1.09213e-214	0.0424213	361194	77099	284095	UK Biobank	https://docs.google.com/spreadsheets/d/1kvPoupSzsSFBNSztMzl04xMoSC3Kcx3CrjVf4yBmESU/edit?ts=5b5f17db#gid=227859291	PHESANT Transformation:NA-Notes:NA-Variable type:categorical-Phenotype ID:XIII_MUSCULOSKELET
Ever manic/hyper for 2 days	0.292305	0.0867966	0.000757971	-0.773151	0.157371	8.97e-07	0.00314083	1.30449e-05	117155	6569	110586	UK Biobank	https://docs.google.com/spreadsheets/d/1kvPoupSzsSFBNSztMzl04xMoSC3Kcx3CrjVf4yBmESU/edit?ts=5b5f17db#gid=227859291	PHESANT Transformation:4642_0|| CAT-SINGLE || Inc(>=10): 0(110586) || Inc(>=10): 1(6569) || CAT-SINGLE-BINARY || sample 110586/6569(117155) ||-Notes:ACE touchscreen question Have you ever had a period of time lasting at least two days when you were feeling so good, high, excited or hyper that other people thought you were not your normal self or you were so hyper that you got into trouble?-Variab…
FI10 : arithmetic sequence recognition	-0.3424	0.0773086	9.47e-06	-0.663048	0.204386	0.00117824	6.68326e-05	0.00722557	20880	16721	4159	UK Biobank	https://docs.google.com/spreadsheets/d/1kvPoupSzsSFBNSztMzl04xMoSC3Kcx3CrjVf4yBmESU/edit?ts=5b5f17db#gid=227859291	PHESANT Transformation:5699_0|| CAT-SINGLE || reassignments: 96=0|95=1|94=0|93=0|92=0 || Inc(>=10): 1(16721) || Inc(>=10): 0(4159) || CAT-SINGLE-BINARY || sample 4159/16721(20880) ||-Notes:ACE touchscreen question 150 ... 137 ... 125 ... 114 ... 104 ... What comes next?. Part 10 of Fluid Intelligence test. Offered choice from 92, 93, 94, 95 or 96.-Variable type:binary
FI8 : chained arithmetic	-0.241974	0.0576339	2.69e-05	-0.725571	0.198051	0.000248743	0.000163451	0.00207558	75692	49086	26606	UK Biobank	https://docs.google.com/spreadsheets/d/1kvPoupSzsSFBNSztMzl04xMoSC3Kcx3CrjVf4yBmESU/edit?ts=5b5f17db#gid=227859291	PHESANT Transformation:5012_0|| CAT-SINGLE || reassignments: 25=0|26=1|27=0|28=0|29=0|-1=0 || Inc(>=10): 1(49086) || Inc(>=10): 0(26606) || CAT-SINGLE-BINARY || sample 26606/49086(75692) ||-Notes:ACE touchscreen question If David is twenty-one and Owen is nineteen and Daniel is nine years younger than David, what is half their combined age?. Part 8 of Fluid Intelligence test. Offered choice from …
Final attempt correct: no	0.284423	0.115006	0.0133936	-0.83575	0.124235	1.73e-11	0.0375743	4.40285e-10	119729	4581	115148	UK Biobank	https://docs.google.com/spreadsheets/d/1kvPoupSzsSFBNSztMzl04xMoSC3Kcx3CrjVf4yBmESU/edit?ts=5b5f17db#gid=227859291	PHESANT Transformation:4294_0 || CAT-SINGLE || CAT-SINGLE-BINARY-VAR: 0 || Inc(>=10): 0(4581) ||-Notes:True if final answer given was correct.-Variable type:binary
Final attempt correct: yes	-0.288238	0.106098	0.00659328	-0.786016	0.149037	1.34e-07	0.0203524	2.52615e-06	119729	115007	4722	UK Biobank	https://docs.google.com/spreadsheets/d/1kvPoupSzsSFBNSztMzl04xMoSC3Kcx3CrjVf4yBmESU/edit?ts=5b5f17db#gid=227859291	PHESANT Transformation:4294_0 || CAT-SINGLE || CAT-SINGLE-BINARY-VAR: 1 || Inc(>=10): 1(115007) ||-Notes:True if final answer given was correct.-Variable type:binary
Glycated haemoglobin (HbA1c)	0.167382	0.0597144	0.00506237	-0.761114	0.148284	2.85e-07	0.0165689	4.39591e-06	400825	400825	NA	UK Biobank (EUR)	https://pan-ukb-us-east-1.s3.amazonaws.com/sumstats_flat_files/biomarkers-30750-both_sexes-irnt.tsv.bgz	EUR: biomarkers : 30750 : Biological samples > Assay results > Blood assays > Blood biochemistry
Hallux valgus (acquired)	0.346698	0.0749865	3.77e-06	-0.638841	0.174867	0.000258895	2.9528e-05	0.00209171	361194	5370	355824	UK Biobank	https://docs.google.com/spreadsheets/d/1kvPoupSzsSFBNSztMzl04xMoSC3Kcx3CrjVf4yBmESU/edit?ts=5b5f17db#gid=227859291	PHESANT Transformation:NA-Notes:NA-Variable type:categorical-Phenotype ID:M13_HALLUXVALGUS
Heart failure	0.303601	0.104068	0.00353044	-0.61713	0.23639	0.00903707	0.0121724	0.0414403	361194	1405	359789	UK Biobank	https://docs.google.com/spreadsheets/d/1kvPoupSzsSFBNSztMzl04xMoSC3Kcx3CrjVf4yBmESU/edit?ts=5b5f17db#gid=227859291	PHESANT Transformation:NA-Notes:NA-Variable type:categorical-Phenotype ID:HEARTFAIL
Heart failure, not strict	0.303601	0.104068	0.00353044	-0.61713	0.23639	0.00903707	0.0121724	0.0414403	361194	1405	359789	UK Biobank	https://docs.google.com/spreadsheets/d/1kvPoupSzsSFBNSztMzl04xMoSC3Kcx3CrjVf4yBmESU/edit?ts=5b5f17db#gid=227859291	PHESANT Transformation:NA-Notes:NA-Variable type:categorical-Phenotype ID:I9_HEARTFAIL_NS
Heart failure,strict	0.303601	0.104068	0.00353044	-0.61713	0.23639	0.00903707	0.0121724	0.0414403	361194	1405	359789	UK Biobank	https://docs.google.com/spreadsheets/d/1kvPoupSzsSFBNSztMzl04xMoSC3Kcx3CrjVf4yBmESU/edit?ts=5b5f17db#gid=227859291	PHESANT Transformation:NA-Notes:NA-Variable type:categorical-Phenotype ID:I9_HEARTFAIL
Heel bone mineral density (BMD)	0.226173	0.0888247	0.0108877	-0.64458	0.124527	2.26e-07	0.031456	3.59481e-06	206496	NA	NA	UK Biobank	https://docs.google.com/spreadsheets/d/1kvPoupSzsSFBNSztMzl04xMoSC3Kcx3CrjVf4yBmESU/edit?ts=5b5f17db#gid=227859291	PHESANT Transformation:3148_0|| CONTINUOUS MAIN || CONTINUOUS || ||-Notes:Estimation of bone mineral density (BMD) in the heel is based on the Quantitative Ultrasound Index through the calcaneus. Direct entry.-Variable type:continuous_raw
Heel quantitative ultrasound index (QUI), direct entry	0.228545	0.0893093	0.0104964	-0.647235	0.124833	2.16e-07	0.0304553	3.54658e-06	206589	NA	NA	UK Biobank	https://docs.google.com/spreadsheets/d/1kvPoupSzsSFBNSztMzl04xMoSC3Kcx3CrjVf4yBmESU/edit?ts=5b5f17db#gid=227859291	PHESANT Transformation:3147_0|| CONTINUOUS MAIN || CONTINUOUS || ||-Notes:The QUI or 'stiffness' is based on measure of the speed of sound and broadband ultrasound attenuation. Direct entry.-Variable type:continuous_raw
Hernia	0.276335	0.059527	3.45e-06	-0.650921	0.143607	5.82e-06	2.73377e-05	7.40595e-05	361194	26197	334997	UK Biobank	https://docs.google.com/spreadsheets/d/1kvPoupSzsSFBNSztMzl04xMoSC3Kcx3CrjVf4yBmESU/edit?ts=5b5f17db#gid=227859291	PHESANT Transformation:NA-Notes:NA-Variable type:categorical-Phenotype ID:K11_HERNIA
Illnesses of siblings: Chronic bronchitis/emphysema	0.398951	0.116368	0.000607263	-0.744336	0.169958	1.19e-05	0.00258755	0.000140863	279496	7933	271563	UK Biobank	https://docs.google.com/spreadsheets/d/1kvPoupSzsSFBNSztMzl04xMoSC3Kcx3CrjVf4yBmESU/edit?ts=5b5f17db#gid=227859291	PHESANT Transformation:20111_0 || CAT-MUL-BINARY-VAR 6 || NO_NAN Remove NA participants 52692 || Removed 29007 examples != 6 but with missing value (<0) || sample 271563/7933(279496) || SKIP_val:-11 < 0 ||-Notes:This field contains the combined results of 2 ACE touchscreen questions, both asked Have any of your brothers or sisters suffered from any of the following diseases? (You can select more …
Illnesses of siblings: Heart disease	0.266074	0.0618201	1.68e-05	-0.605031	0.0763415	2.28e-15	0.000109442	9.671e-14	280784	28696	252088	UK Biobank	https://docs.google.com/spreadsheets/d/1kvPoupSzsSFBNSztMzl04xMoSC3Kcx3CrjVf4yBmESU/edit?ts=5b5f17db#gid=227859291	PHESANT Transformation:20111_0 || CAT-MUL-BINARY-VAR 1 || NO_NAN Remove NA participants 52692 || Removed 27718 examples != 1 but with missing value (<0) || sample 252088/28696(280784) ||-Notes:This field contains the combined results of 2 ACE touchscreen questions, both asked Have any of your brothers or sisters suffered from any of the following diseases? (You can select more than one answer) fo…
IPF (All Biobanks + Allen et al)	0.259107	0.0749187	0.000543173	-0.610317	0.200202	0.00229978	0.00235897	0.0127238	1375570	11160	1364410	Global Biobank Meta-analysis Initiative	https://www.globalbiobankmeta.org/resources	https://www.sciencedirect.com/science/article/pii/S2666979X22001410?via%3Dihub
IPF (All Biobanks)	0.325744	0.0805718	5.28e-05	-0.643477	0.207214	0.00190037	0.000296863	0.0108684	1254748	8006	1246742	Global Biobank Meta-analysis Initiative	https://www.globalbiobankmeta.org/resources	https://www.sciencedirect.com/science/article/pii/S2666979X22001410?via%3Dihub
IPF (EUR Biobanks)	0.374313	0.085578	1.22e-05	-0.653599	0.226832	0.00395891	8.18366e-05	0.0207741	953873	6257	947616	Global Biobank Meta-analysis Initiative	https://www.globalbiobankmeta.org/resources	https://www.sciencedirect.com/science/article/pii/S2666979X22001410?via%3Dihub
Job coding: higher education teaching professional, university lecturer/professor (including college/university head/vice chancellor)	-0.238503	0.0842151	0.00462473	-0.773424	0.155474	6.54e-07	0.0153215	9.79076e-06	89866	2631	87235	UK Biobank	https://docs.google.com/spreadsheets/d/1kvPoupSzsSFBNSztMzl04xMoSC3Kcx3CrjVf4yBmESU/edit?ts=5b5f17db#gid=227859291	PHESANT Transformation:22601_0 || CAT-MUL-BINARY-VAR 23113399 || Indicator name x22599_0_0 || Remove indicator var NAs: 271328 || Remove indicator var <0: 0 || Removed 0 examples != 23113399 but with missing value (<0) || sample 87235/2631(89866) ||-Notes:Participants were asked to select a job group by navigating down a three-level tree. This field records the code they selected at the final lev…
Job coding: secondary school teacher or teaching professional (including head teacher)	-0.32225	0.104027	0.00194991	-0.735581	0.180433	4.57e-05	0.0071025	0.000465226	89866	7556	82310	UK Biobank	https://docs.google.com/spreadsheets/d/1kvPoupSzsSFBNSztMzl04xMoSC3Kcx3CrjVf4yBmESU/edit?ts=5b5f17db#gid=227859291	PHESANT Transformation:22601_0 || CAT-MUL-BINARY-VAR 23143401 || Indicator name x22599_0_0 || Remove indicator var NAs: 271328 || Remove indicator var <0: 0 || Removed 0 examples != 23143401 but with missing value (<0) || sample 82310/7556(89866) ||-Notes:Participants were asked to select a job group by navigating down a three-level tree. This field records the code they selected at the final lev…
Job SOC coding: Higher education teaching professionals	-0.26406	0.0875748	0.00256765	-0.637642	0.228933	0.00534814	0.00910778	0.0277776	91149	3100	88049	UK Biobank	https://docs.google.com/spreadsheets/d/1kvPoupSzsSFBNSztMzl04xMoSC3Kcx3CrjVf4yBmESU/edit?ts=5b5f17db#gid=227859291	PHESANT Transformation:22617_0 || CAT-MUL-BINARY-VAR 2311 || NO_NAN Remove NA participants 270045 || Removed 0 examples != 2311 but with missing value (<0) || sample 88049/3100(91149) ||-Notes:Each self-coded job group was mapped to a 4-digit SOC2003 coding. In some cases several self-coded job groups map to the same SOC2003 coding as the input interface was designed to help untrained users class…
Job SOC coding: Secondary education teaching professionals	-0.31932	0.102932	0.00192051	-0.685837	0.202461	0.000705306	0.00703323	0.00483146	91149	7682	83467	UK Biobank	https://docs.google.com/spreadsheets/d/1kvPoupSzsSFBNSztMzl04xMoSC3Kcx3CrjVf4yBmESU/edit?ts=5b5f17db#gid=227859291	PHESANT Transformation:22617_0 || CAT-MUL-BINARY-VAR 2314 || NO_NAN Remove NA participants 270045 || Removed 0 examples != 2314 but with missing value (<0) || sample 83467/7682(91149) ||-Notes:Each self-coded job group was mapped to a 4-digit SOC2003 coding. In some cases several self-coded job groups map to the same SOC2003 coding as the input interface was designed to help untrained users class…
logMAR, final (left)	0.327826	0.117905	0.00542883	-0.652867	0.215311	0.00242775	0.0175562	0.0132873	79239	NA	NA	UK Biobank	https://docs.google.com/spreadsheets/d/1kvPoupSzsSFBNSztMzl04xMoSC3Kcx3CrjVf4yBmESU/edit?ts=5b5f17db#gid=227859291	PHESANT Transformation:5208_0|| CONTINUOUS MAIN || CONTINUOUS || ||-Notes:Visual acuity (left), final logMAR-Variable type:continuous_raw
Meniscus derangement	0.72956	0.0578833	2.01e-36	-0.790571	0.162732	1.19e-06	1.94539e-34	1.68253e-05	361194	10831	350363	UK Biobank	https://docs.google.com/spreadsheets/d/1kvPoupSzsSFBNSztMzl04xMoSC3Kcx3CrjVf4yBmESU/edit?ts=5b5f17db#gid=227859291	PHESANT Transformation:NA-Notes:NA-Variable type:categorical-Phenotype ID:M13_MENISCUSDERANGEMENTS
Mental health problems ever diagnosed by a professional: Panic attacks	0.235606	0.0755497	0.00181741	-0.77248	0.147422	1.61e-07	0.00667369	2.92675e-06	117722	6518	111204	UK Biobank	https://docs.google.com/spreadsheets/d/1kvPoupSzsSFBNSztMzl04xMoSC3Kcx3CrjVf4yBmESU/edit?ts=5b5f17db#gid=227859291	PHESANT Transformation:20544_0 || CAT-MUL-BINARY-VAR 6 || Indicator name x20400_0_0 || Remove indicator var NAs: 243105 || Removed 367 examples != 6 but with missing value (<0) || sample 111204/6518(117722) || SKIP_val:-818 < 0 ||-Notes:Question asked: Have you been diagnosed with one or more of the following mental health problems by a professional, even if you don't have it currently? (tick all…
Mouth/teeth dental problems: Toothache	0.181105	0.0764838	0.01789	-0.623497	0.246936	0.0115718	0.0480019	0.0499157	359841	14477	345364	UK Biobank	https://docs.google.com/spreadsheets/d/1kvPoupSzsSFBNSztMzl04xMoSC3Kcx3CrjVf4yBmESU/edit?ts=5b5f17db#gid=227859291	PHESANT Transformation:6149_0 || CAT-MUL-BINARY-VAR 5 || NO_NAN Remove NA participants 512 || Removed 841 examples != 5 but with missing value (<0) || sample 345364/14477(359841) || SKIP_val:-3 < 0 ||-Notes:ACE touchscreen question Do you have any of the following? (You can select more than one answer) The following checks were performed: If code -7 was selected, then no additional choices were a…
Neoplasms	0.239548	0.0692375	0.000540586	-0.672645	0.19537	0.000575432	0.00235529	0.00401226	361194	70178	291016	UK Biobank	https://docs.google.com/spreadsheets/d/1kvPoupSzsSFBNSztMzl04xMoSC3Kcx3CrjVf4yBmESU/edit?ts=5b5f17db#gid=227859291	PHESANT Transformation:NA-Notes:NA-Variable type:categorical-Phenotype ID:II_NEOPLASM
Non-cancer illness code, self-reported: back problem	0.324681	0.105264	0.00203938	-0.78867	0.146405	7.17e-08	0.00738866	1.40367e-06	361141	6339	354802	UK Biobank	https://docs.google.com/spreadsheets/d/1kvPoupSzsSFBNSztMzl04xMoSC3Kcx3CrjVf4yBmESU/edit?ts=5b5f17db#gid=227859291	PHESANT Transformation:20002_0 || CAT-MUL-BINARY-VAR 1294 || Indicator name x135_0_0 || Remove indicator var NAs: 53 || Remove indicator var <0: 0 || Removed 0 examples != 1294 but with missing value (<0) || sample 354802/6339(361141) ||-Notes:Code for non-cancer illness. If the participant was uncertain of the type of illness they had had, then they described it to the interviewer (a trained nur…
Non-cancer illness code, self-reported: chronic obstructive airways disease/copd	0.393817	0.104588	0.000166285	-0.932055	0.155453	2.03e-09	0.000807585	4.92033e-08	361141	1285	359856	UK Biobank	https://docs.google.com/spreadsheets/d/1kvPoupSzsSFBNSztMzl04xMoSC3Kcx3CrjVf4yBmESU/edit?ts=5b5f17db#gid=227859291	PHESANT Transformation:20002_0 || CAT-MUL-BINARY-VAR 1112 || Indicator name x135_0_0 || Remove indicator var NAs: 53 || Remove indicator var <0: 0 || Removed 0 examples != 1112 but with missing value (<0) || sample 359856/1285(361141) ||-Notes:Code for non-cancer illness. If the participant was uncertain of the type of illness they had had, then they described it to the interviewer (a trained nur…
Non-cancer illness code, self-reported: high cholesterol	0.194332	0.0450843	1.63e-05	-0.862488	0.0815296	3.74e-26	0.000107216	2.11518e-24	361141	43957	317184	UK Biobank	https://docs.google.com/spreadsheets/d/1kvPoupSzsSFBNSztMzl04xMoSC3Kcx3CrjVf4yBmESU/edit?ts=5b5f17db#gid=227859291	PHESANT Transformation:20002_0 || CAT-MUL-BINARY-VAR 1473 || Indicator name x135_0_0 || Remove indicator var NAs: 53 || Remove indicator var <0: 0 || Removed 0 examples != 1473 but with missing value (<0) || sample 317184/43957(361141) ||-Notes:Code for non-cancer illness. If the participant was uncertain of the type of illness they had had, then they described it to the interviewer (a trained nu…
Non-cancer illness code, self-reported: spine arthritis/spondylitis	0.532392	0.164156	0.00118195	-0.749313	0.180066	3.16e-05	0.0046692	0.000335092	361141	3154	357987	UK Biobank	https://docs.google.com/spreadsheets/d/1kvPoupSzsSFBNSztMzl04xMoSC3Kcx3CrjVf4yBmESU/edit?ts=5b5f17db#gid=227859291	PHESANT Transformation:20002_0 || CAT-MUL-BINARY-VAR 1311 || Indicator name x135_0_0 || Remove indicator var NAs: 53 || Remove indicator var <0: 0 || Removed 0 examples != 1311 but with missing value (<0) || sample 357987/3154(361141) ||-Notes:Code for non-cancer illness. If the participant was uncertain of the type of illness they had had, then they described it to the interviewer (a trained nur…
Obesity	0.406139	0.100448	5.27e-05	-0.906036	0.0753458	2.62e-33	0.000296863	1.90511e-31	361194	448	360746	UK Biobank	https://docs.google.com/spreadsheets/d/1kvPoupSzsSFBNSztMzl04xMoSC3Kcx3CrjVf4yBmESU/edit?ts=5b5f17db#gid=227859291	PHESANT Transformation:NA-Notes:NA-Variable type:categorical-Phenotype ID:E4_OBESITY
Obesity, other/unspecified	0.409964	0.0951805	1.65e-05	-0.910099	0.0730619	1.29e-35	0.000108007	1.31322e-33	361194	433	360761	UK Biobank	https://docs.google.com/spreadsheets/d/1kvPoupSzsSFBNSztMzl04xMoSC3Kcx3CrjVf4yBmESU/edit?ts=5b5f17db#gid=227859291	PHESANT Transformation:NA-Notes:NA-Variable type:categorical-Phenotype ID:E4_OBESITYNAS
Other hammer toe(s) (acquired)	0.606609	0.24669	0.0139327	-0.970277	0.0321899	1.35e-199	0.0385705	6.8715e-197	361194	838	360356	UK Biobank	https://docs.google.com/spreadsheets/d/1kvPoupSzsSFBNSztMzl04xMoSC3Kcx3CrjVf4yBmESU/edit?ts=5b5f17db#gid=227859291	PHESANT Transformation:NA-Notes:NA-Variable type:categorical-Phenotype ID:M13_HAMMERTOE
Treatment/medication code: amitriptyline	0.491445	0.0819451	2.01e-09	-0.768703	0.161507	1.94e-06	2.75106e-08	2.53195e-05	361141	6824	354317	UK Biobank	https://docs.google.com/spreadsheets/d/1kvPoupSzsSFBNSztMzl04xMoSC3Kcx3CrjVf4yBmESU/edit?ts=5b5f17db#gid=227859291	PHESANT Transformation:20003_0 || CAT-MUL-BINARY-VAR 1140879616 || Indicator name x137_0_0 || Remove indicator var NAs: 53 || Remove indicator var <0: 0 || Removed 0 examples != 1140879616 but with missing value (<0) || sample 354317/6824(361141) ||-Notes:Code for treatment Negative codes indicate free-text entry.-Variable type:binary
Treatment/medication code: atorvastatin	0.229958	0.0576111	6.56e-05	-0.913883	0.0696033	2.22e-39	0.000353806	2.82495e-37	361141	10805	350336	UK Biobank	https://docs.google.com/spreadsheets/d/1kvPoupSzsSFBNSztMzl04xMoSC3Kcx3CrjVf4yBmESU/edit?ts=5b5f17db#gid=227859291	PHESANT Transformation:20003_0 || CAT-MUL-BINARY-VAR 1141146234 || Indicator name x137_0_0 || Remove indicator var NAs: 53 || Remove indicator var <0: 0 || Removed 0 examples != 1141146234 but with missing value (<0) || sample 350336/10805(361141) ||-Notes:Code for treatment Negative codes indicate free-text entry.-Variable type:binary
Treatment/medication code: beclometasone	0.280527	0.1141	0.013948	-0.929962	0.069897	2.17e-40	0.0385705	3.68177e-38	361141	3299	357842	UK Biobank	https://docs.google.com/spreadsheets/d/1kvPoupSzsSFBNSztMzl04xMoSC3Kcx3CrjVf4yBmESU/edit?ts=5b5f17db#gid=227859291	PHESANT Transformation:20003_0 || CAT-MUL-BINARY-VAR 1140909786 || Indicator name x137_0_0 || Remove indicator var NAs: 53 || Remove indicator var <0: 0 || Removed 0 examples != 1140909786 but with missing value (<0) || sample 357842/3299(361141) ||-Notes:Code for treatment Negative codes indicate free-text entry.-Variable type:binary
Treatment/medication code: codeine	0.512861	0.127043	5.42e-05	-0.728384	0.186904	9.73e-05	0.000302226	0.000900467	361141	1870	359271	UK Biobank	https://docs.google.com/spreadsheets/d/1kvPoupSzsSFBNSztMzl04xMoSC3Kcx3CrjVf4yBmESU/edit?ts=5b5f17db#gid=227859291	PHESANT Transformation:20003_0 || CAT-MUL-BINARY-VAR 1140884444 || Indicator name x137_0_0 || Remove indicator var NAs: 53 || Remove indicator var <0: 0 || Removed 0 examples != 1140884444 but with missing value (<0) || sample 359271/1870(361141) ||-Notes:Code for treatment Negative codes indicate free-text entry.-Variable type:binary
Treatment/medication code: doxazosin	0.381019	0.0987848	0.000114759	-0.785339	0.145238	6.4e-08	0.000578061	1.30304e-06	361141	4043	357098	UK Biobank	https://docs.google.com/spreadsheets/d/1kvPoupSzsSFBNSztMzl04xMoSC3Kcx3CrjVf4yBmESU/edit?ts=5b5f17db#gid=227859291	PHESANT Transformation:20003_0 || CAT-MUL-BINARY-VAR 1140879778 || Indicator name x137_0_0 || Remove indicator var NAs: 53 || Remove indicator var <0: 0 || Removed 0 examples != 1140879778 but with missing value (<0) || sample 357098/4043(361141) ||-Notes:Code for treatment Negative codes indicate free-text entry.-Variable type:binary
Treatment/medication code: perindopril	0.2652	0.11108	0.016965	-0.806395	0.142126	1.4e-08	0.0458834	3.09826e-07	361141	5157	355984	UK Biobank	https://docs.google.com/spreadsheets/d/1kvPoupSzsSFBNSztMzl04xMoSC3Kcx3CrjVf4yBmESU/edit?ts=5b5f17db#gid=227859291	PHESANT Transformation:20003_0 || CAT-MUL-BINARY-VAR 1140888560 || Indicator name x137_0_0 || Remove indicator var NAs: 53 || Remove indicator var <0: 0 || Removed 0 examples != 1140888560 but with missing value (<0) || sample 355984/5157(361141) ||-Notes:Code for treatment Negative codes indicate free-text entry.-Variable type:binary
Treatment/medication code: pioglitazone	0.297807	0.0942531	0.00157961	-0.727583	0.180024	5.31e-05	0.00591262	0.000529959	361141	744	360397	UK Biobank	https://docs.google.com/spreadsheets/d/1kvPoupSzsSFBNSztMzl04xMoSC3Kcx3CrjVf4yBmESU/edit?ts=5b5f17db#gid=227859291	PHESANT Transformation:20003_0 || CAT-MUL-BINARY-VAR 1141171646 || Indicator name x137_0_0 || Remove indicator var NAs: 53 || Remove indicator var <0: 0 || Removed 0 examples != 1141171646 but with missing value (<0) || sample 360397/744(361141) ||-Notes:Code for treatment Negative codes indicate free-text entry.-Variable type:binary
Weight	0.392177	0.0493636	1.95e-15	-0.623427	0.147197	2.28e-05	4.98538e-14	0.000252287	360116	NA	NA	UK Biobank	https://docs.google.com/spreadsheets/d/1kvPoupSzsSFBNSztMzl04xMoSC3Kcx3CrjVf4yBmESU/edit?ts=5b5f17db#gid=227859291	PHESANT Transformation:21002_0|| CONTINUOUS MAIN || CONTINUOUS || ||-Notes:Weight was measured by a variety of means during the initial Assessment Centre visit. This field amalgamates these values into a single item.-Variable type:continuous_raw
Weight change during worst episode of depression: Gained weight	0.410618	0.093242	1.06e-05	-0.647056	0.204436	0.00155042	7.32806e-05	0.00907087	56571	9708	46863	UK Biobank	https://docs.google.com/spreadsheets/d/1kvPoupSzsSFBNSztMzl04xMoSC3Kcx3CrjVf4yBmESU/edit?ts=5b5f17db#gid=227859291	PHESANT Transformation:20536_0 || CAT-SINGLE || CAT-SINGLE-BINARY-VAR: 1 || Inc(>=10): 1(9708) ||-Notes:Question asked: Did you gain or lose weight without trying, or did you stay about the same weight? Question was asked when ~F20446~ was Yes or ~F20441~ was Yes.-Variable type:binary
Work hours - lumped category: Over 40 hours	0.297674	0.112565	0.00818223	-0.612639	0.211209	0.00372419	0.024803	0.0197459	75177	37201	37976	UK Biobank	https://docs.google.com/spreadsheets/d/1kvPoupSzsSFBNSztMzl04xMoSC3Kcx3CrjVf4yBmESU/edit?ts=5b5f17db#gid=227859291	PHESANT Transformation:22604_0 || CAT-MUL-BINARY-VAR 4 || NO_NAN Remove NA participants 286017 || Removed 0 examples != 4 but with missing value (<0) || sample 37976/37201(75177) ||-Notes:Participants were asked On average, how many hours a week did you work?. They were able to select a lumped category or enter a precise number of hours. This field captures the results for participants who select…
Workplace had a lot of cigarette smoke from other people smoking: Often	0.254666	0.0808111	0.00162503	-0.616273	0.196076	0.00167205	0.00606588	0.00967131	89803	14941	74862	UK Biobank	https://docs.google.com/spreadsheets/d/1kvPoupSzsSFBNSztMzl04xMoSC3Kcx3CrjVf4yBmESU/edit?ts=5b5f17db#gid=227859291	PHESANT Transformation:22611_0 || CAT-MUL-BINARY-VAR 2 || NO_NAN Remove NA participants 270296 || Removed 1096 examples != 2 but with missing value (<0) || sample 74862/14941(89803) || SKIP_val:-121 < 0 ||-Notes:Participant asked Thinking about the place where you worked: Was there a lot of cigarette smoke from other people smoking? Participants were allowed to skip answering this question.-Varia…
Workplace had a lot of cigarette smoke from other people smoking: Sometimes	0.316865	0.1346	0.0185665	-0.923014	0.0637698	1.76e-47	0.0494256	4.4792e-45	90168	45053	45115	UK Biobank	https://docs.google.com/spreadsheets/d/1kvPoupSzsSFBNSztMzl04xMoSC3Kcx3CrjVf4yBmESU/edit?ts=5b5f17db#gid=227859291	PHESANT Transformation:22611_0 || CAT-MUL-BINARY-VAR 1 || NO_NAN Remove NA participants 270296 || Removed 730 examples != 1 but with missing value (<0) || sample 45115/45053(90168) ||-Notes:Participant asked Thinking about the place where you worked: Was there a lot of cigarette smoke from other people smoking? Participants were allowed to skip answering this question.-Variable type:binary
Workplace very dusty: Sometimes	0.595871	0.157645	0.000156941	-0.679346	0.154961	1.17e-05	0.000767708	0.000140863	89965	31586	58379	UK Biobank	https://docs.google.com/spreadsheets/d/1kvPoupSzsSFBNSztMzl04xMoSC3Kcx3CrjVf4yBmESU/edit?ts=5b5f17db#gid=227859291	PHESANT Transformation:22609_0 || CAT-MUL-BINARY-VAR 1 || NO_NAN Remove NA participants 270347 || Removed 882 examples != 1 but with missing value (<0) || sample 58379/31586(89965) || SKIP_val:-121 < 0 ||-Notes:Participant asked Thinking about the place where you worked: Was it very dusty? Participants were allowed to skip answering this question.-Variable type:binary
Workplace very hot: Often	0.38578	0.0860946	7.43e-06	-0.670462	0.200906	0.000846317	5.35513e-05	0.00559449	90165	10169	79996	UK Biobank	https://docs.google.com/spreadsheets/d/1kvPoupSzsSFBNSztMzl04xMoSC3Kcx3CrjVf4yBmESU/edit?ts=5b5f17db#gid=227859291	PHESANT Transformation:22608_0 || CAT-MUL-BINARY-VAR 2 || NO_NAN Remove NA participants 270293 || Removed 737 examples != 2 but with missing value (<0) || sample 79996/10169(90165) || SKIP_val:-121 < 0 ||-Notes:Participant asked Thinking about the place where you worked: Was it very hot? Participants were allowed to skip answering this question.-Variable type:binary
Workplace very hot: Sometimes	0.355466	0.103464	0.000591112	-0.682936	0.19418	0.000436415	0.00254272	0.00321935	90544	52209	38335	UK Biobank	https://docs.google.com/spreadsheets/d/1kvPoupSzsSFBNSztMzl04xMoSC3Kcx3CrjVf4yBmESU/edit?ts=5b5f17db#gid=227859291	PHESANT Transformation:22608_0 || CAT-MUL-BINARY-VAR 1 || NO_NAN Remove NA participants 270293 || Removed 357 examples != 1 but with missing value (<0) || sample 38335/52209(90544) ||-Notes:Participant asked Thinking about the place where you worked: Was it very hot? Participants were allowed to skip answering this question.-Variable type:binary
