# Supplementary material for: Phenome-wide causal associations between osteoarthritis and other complex traits through the latent causal variable analysis
Source: BMC Musculoskelet Disord. 2024 Mar 26;25:238. doi: 10.1186/s12891-024-07360-x (PMC10964580; doi:10.1186/s12891-024-07360-x)
Supplement: Supplementary file 8 — Supplementary Material 8 [file 12891_2024_7360_MOESM8_ESM.xlsx]

## Sheet: Sheet1
Additional file S8: Traits with significant genetic correlations with hand osteoarthritis(FDR<0.05)
Phenotype	rG	rG_SE	P_rG	GCP	GCP_SE	P_GCP	FDR_rG	FDR_GCP	N	NCAS	NCON	Cohort	URL	ref
Shoulder lesions	0.392817	8.63357647713765E-2	5.3677e-06	0.922017	5.5281822822210398E-2	1.87948e-62	0.00023462	1.14648e-60	361194	7243	353951	UK Biobank	https://docs.google.com/spreadsheets/d/1kvPoupSzsSFBNSztMzl04xMoSC3Kcx3CrjVf4yBmESU/edit?ts=5b5f17db#gid=227859291	PHESANT Transformation:NA-Notes:NA-Variable type:categorical-Phenotype ID:M13_SHOULDER
Diagnoses - main ICD10: M75 Shoulder lesions	0.393774	8.64119218399311E-2	5.19051e-06	0.922172	5.518737661058E-2	1.11153e-62	0.000234438	1.14648e-60	361194	7040	354154	UK Biobank	https://docs.google.com/spreadsheets/d/1kvPoupSzsSFBNSztMzl04xMoSC3Kcx3CrjVf4yBmESU/edit?ts=5b5f17db#gid=227859291	PHESANT Transformation:NA-Notes:NA-Variable type:categorical-Phenotype ID:M75
Hand grip strength (left)	-0.16128	5.13661573401046E-2	0.00169058	0.428926	9.7101298285663801E-2	9.99383e-06	0.0275993	0.000312259	359704	NA	NA	UK Biobank	https://docs.google.com/spreadsheets/d/1kvPoupSzsSFBNSztMzl04xMoSC3Kcx3CrjVf4yBmESU/edit?ts=5b5f17db#gid=227859291	PHESANT Transformation:46_0|| INTEGER || CONTINUOUS || ||-Notes:Left grip strength-Variable type:continuous_raw
Hand grip strength (right)	-0.189513	4.7937906092182299E-2	7.70793e-05	0.427227	9.7274247545739004E-2	1.12319e-05	0.00237369	0.000312259	359729	NA	NA	UK Biobank	https://docs.google.com/spreadsheets/d/1kvPoupSzsSFBNSztMzl04xMoSC3Kcx3CrjVf4yBmESU/edit?ts=5b5f17db#gid=227859291	PHESANT Transformation:47_0|| INTEGER || CONTINUOUS || ||-Notes:Right grip strength-Variable type:continuous_raw
Mineral and other dietary supplements: Glucosamine	0.435152	7.9106008889213694E-2	3.77911e-08	0.729605	0.16720477977325501	1.27975e-05	3.19436e-06	0.000312259	360016	70218	289798	UK Biobank	https://docs.google.com/spreadsheets/d/1kvPoupSzsSFBNSztMzl04xMoSC3Kcx3CrjVf4yBmESU/edit?ts=5b5f17db#gid=227859291	PHESANT Transformation:6179_0 || CAT-MUL-BINARY-VAR 2 || NO_NAN Remove NA participants 514 || Removed 664 examples != 2 but with missing value (<0) || sample 289798/70218(360016) || SKIP_val:-3 < 0 ||-Notes:ACE touchscreen question Do you regularly take any of the following? (You can select more than one answer) The following checks were performed: If code -7 was selected, then no additional choi…
Medication for pain relief, constipation, heartburn: Omeprazole (e.g. Zanprol)	0.34699	0.10080879866763599	0.000577293	0.714028	0.18865293598471	0.000153784	0.0116751	0.00312693	357084	21464	335620	UK Biobank	https://docs.google.com/spreadsheets/d/1kvPoupSzsSFBNSztMzl04xMoSC3Kcx3CrjVf4yBmESU/edit?ts=5b5f17db#gid=227859291	PHESANT Transformation:6154_0 || CAT-MUL-BINARY-VAR 5 || NO_NAN Remove NA participants 514 || Removed 3596 examples != 5 but with missing value (<0) || sample 335620/21464(357084) ||-Notes:ACE touchscreen question Do you regularly take any of the following? (You can select more than one answer) The following checks were performed: If code -7 was selected, then no additional choices were allowed. …
Treatment/medication code: diclofenac	0.428426	0.11881238271820301	0.000311071	0.869768	0.23871010833383999	0.000268835	0.00714409	0.00468541	361141	7545	353596	UK Biobank	https://docs.google.com/spreadsheets/d/1kvPoupSzsSFBNSztMzl04xMoSC3Kcx3CrjVf4yBmESU/edit?ts=5b5f17db#gid=227859291	PHESANT Transformation:20003_0 || CAT-MUL-BINARY-VAR 1140884488 || Indicator name x137_0_0 || Remove indicator var NAs: 53 || Remove indicator var <0: 0 || Removed 0 examples != 1140884488 but with missing value (<0) || sample 353596/7545(361141) ||-Notes:Code for treatment Negative codes indicate free-text entry.-Variable type:binary
Leg pain on walking	0.470232	9.1195409747870104E-2	2.51866e-07	0.710728	0.20428068318760001	0.000502962	1.70639e-05	0.00767017	118905	25997	92908	UK Biobank	https://docs.google.com/spreadsheets/d/1kvPoupSzsSFBNSztMzl04xMoSC3Kcx3CrjVf4yBmESU/edit?ts=5b5f17db#gid=227859291	PHESANT Transformation:4728_0|| CAT-SINGLE || Inc(>=10): 0(92908) || Inc(>=10): 1(25997) || CAT-SINGLE-BINARY || sample 92908/25997(118905) ||-Notes:ACE touchscreen question Do you get a pain in either leg on walking?-Variable type:binary
Treatment/medication code: diclofenac sodium+misoprostol	0.471475	0.16518708021862499	0.00431474	-0.710746	0.21570869359613501	0.000984447	0.0487206	0.0133447	361141	251	360890	UK Biobank	https://docs.google.com/spreadsheets/d/1kvPoupSzsSFBNSztMzl04xMoSC3Kcx3CrjVf4yBmESU/edit?ts=5b5f17db#gid=227859291	PHESANT Transformation:20003_0 || CAT-MUL-BINARY-VAR 1140878036 || Indicator name x137_0_0 || Remove indicator var NAs: 53 || Remove indicator var <0: 0 || Removed 0 examples != 1140878036 but with missing value (<0) || sample 360890/251(361141) ||-Notes:Code for treatment Negative codes indicate free-text entry.-Variable type:binary
Pain type(s) experienced in last month: Hip pain	0.345435	6.7629690322884503E-2	3.26044e-07	0.660956	0.21282382214180501	0.00189862	2.10376e-05	0.0231631	360391	40500	319891	UK Biobank	https://docs.google.com/spreadsheets/d/1kvPoupSzsSFBNSztMzl04xMoSC3Kcx3CrjVf4yBmESU/edit?ts=5b5f17db#gid=227859291	PHESANT Transformation:6159_0 || CAT-MUL-BINARY-VAR 6 || NO_NAN Remove NA participants 180 || Removed 623 examples != 6 but with missing value (<0) || sample 319891/40500(360391) ||-Notes:ACE touchscreen question In the last month have you experienced any of the following that interfered with your usual activites? (You can select more than one answer) The following checks were performed: If code …
Diagnoses - main ICD10: M47 Spondylosis	0.385037	0.134393630074326	0.00417013	-0.667589	0.22187909655492599	0.00262284	0.0474834	0.0290896	361194	2004	359190	UK Biobank	https://docs.google.com/spreadsheets/d/1kvPoupSzsSFBNSztMzl04xMoSC3Kcx3CrjVf4yBmESU/edit?ts=5b5f17db#gid=227859291	PHESANT Transformation:NA-Notes:NA-Variable type:categorical-Phenotype ID:M47
Treatment/medication code: co-codamol	0.30144	9.3707543573392199E-2	0.0012962	0.64455	0.230783706134669	0.00522421	0.0225512	0.0531128	361141	8384	352757	UK Biobank	https://docs.google.com/spreadsheets/d/1kvPoupSzsSFBNSztMzl04xMoSC3Kcx3CrjVf4yBmESU/edit?ts=5b5f17db#gid=227859291	PHESANT Transformation:20003_0 || CAT-MUL-BINARY-VAR 1140923346 || Indicator name x137_0_0 || Remove indicator var NAs: 53 || Remove indicator var <0: 0 || Removed 0 examples != 1140923346 but with missing value (<0) || sample 352757/8384(361141) ||-Notes:Code for treatment Negative codes indicate free-text entry.-Variable type:binary
Diseases of the musculoskeletal system and connective tissue	0.656431	7.7898674229666801E-2	3.55447e-17	0.641732	0.239411363283413	0.00735215	4.81631e-14	0.0689971	361194	77099	284095	UK Biobank	https://docs.google.com/spreadsheets/d/1kvPoupSzsSFBNSztMzl04xMoSC3Kcx3CrjVf4yBmESU/edit?ts=5b5f17db#gid=227859291	PHESANT Transformation:NA-Notes:NA-Variable type:categorical-Phenotype ID:XIII_MUSCULOSKELET
Types of transport used (excluding work): Walk	-0.226256	6.7432776140612299E-2	0.000792861	0.606541	0.230017268054449	0.00836585	0.0149212	0.0729024	359324	176934	182390	UK Biobank	https://docs.google.com/spreadsheets/d/1kvPoupSzsSFBNSztMzl04xMoSC3Kcx3CrjVf4yBmESU/edit?ts=5b5f17db#gid=227859291	PHESANT Transformation:6162_0 || CAT-MUL-BINARY-VAR 2 || NO_NAN Remove NA participants 1769 || Removed 101 examples != 2 but with missing value (<0) || sample 182390/176934(359324) ||-Notes:ACE touchscreen question In the last 4 weeks, which forms of transport have you used most often to get about? (Not including any journeys to and from work; you can select more than one answer) The following ch…
Hospital episode type: General episode	0.534775	9.3039273815496107E-2	9.03923e-09	0.61157	0.25429145002849801	0.0161727	9.42165e-07	0.131538	361194	246807	114387	UK Biobank	https://docs.google.com/spreadsheets/d/1kvPoupSzsSFBNSztMzl04xMoSC3Kcx3CrjVf4yBmESU/edit?ts=5b5f17db#gid=227859291	PHESANT Transformation:41231_0 || CAT-MUL-BINARY-VAR 1 || ALL || Removed 0 examples != 1 but with missing value (<0) || sample 114387/246807(361194) ||-Notes:This field is a summary of the distinct episode type codes a participant has had recorded across all their episodes in hospital. Hospital episode type identifies whether the period of care in hospital was a general episode or a psychiatric e…
Transport type for commuting to job workplace: Car/motor vehicle	0.33077	0.111800843204769	0.00309072	0.606376	0.255487401188148	0.0176248	0.0410148	0.134389	190832	152481	38351	UK Biobank	https://docs.google.com/spreadsheets/d/1kvPoupSzsSFBNSztMzl04xMoSC3Kcx3CrjVf4yBmESU/edit?ts=5b5f17db#gid=227859291	PHESANT Transformation:6143_0 || CAT-MUL-BINARY-VAR 1 || NO_NAN Remove NA participants 170220 || Removed 142 examples != 1 but with missing value (<0) || sample 38351/152481(190832) ||-Notes:ACE touchscreen question What types of transport do you use to get to and from work? (You can select more than one answer) The following checks were performed: If code -7 was selected, then no additional choi…
Long-standing illness, disability or infirmity	0.374391	5.7962448340579897E-2	1.05263e-10	0.431947	0.196638031045682	0.0280447	1.78289e-08	0.190081	352798	114798	238000	UK Biobank	https://docs.google.com/spreadsheets/d/1kvPoupSzsSFBNSztMzl04xMoSC3Kcx3CrjVf4yBmESU/edit?ts=5b5f17db#gid=227859291	PHESANT Transformation:2188_0|| CAT-SINGLE || Inc(>=10): 0(238000) || Inc(>=10): 1(114798) || CAT-SINGLE-BINARY || sample 238000/114798(352798) ||-Notes:ACE touchscreen question Do you have any long-standing illness, disability or infirmity?-Variable type:binary
Pain type(s) experienced in last month: Pain all over the body	0.35246	0.106390108021871	0.000923338	0.547658	0.24797090983366499	0.0272055	0.0169071	0.190081	360391	5530	354861	UK Biobank	https://docs.google.com/spreadsheets/d/1kvPoupSzsSFBNSztMzl04xMoSC3Kcx3CrjVf4yBmESU/edit?ts=5b5f17db#gid=227859291	PHESANT Transformation:6159_0 || CAT-MUL-BINARY-VAR 8 || NO_NAN Remove NA participants 180 || Removed 623 examples != 8 but with missing value (<0) || sample 354861/5530(360391) || SKIP_val:-3 < 0 ||-Notes:ACE touchscreen question In the last month have you experienced any of the following that interfered with your usual activites? (You can select more than one answer) The following checks were p…
Treatment/medication code: omeprazole	0.392401	0.110029156328547	0.000362008	0.546217	0.26825971689954498	0.0417351	0.00800266	0.251877	361141	21119	340022	UK Biobank	https://docs.google.com/spreadsheets/d/1kvPoupSzsSFBNSztMzl04xMoSC3Kcx3CrjVf4yBmESU/edit?ts=5b5f17db#gid=227859291	PHESANT Transformation:20003_0 || CAT-MUL-BINARY-VAR 1140865634 || Indicator name x137_0_0 || Remove indicator var NAs: 53 || Remove indicator var <0: 0 || Removed 0 examples != 1140865634 but with missing value (<0) || sample 340022/21119(361141) ||-Notes:Code for treatment Negative codes indicate free-text entry.-Variable type:binary
Treatment/medication code: paracetamol	0.216244	6.1063504302307503E-2	0.000398177	0.4496	0.21956422594630801	0.0405903	0.00856396	0.251877	361141	66347	294794	UK Biobank	https://docs.google.com/spreadsheets/d/1kvPoupSzsSFBNSztMzl04xMoSC3Kcx3CrjVf4yBmESU/edit?ts=5b5f17db#gid=227859291	PHESANT Transformation:20003_0 || CAT-MUL-BINARY-VAR 2038460150 || Indicator name x137_0_0 || Remove indicator var NAs: 53 || Remove indicator var <0: 0 || Removed 0 examples != 2038460150 but with missing value (<0) || sample 294794/66347(361141) ||-Notes:Code for treatment Negative codes indicate free-text entry.-Variable type:binary
Any ICDMAIN event in hilmo or causes of death	0.567284	8.1667610119463899E-2	3.75097e-12	0.57243	0.28334418896048402	0.043356	1.27064e-09	0.251877	361194	282009	79185	UK Biobank	https://docs.google.com/spreadsheets/d/1kvPoupSzsSFBNSztMzl04xMoSC3Kcx3CrjVf4yBmESU/edit?ts=5b5f17db#gid=227859291	PHESANT Transformation:NA-Notes:NA-Variable type:categorical-Phenotype ID:ICDMAIN_ANY_ENTRY
Diagnoses - main ICD10: T81 Complications of procedures, not elsewhere classified	0.435813	0.15141135470589501	0.00399774	-0.448469	0.229404674015625	0.050592	0.0470496	0.268358	361194	5550	355644	UK Biobank	https://docs.google.com/spreadsheets/d/1kvPoupSzsSFBNSztMzl04xMoSC3Kcx3CrjVf4yBmESU/edit?ts=5b5f17db#gid=227859291	PHESANT Transformation:NA-Notes:NA-Variable type:categorical-Phenotype ID:T81
Multisite chronic pain	0.406738	5.5457467076088701E-2	2.23e-13	0.361119	0.18465357452255801	0.0505053	1.51082e-10	0.268358	380000	NA	NA	UK Biobank	http://researchdata.gla.ac.uk/822/	large-scale genome-wide association study (GWAS) of Multisite chronic pain (MCP) in ~380,000 UK Biobank participants. MCP was defined as the sum of body sites at which chronic pain (at least 3 months duration) was recorded: 0 to 7 sites. Those who answered that they had chronic pain ‘all over the body’ were excluded from the GWAS as there is some evidence that this phenotype relating to widesprea…
Pain type(s) experienced in last month: None of the above	-0.391229	6.0073260178984199E-2	7.38986e-11	0.337814	0.17525151337249401	0.0539057	1.43046e-08	0.27402	360391	145514	214877	UK Biobank	https://docs.google.com/spreadsheets/d/1kvPoupSzsSFBNSztMzl04xMoSC3Kcx3CrjVf4yBmESU/edit?ts=5b5f17db#gid=227859291	PHESANT Transformation:6159_0 || CAT-MUL-BINARY-VAR 100 || NO_NAN Remove NA participants 180 || Removed 623 examples != 100 but with missing value (<0) || sample 214877/145514(360391) ||-Notes:ACE touchscreen question In the last month have you experienced any of the following that interfered with your usual activites? (You can select more than one answer) The following checks were performed: If …
Taking other prescription medications	0.372512	6.4789929825213102E-2	8.94918e-09	0.479857	0.25361693180509298	0.0584838	9.42165e-07	0.285401	360027	168993	191034	UK Biobank	https://docs.google.com/spreadsheets/d/1kvPoupSzsSFBNSztMzl04xMoSC3Kcx3CrjVf4yBmESU/edit?ts=5b5f17db#gid=227859291	PHESANT Transformation:2492_0|| CAT-SINGLE || Inc(>=10): 1(168993) || Inc(>=10): 0(191034) || CAT-SINGLE-BINARY || sample 191034/168993(360027) ||-Notes:ACE touchscreen question Do you regularly take any other PRESCRIPTION medications? (Do not forget medications such as puffers or patches)-Variable type:binary
Rotator cuff syndrome	0.468488	0.10045269027534	3.10468e-06	0.562086	0.30368226694501299	0.0641836	0.000152569	0.301169	361194	2285	358909	UK Biobank	https://docs.google.com/spreadsheets/d/1kvPoupSzsSFBNSztMzl04xMoSC3Kcx3CrjVf4yBmESU/edit?ts=5b5f17db#gid=227859291	PHESANT Transformation:NA-Notes:NA-Variable type:categorical-Phenotype ID:M13_ROTATORCUFF
Other serious medical condition/disability diagnosed by doctor	0.291579	6.6465602192837703E-2	1.14969e-05	0.419689	0.22899011790871401	0.0668347	0.000458184	0.301994	354588	72965	281623	UK Biobank	https://docs.google.com/spreadsheets/d/1kvPoupSzsSFBNSztMzl04xMoSC3Kcx3CrjVf4yBmESU/edit?ts=5b5f17db#gid=227859291	PHESANT Transformation:2473_0|| CAT-SINGLE || Inc(>=10): 0(281623) || Inc(>=10): 1(72965) || CAT-SINGLE-BINARY || sample 281623/72965(354588) ||-Notes:ACE touchscreen question Has a doctor ever told you that you have had any other serious medical conditions or disabilities? If the participant activated the Help button they were shown the message: If you are not sure if you have a serious illness …
Hematocrit	-0.169735	5.8929761623399399E-2	0.00397299	0.540153	0.29796893642497801	0.0698651	0.0470496	0.304412	173486	NA	NA	UK Biobank and INTERVAL	http://www.bloodcellgenetics.org/	Volume fraction of blood occupied by red cells
Treatment/medication code: amitriptyline	0.511676	0.14089899724118299	0.000281771	-0.52749	0.29753139563210701	0.0762472	0.00658275	0.320764	361141	6824	354317	UK Biobank	https://docs.google.com/spreadsheets/d/1kvPoupSzsSFBNSztMzl04xMoSC3Kcx3CrjVf4yBmESU/edit?ts=5b5f17db#gid=227859291	PHESANT Transformation:20003_0 || CAT-MUL-BINARY-VAR 1140879616 || Indicator name x137_0_0 || Remove indicator var NAs: 53 || Remove indicator var <0: 0 || Removed 0 examples != 1140879616 but with missing value (<0) || sample 354317/6824(361141) ||-Notes:Code for treatment Negative codes indicate free-text entry.-Variable type:binary
Back pain	0.265711	6.3551197616351807E-2	2.90153e-05	-0.507959	0.31589222828445801	0.107832	0.0010921	0.368242	509000	145000	364000	UK Biobank + CHARGE	https://zenodo.org/record/1319332	Meta-analysis results from UK Biobank and CHARGE provided in Freidin et al (2019) Insight into the genetic architecture of back pain and its risk factors from a study of 509,000 individuals
Body mass index (BMI)	0.177139	3.7213885168460699E-2	1.93567e-06	-0.509221	0.31217935037543398	0.102852	0.000104913	0.368242	359983	NA	NA	UK Biobank	https://docs.google.com/spreadsheets/d/1kvPoupSzsSFBNSztMzl04xMoSC3Kcx3CrjVf4yBmESU/edit?ts=5b5f17db#gid=227859291	PHESANT Transformation:21001_0|| CONTINUOUS MAIN || CONTINUOUS || ||-Notes:BMI value here is constructed from height and weight measured during the initial Assessment Centre visit. Value is not present if either of these readings were omitted.-Variable type:continuous_raw
Ever sought or received professional help for mental distress	0.203424	6.8118381195095598E-2	0.00282343	-0.492418	0.31100865011249801	0.113354	0.0394407	0.368242	117677	46020	71657	UK Biobank	https://docs.google.com/spreadsheets/d/1kvPoupSzsSFBNSztMzl04xMoSC3Kcx3CrjVf4yBmESU/edit?ts=5b5f17db#gid=227859291	PHESANT Transformation:20499_0|| CAT-SINGLE || Inc(>=10): 0(71657) || Inc(>=10): 1(46020) || CAT-SINGLE-BINARY || sample 71657/46020(117677) ||-Notes:Question asked: In your life, did you seek or receive help from a professional (medical doctor, psychologist, social worker, counsellor, nurse, clergy, or other helping professional) for mental distress, psychological problems or unusual experiences…
Mental health problems ever diagnosed by a professional: Depression	0.294232	8.2572124898405194E-2	0.000366173	-0.512149	0.312881723918635	0.101656	0.00800266	0.368242	117782	25087	92695	UK Biobank	https://docs.google.com/spreadsheets/d/1kvPoupSzsSFBNSztMzl04xMoSC3Kcx3CrjVf4yBmESU/edit?ts=5b5f17db#gid=227859291	PHESANT Transformation:20544_0 || CAT-MUL-BINARY-VAR 11 || Indicator name x20400_0_0 || Remove indicator var NAs: 243105 || Removed 307 examples != 11 but with missing value (<0) || sample 92695/25087(117782) ||-Notes:Question asked: Have you been diagnosed with one or more of the following mental health problems by a professional, even if you don't have it currently? (tick all that apply): Parti…
Manifestations of mania or irritability: I needed less sleep than usual	0.379254	0.125583074479235	0.00252822	0.509153	0.32277492581522499	0.114698	0.0372363	0.368242	114422	3777	110645	UK Biobank	https://docs.google.com/spreadsheets/d/1kvPoupSzsSFBNSztMzl04xMoSC3Kcx3CrjVf4yBmESU/edit?ts=5b5f17db#gid=227859291	PHESANT Transformation:20548_0 || CAT-MUL-BINARY-VAR 5 || Indicator name x20502_0_0 || Remove indicator var NAs: 243128 || Remove indicator var <0: 3644 || Removed 0 examples != 5 but with missing value (<0) || sample 110645/3777(114422) ||-Notes:Question asked: Please try to remember a period when you were in a high or irritable state and select all of the following that apply: Participant was o…
Had other major operations	0.33861	8.2782203521493306E-2	4.30691e-05	0.474444	0.28771630159813899	0.0991481	0.00142338	0.368242	192470	129435	63035	UK Biobank	https://docs.google.com/spreadsheets/d/1kvPoupSzsSFBNSztMzl04xMoSC3Kcx3CrjVf4yBmESU/edit?ts=5b5f17db#gid=227859291	PHESANT Transformation:2844_0|| CAT-SINGLE || Inc(>=10): 1(129435) || Inc(>=10): 0(63035) || CAT-SINGLE-BINARY || sample 63035/129435(192470) ||-Notes:ACE touchscreen question Have you had any other major operations? (for example, operations that required an overnight stay in hospital) If the participant activated the Help button they were shown the message: If you are unsure if you have had a 'm…
Transport type for commuting to job workplace: Cycle	-0.239459	7.9725685642444102E-2	0.00266861	0.496028	0.302494379207778	0.101048	0.0384678	0.368242	190832	14885	175947	UK Biobank	https://docs.google.com/spreadsheets/d/1kvPoupSzsSFBNSztMzl04xMoSC3Kcx3CrjVf4yBmESU/edit?ts=5b5f17db#gid=227859291	PHESANT Transformation:6143_0 || CAT-MUL-BINARY-VAR 4 || NO_NAN Remove NA participants 170220 || Removed 142 examples != 4 but with missing value (<0) || sample 175947/14885(190832) ||-Notes:ACE touchscreen question What types of transport do you use to get to and from work? (You can select more than one answer) The following checks were performed: If code -7 was selected, then no additional choi…
Pain type(s) experienced in last month: Knee pain	0.463331	7.04523890192508E-2	4.8163e-11	0.434381	0.274638218259802	0.11373	1.08768e-08	0.368242	360391	76628	283763	UK Biobank	https://docs.google.com/spreadsheets/d/1kvPoupSzsSFBNSztMzl04xMoSC3Kcx3CrjVf4yBmESU/edit?ts=5b5f17db#gid=227859291	PHESANT Transformation:6159_0 || CAT-MUL-BINARY-VAR 7 || NO_NAN Remove NA participants 180 || Removed 623 examples != 7 but with missing value (<0) || sample 283763/76628(360391) ||-Notes:ACE touchscreen question In the last month have you experienced any of the following that interfered with your usual activites? (You can select more than one answer) The following checks were performed: If code …
Diagnoses - main ICD10: T84 Complications of internal orthopaedic prosthetic devices, implants and grafts	0.644701	0.13290360748315599	1.22907e-06	-0.526738	0.32441387235821401	0.104448	7.2408e-05	0.368242	361194	3719	357475	UK Biobank	https://docs.google.com/spreadsheets/d/1kvPoupSzsSFBNSztMzl04xMoSC3Kcx3CrjVf4yBmESU/edit?ts=5b5f17db#gid=227859291	PHESANT Transformation:NA-Notes:NA-Variable type:categorical-Phenotype ID:T84
Diagnoses - main ICD10: M20 Acquired deformities of fingers and toes	0.547004	9.6001952973819901E-2	1.21332e-08	0.507406	0.32506333973641599	0.118537	1.17432e-06	0.370808	361194	7773	353421	UK Biobank	https://docs.google.com/spreadsheets/d/1kvPoupSzsSFBNSztMzl04xMoSC3Kcx3CrjVf4yBmESU/edit?ts=5b5f17db#gid=227859291	PHESANT Transformation:NA-Notes:NA-Variable type:categorical-Phenotype ID:M20
Impedance of arm (right)	-0.261167	4.75670019119332E-2	4.00768e-08	-0.472286	0.32079839223051798	0.140961	3.19436e-06	0.415633	354792	NA	NA	UK Biobank	https://docs.google.com/spreadsheets/d/1kvPoupSzsSFBNSztMzl04xMoSC3Kcx3CrjVf4yBmESU/edit?ts=5b5f17db#gid=227859291	PHESANT Transformation:23109_0|| CONTINUOUS MAIN || CONTINUOUS || ||-Notes:Body composition estimation by impedance measurement. Impedance of right arm, oh Measured impedance of right arm. Range 150 - 1200 (ohms) in 1 (ohms) increments.-Variable type:continuous_raw
Treatment/medication code: fluoxetine	0.50182	0.176273564933005	0.00441577	-0.232575	0.158820368980364	0.143087	0.0493655	0.415633	361141	4140	357001	UK Biobank	https://docs.google.com/spreadsheets/d/1kvPoupSzsSFBNSztMzl04xMoSC3Kcx3CrjVf4yBmESU/edit?ts=5b5f17db#gid=227859291	PHESANT Transformation:20003_0 || CAT-MUL-BINARY-VAR 1140879540 || Indicator name x137_0_0 || Remove indicator var NAs: 53 || Remove indicator var <0: 0 || Removed 0 examples != 1140879540 but with missing value (<0) || sample 357001/4140(361141) ||-Notes:Code for treatment Negative codes indicate free-text entry.-Variable type:binary
Diagnoses - main ICD10: R51 Headache	0.478977	0.15522298899509501	0.00203048	-0.496409	0.33661272737161702	0.140288	0.0305701	0.415633	361194	4271	356923	UK Biobank	https://docs.google.com/spreadsheets/d/1kvPoupSzsSFBNSztMzl04xMoSC3Kcx3CrjVf4yBmESU/edit?ts=5b5f17db#gid=227859291	PHESANT Transformation:NA-Notes:NA-Variable type:categorical-Phenotype ID:R51
Neck/shoulder pain for 3+ months	0.611774	0.176761571019875	0.000538149	0.507208	0.35289726531865201	0.150642	0.0110484	0.417689	81276	56156	25120	UK Biobank	https://docs.google.com/spreadsheets/d/1kvPoupSzsSFBNSztMzl04xMoSC3Kcx3CrjVf4yBmESU/edit?ts=5b5f17db#gid=227859291	PHESANT Transformation:3404_0|| CAT-SINGLE || Inc(>=10): 1(56156) || Inc(>=10): 0(25120) || CAT-SINGLE-BINARY || sample 25120/56156(81276) ||-Notes:ACE touchscreen question Have you had neck or shoulder pains for more than 3 months? ~F3404~ was collected from participants who indicated that in the last month they experienced neck or shoulder pain that interfered with their usual activities, as de…
Attendance/disability/mobility allowance: None of the above	-0.346051	7.3306301445477604E-2	2.35135e-06	0.357327	0.24733188767903699	0.148535	0.000122542	0.417689	358597	337879	20718	UK Biobank	https://docs.google.com/spreadsheets/d/1kvPoupSzsSFBNSztMzl04xMoSC3Kcx3CrjVf4yBmESU/edit?ts=5b5f17db#gid=227859291	PHESANT Transformation:6146_0 || CAT-MUL-BINARY-VAR 100 || NO_NAN Remove NA participants 179 || Removed 2418 examples != 100 but with missing value (<0) || sample 20718/337879(358597) ||-Notes:ACE touchscreen question Do you receive any of the following? (You can select more than one answer) The following checks were performed: If code -7 was selected, then no additional choices were allowed. If …
Impedance of arm (left)	-0.254694	4.6809729548298998E-2	5.29658e-08	-0.457593	0.32737619293543702	0.162186	3.98715e-06	0.439703	354807	NA	NA	UK Biobank	https://docs.google.com/spreadsheets/d/1kvPoupSzsSFBNSztMzl04xMoSC3Kcx3CrjVf4yBmESU/edit?ts=5b5f17db#gid=227859291	PHESANT Transformation:23110_0|| CONTINUOUS MAIN || CONTINUOUS || ||-Notes:Body composition estimation by impedance measurement. Impedance of left arm, ohm Measured impedance of left arm. Range 150 - 1200 (ohms) in 1 (ohms) increments.-Variable type:continuous_raw
Illness, injury, bereavement, stress in last 2 years: None of the above	-0.237817	8.1482594956803503E-2	0.0035158	-0.460457	0.335311903365896	0.169684	0.0433083	0.440457	358836	201851	156985	UK Biobank	https://docs.google.com/spreadsheets/d/1kvPoupSzsSFBNSztMzl04xMoSC3Kcx3CrjVf4yBmESU/edit?ts=5b5f17db#gid=227859291	PHESANT Transformation:6145_0 || CAT-MUL-BINARY-VAR 100 || NO_NAN Remove NA participants 512 || Removed 1846 examples != 100 but with missing value (<0) || sample 156985/201851(358836) ||-Notes:ACE touchscreen question In the last 2 years have you experienced any of the following? (You can select more than one answer) The following checks were performed: If code -7 was selected, then no additiona…
Medication for pain relief, constipation, heartburn: Paracetamol	0.208844	5.6629577784733598E-2	0.000226118	0.25613	0.186167968270502	0.168883	0.00547459	0.440457	357084	77936	279148	UK Biobank	https://docs.google.com/spreadsheets/d/1kvPoupSzsSFBNSztMzl04xMoSC3Kcx3CrjVf4yBmESU/edit?ts=5b5f17db#gid=227859291	PHESANT Transformation:6154_0 || CAT-MUL-BINARY-VAR 3 || NO_NAN Remove NA participants 514 || Removed 3596 examples != 3 but with missing value (<0) || sample 279148/77936(357084) ||-Notes:ACE touchscreen question Do you regularly take any of the following? (You can select more than one answer) The following checks were performed: If code -7 was selected, then no additional choices were allowed. …
Major Depresive Disorder	0.193253	5.6404650948857903E-2	0.000612126	-0.442654	0.34318986774024801	0.197112	0.0121975	0.469052	480359	135458	344901	Psychiatric Genomics Consortium	http://dx.doi.org/10.1038/s41588-018-0090-3
Impedance of whole body	-0.229313	4.5836127922854498E-2	5.6475e-07	-0.428325	0.34176866158175001	0.210111	3.47835e-05	0.469052	354795	NA	NA	UK Biobank	https://docs.google.com/spreadsheets/d/1kvPoupSzsSFBNSztMzl04xMoSC3Kcx3CrjVf4yBmESU/edit?ts=5b5f17db#gid=227859291	PHESANT Transformation:23106_0|| CONTINUOUS MAIN || CONTINUOUS || ||-Notes:Body composition estimation by impedance measurement. Impedance of whole body. is Range 150 - 1200ohms in 1ohm increments.-Variable type:continuous_raw
Chest pain or discomfort	0.180498	6.2981000213754801E-2	0.00415814	-0.445572	0.34070423765979602	0.190942	0.0474834	0.469052	357507	56233	301274	UK Biobank	https://docs.google.com/spreadsheets/d/1kvPoupSzsSFBNSztMzl04xMoSC3Kcx3CrjVf4yBmESU/edit?ts=5b5f17db#gid=227859291	PHESANT Transformation:2335_0|| CAT-SINGLE || Inc(>=10): 0(301274) || Inc(>=10): 1(56233) || CAT-SINGLE-BINARY || sample 301274/56233(357507) ||-Notes:ACE touchscreen question Do you ever have any pain or discomfort in your chest?-Variable type:binary
Medication for pain relief, constipation, heartburn: None of the above	-0.248507	6.0571812266733999E-2	4.08374e-05	-0.411341	0.32918706462331399	0.211458	0.00138337	0.469052	357084	198043	159041	UK Biobank	https://docs.google.com/spreadsheets/d/1kvPoupSzsSFBNSztMzl04xMoSC3Kcx3CrjVf4yBmESU/edit?ts=5b5f17db#gid=227859291	PHESANT Transformation:6154_0 || CAT-MUL-BINARY-VAR 100 || NO_NAN Remove NA participants 514 || Removed 3596 examples != 100 but with missing value (<0) || sample 159041/198043(357084) ||-Notes:ACE touchscreen question Do you regularly take any of the following? (You can select more than one answer) The following checks were performed: If code -7 was selected, then no additional choices were allo…
Types of transport used (excluding work): Public transport	-0.204229	6.4003338883197702E-2	0.00141821	0.439705	0.34671505799888502	0.204726	0.024325	0.469052	359324	107727	251597	UK Biobank	https://docs.google.com/spreadsheets/d/1kvPoupSzsSFBNSztMzl04xMoSC3Kcx3CrjVf4yBmESU/edit?ts=5b5f17db#gid=227859291	PHESANT Transformation:6162_0 || CAT-MUL-BINARY-VAR 3 || NO_NAN Remove NA participants 1769 || Removed 101 examples != 3 but with missing value (<0) || sample 251597/107727(359324) ||-Notes:ACE touchscreen question In the last 4 weeks, which forms of transport have you used most often to get about? (Not including any journeys to and from work; you can select more than one answer) The following ch…
Dorsalgia	0.409953	9.9091401531136505E-2	3.51689e-05	-0.455374	0.35666530666663598	0.201689	0.00125405	0.469052	361194	8799	352395	UK Biobank	https://docs.google.com/spreadsheets/d/1kvPoupSzsSFBNSztMzl04xMoSC3Kcx3CrjVf4yBmESU/edit?ts=5b5f17db#gid=227859291	PHESANT Transformation:NA-Notes:NA-Variable type:categorical-Phenotype ID:M13_DORSALGIA
Impingement syndrome of shoulder	0.351933	0.10035389408904299	0.000453319	0.43495	0.34430159056195397	0.206488	0.00950976	0.469052	361194	3420	357774	UK Biobank	https://docs.google.com/spreadsheets/d/1kvPoupSzsSFBNSztMzl04xMoSC3Kcx3CrjVf4yBmESU/edit?ts=5b5f17db#gid=227859291	PHESANT Transformation:NA-Notes:NA-Variable type:categorical-Phenotype ID:M13_IMPINGEMENT
Diagnoses - main ICD10: M54 Dorsalgia	0.409953	9.9091401531136505E-2	3.51689e-05	-0.455374	0.35666530666663598	0.201689	0.00125405	0.469052	361194	8361	352833	UK Biobank	https://docs.google.com/spreadsheets/d/1kvPoupSzsSFBNSztMzl04xMoSC3Kcx3CrjVf4yBmESU/edit?ts=5b5f17db#gid=227859291	PHESANT Transformation:NA-Notes:NA-Variable type:categorical-Phenotype ID:M54
Waist circumference	0.149965	4.06658873552262E-2	0.000226256	-0.438333	0.356292013999362	0.218598	0.00547459	0.476232	360564	NA	NA	UK Biobank	https://docs.google.com/spreadsheets/d/1kvPoupSzsSFBNSztMzl04xMoSC3Kcx3CrjVf4yBmESU/edit?ts=5b5f17db#gid=227859291	PHESANT Transformation:48_0|| CONTINUOUS MAIN || CONTINUOUS || ||-Notes:Waist circumference-Variable type:continuous_raw
Leg fat mass (left)	0.118831	3.8585030370769498E-2	0.00207196	-0.436798	0.364199287581424	0.230396	0.0308517	0.483751	354788	NA	NA	UK Biobank	https://docs.google.com/spreadsheets/d/1kvPoupSzsSFBNSztMzl04xMoSC3Kcx3CrjVf4yBmESU/edit?ts=5b5f17db#gid=227859291	PHESANT Transformation:23116_0|| CONTINUOUS MAIN || CONTINUOUS || ||-Notes:Body composition estimation by impedance measurement. Left leg fat mass Left leg free mass in Kg, 0.1 increments.-Variable type:continuous_raw
Arm fat mass (right)	0.115841	3.9100356607084601E-2	0.00304994	-0.436357	0.36660702586004301	0.233945	0.0410148	0.483751	354736	NA	NA	UK Biobank	https://docs.google.com/spreadsheets/d/1kvPoupSzsSFBNSztMzl04xMoSC3Kcx3CrjVf4yBmESU/edit?ts=5b5f17db#gid=227859291	PHESANT Transformation:23120_0|| CONTINUOUS MAIN || CONTINUOUS || ||-Notes:Body composition estimation by impedance measurement. Right arm fat mass. Right arm fat mass in Kg, 0.1 increments.-Variable type:continuous_raw
Had major operations	0.428897	0.113667579369265	0.000161132	0.464535	0.38700262756687398	0.230007	0.00445578	0.483751	165737	106506	59231	UK Biobank	https://docs.google.com/spreadsheets/d/1kvPoupSzsSFBNSztMzl04xMoSC3Kcx3CrjVf4yBmESU/edit?ts=5b5f17db#gid=227859291	PHESANT Transformation:2415_0|| CAT-SINGLE || Inc(>=10): 1(106506) || Inc(>=10): 0(59231) || CAT-SINGLE-BINARY || sample 59231/106506(165737) ||-Notes:ACE touchscreen question Have you had any major operations? (For example, operations that required an overnight stay in hospital) If the participant activated the Help button they were shown the message: If you are unsure if you have had a 'major' …
Leg fat mass (right)	0.117117	3.9136647053644197E-2	0.00276694	-0.427091	0.37422521371966999	0.253759	0.0390542	0.500285	354807	NA	NA	UK Biobank	https://docs.google.com/spreadsheets/d/1kvPoupSzsSFBNSztMzl04xMoSC3Kcx3CrjVf4yBmESU/edit?ts=5b5f17db#gid=227859291	PHESANT Transformation:23112_0|| CONTINUOUS MAIN || CONTINUOUS || ||-Notes:Body composition estimation by impedance measurement. Right leg fat mass Right leg fat mass in Kg, 0.1 increments.-Variable type:continuous_raw
Arm fat mass (left)	0.114561	3.9188333811028701E-2	0.00346306	-0.425962	0.36895778743522101	0.248295	0.0433083	0.500285	354673	NA	NA	UK Biobank	https://docs.google.com/spreadsheets/d/1kvPoupSzsSFBNSztMzl04xMoSC3Kcx3CrjVf4yBmESU/edit?ts=5b5f17db#gid=227859291	PHESANT Transformation:23124_0|| CONTINUOUS MAIN || CONTINUOUS || ||-Notes:Body composition estimation by impedance measurement. Left arm fat mass. Left arm fat mass in Kg, 0.1 increments.-Variable type:continuous_raw
Hip circumference	0.121941	4.2326547548354597E-2	0.00396469	-0.384301	0.33707577693179303	0.254243	0.0470496	0.500285	360521	NA	NA	UK Biobank	https://docs.google.com/spreadsheets/d/1kvPoupSzsSFBNSztMzl04xMoSC3Kcx3CrjVf4yBmESU/edit?ts=5b5f17db#gid=227859291	PHESANT Transformation:49_0|| CONTINUOUS MAIN || CONTINUOUS || ||-Notes:Hip circumference-Variable type:continuous_raw
Wheeze or whistling in the chest in last year	0.182397	5.85121955389264E-2	0.0018255	-0.386315	0.355798606422981	0.277582	0.0287623	0.537539	354523	73828	280695	UK Biobank	https://docs.google.com/spreadsheets/d/1kvPoupSzsSFBNSztMzl04xMoSC3Kcx3CrjVf4yBmESU/edit?ts=5b5f17db#gid=227859291	PHESANT Transformation:2316_0|| CAT-SINGLE || Inc(>=10): 0(280695) || Inc(>=10): 1(73828) || CAT-SINGLE-BINARY || sample 280695/73828(354523) ||-Notes:ACE touchscreen question In the last year have you ever had wheeze or whistling in the chest?-Variable type:binary
Age started oral contraceptive pill	-0.224694	7.5632309597235506E-2	0.00296954	-0.345002	0.32724091443175102	0.291757	0.0406437	0.539308	154112	NA	NA	UK Biobank	https://docs.google.com/spreadsheets/d/1kvPoupSzsSFBNSztMzl04xMoSC3Kcx3CrjVf4yBmESU/edit?ts=5b5f17db#gid=227859291	PHESANT Transformation:2794_0|| INTEGER || reassignments: -1=NA|-3=NA || CONTINUOUS || ||-Notes:ACE touchscreen question About how old were you when you first went on the contraceptive pill? The following checks were performed: If answer If answer > Participants age then rejected If answer If answer > 50 then participant asked to confirm If the participant activated the Help button they were show…
Pain type(s) experienced in last month: Back pain	0.255183	6.8805975685058099E-2	0.000208297	-0.394216	0.37323103315897799	0.290866	0.00522672	0.539308	360391	91349	269042	UK Biobank	https://docs.google.com/spreadsheets/d/1kvPoupSzsSFBNSztMzl04xMoSC3Kcx3CrjVf4yBmESU/edit?ts=5b5f17db#gid=227859291	PHESANT Transformation:6159_0 || CAT-MUL-BINARY-VAR 4 || NO_NAN Remove NA participants 180 || Removed 623 examples != 4 but with missing value (<0) || sample 269042/91349(360391) ||-Notes:ACE touchscreen question In the last month have you experienced any of the following that interfered with your usual activites? (You can select more than one answer) The following checks were performed: If code …
Symptoms, signs and abnormal clinical and laboratory findings, not elsewhere classified	0.271425	7.2678211877633195E-2	0.000188005	0.289739	0.27469463082296602	0.291531	0.00499503	0.539308	361194	97602	263592	UK Biobank	https://docs.google.com/spreadsheets/d/1kvPoupSzsSFBNSztMzl04xMoSC3Kcx3CrjVf4yBmESU/edit?ts=5b5f17db#gid=227859291	PHESANT Transformation:NA-Notes:NA-Variable type:categorical-Phenotype ID:XVIII_MISCFINDINGS
Carpal tunnel syndrome	0.425294	7.3503518718773295E-2	7.20675e-09	0.299492	0.298637649326288	0.315928	8.87741e-07	0.575272	361194	7973	353221	UK Biobank	https://docs.google.com/spreadsheets/d/1kvPoupSzsSFBNSztMzl04xMoSC3Kcx3CrjVf4yBmESU/edit?ts=5b5f17db#gid=227859291	PHESANT Transformation:NA-Notes:NA-Variable type:categorical-Phenotype ID:G6_CARPTU
Leg fat percentage (left)	0.118831	4.0151337372940597E-2	0.00308067	-0.388704	0.39243748027394398	0.321936	0.0410148	0.577591	354791	NA	NA	UK Biobank	https://docs.google.com/spreadsheets/d/1kvPoupSzsSFBNSztMzl04xMoSC3Kcx3CrjVf4yBmESU/edit?ts=5b5f17db#gid=227859291	PHESANT Transformation:23115_0|| CONTINUOUS MAIN || CONTINUOUS || ||-Notes:Body composition estimation by impedance measurement. Left leg fat percentage Range 1-75% in 0.1% increments.-Variable type:continuous_raw
Nervous feelings	-0.118369	4.16097495612772E-2	0.00444471	-0.330328	0.35927754692680802	0.357874	0.0493655	0.59809	351829	83120	268709	UK Biobank	https://docs.google.com/spreadsheets/d/1kvPoupSzsSFBNSztMzl04xMoSC3Kcx3CrjVf4yBmESU/edit?ts=5b5f17db#gid=227859291	PHESANT Transformation:1970_0|| CAT-SINGLE || Inc(>=10): 0(268709) || Inc(>=10): 1(83120) || CAT-SINGLE-BINARY || sample 268709/83120(351829) ||-Notes:ACE touchscreen question Would you call yourself a nervous person? If the participant activated the Help button they were shown the message: Work through these questions quickly and do not think about the exact meaning of the question-Variable type…
Attendance/disability/mobility allowance: Disability living allowance	0.297602	7.6349468446907195E-2	9.70318e-05	0.216942	0.233747605288849	0.353354	0.00285822	0.59809	358597	15697	342900	UK Biobank	https://docs.google.com/spreadsheets/d/1kvPoupSzsSFBNSztMzl04xMoSC3Kcx3CrjVf4yBmESU/edit?ts=5b5f17db#gid=227859291	PHESANT Transformation:6146_0 || CAT-MUL-BINARY-VAR 2 || NO_NAN Remove NA participants 179 || Removed 2418 examples != 2 but with missing value (<0) || sample 342900/15697(358597) ||-Notes:ACE touchscreen question Do you receive any of the following? (You can select more than one answer) The following checks were performed: If code -7 was selected, then no additional choices were allowed. If code…
Medication for pain relief, constipation, heartburn: Ibuprofen (e.g. Nurofen)	0.270902	7.9582664652860194E-2	0.000663982	-0.348078	0.37786204853872901	0.356958	0.0128528	0.59809	357084	53049	304035	UK Biobank	https://docs.google.com/spreadsheets/d/1kvPoupSzsSFBNSztMzl04xMoSC3Kcx3CrjVf4yBmESU/edit?ts=5b5f17db#gid=227859291	PHESANT Transformation:6154_0 || CAT-MUL-BINARY-VAR 2 || NO_NAN Remove NA participants 514 || Removed 3596 examples != 2 but with missing value (<0) || sample 304035/53049(357084) ||-Notes:ACE touchscreen question Do you regularly take any of the following? (You can select more than one answer) The following checks were performed: If code -7 was selected, then no additional choices were allowed. …
Types of physical activity in last 4 weeks: Walking for pleasure (not as a means of transport)	-0.176825	6.0555284456191197E-2	0.0034997	-0.356796	0.38770141392143298	0.357423	0.0433083	0.59809	359263	258574	100689	UK Biobank	https://docs.google.com/spreadsheets/d/1kvPoupSzsSFBNSztMzl04xMoSC3Kcx3CrjVf4yBmESU/edit?ts=5b5f17db#gid=227859291	PHESANT Transformation:6164_0 || CAT-MUL-BINARY-VAR 1 || NO_NAN Remove NA participants 1592 || Removed 339 examples != 1 but with missing value (<0) || sample 100689/258574(359263) ||-Notes:ACE touchscreen question In the last 4 weeks did you spend any time doing the following? (You can select more than one answer) The following checks were performed: If code -7 was selected, then no additional c…
Nerve, nerve root and plexus disorders	0.465617	7.0214102537493495E-2	3.32542e-11	0.308541	0.32897028841209403	0.348296	9.0119e-09	0.59809	361194	10898	350296	UK Biobank	https://docs.google.com/spreadsheets/d/1kvPoupSzsSFBNSztMzl04xMoSC3Kcx3CrjVf4yBmESU/edit?ts=5b5f17db#gid=227859291	PHESANT Transformation:NA-Notes:NA-Variable type:categorical-Phenotype ID:G6_NERPLEX
BMI	0.125727	4.2534625508880403E-2	0.00311773	-0.276048	0.31655813878863398	0.383192	0.0410148	0.599923	339224	NA	NA	GIANT Consortium	https://portals.broadinstitute.org/collaboration/giant/index.php/GIANT_consortium_data_files	Meta-analysis results from the GIANT Consortium Consortium (2015) Genetic studies of body mass index yield new insights for obesity biology.
Professional informed about depression	0.345559	0.10931356230675	0.00157136	-0.272343	0.32243464536251698	0.398309	0.0260457	0.599923	66302	42728	23574	UK Biobank	https://docs.google.com/spreadsheets/d/1kvPoupSzsSFBNSztMzl04xMoSC3Kcx3CrjVf4yBmESU/edit?ts=5b5f17db#gid=227859291	PHESANT Transformation:20448_0|| CAT-SINGLE || Inc(>=10): 1(42728) || Inc(>=10): 0(23574) || CAT-SINGLE-BINARY || sample 23574/42728(66302) ||-Notes:Question asked: Did you ever tell a professional about these problems (medical doctor, psychologist, social worker, counsellor, nurse, clergy, or other helping professional)? Question was asked when ~F20446~ was Yes or ~F20441~ was Yes.-Variable type…
Seen doctor (GP) for nerves, anxiety, tension or depression	0.181415	5.8781020375617297E-2	0.00202674	-0.325803	0.37296622923397299	0.382365	0.0305701	0.599923	358693	123528	235165	UK Biobank	https://docs.google.com/spreadsheets/d/1kvPoupSzsSFBNSztMzl04xMoSC3Kcx3CrjVf4yBmESU/edit?ts=5b5f17db#gid=227859291	PHESANT Transformation:2090_0|| CAT-SINGLE || Inc(>=10): 0(235165) || Inc(>=10): 1(123528) || CAT-SINGLE-BINARY || sample 235165/123528(358693) ||-Notes:ACE touchscreen question Have you ever seen a general practitioner (GP) for nerves, anxiety, tension or depression?-Variable type:binary
Fractured/broken bones in last 5 years	0.239311	8.2980600324092504E-2	0.00392732	0.266354	0.30763358768900401	0.386591	0.0470496	0.599923	359241	34780	324461	UK Biobank	https://docs.google.com/spreadsheets/d/1kvPoupSzsSFBNSztMzl04xMoSC3Kcx3CrjVf4yBmESU/edit?ts=5b5f17db#gid=227859291	PHESANT Transformation:2463_0|| CAT-SINGLE || Inc(>=10): 0(324461) || Inc(>=10): 1(34780) || CAT-SINGLE-BINARY || sample 324461/34780(359241) ||-Notes:ACE touchscreen question Have you fractured/broken any bones in the last 5 years?-Variable type:binary
Diagnoses - main ICD10: G56 Mononeuropathies of upper limb	0.426749	7.0974829424191893E-2	1.82485e-09	0.266024	0.300913268721551	0.376666	2.47267e-07	0.599923	361194	8130	353064	UK Biobank	https://docs.google.com/spreadsheets/d/1kvPoupSzsSFBNSztMzl04xMoSC3Kcx3CrjVf4yBmESU/edit?ts=5b5f17db#gid=227859291	PHESANT Transformation:NA-Notes:NA-Variable type:categorical-Phenotype ID:G56
Hernia	0.237197	7.2013527636988595E-2	0.000988468	0.325911	0.385311570049165	0.397644	0.0178583	0.599923	361194	26197	334997	UK Biobank	https://docs.google.com/spreadsheets/d/1kvPoupSzsSFBNSztMzl04xMoSC3Kcx3CrjVf4yBmESU/edit?ts=5b5f17db#gid=227859291	PHESANT Transformation:NA-Notes:NA-Variable type:categorical-Phenotype ID:K11_HERNIA
Hallux valgus (acquired)	0.451816	0.1007047736024	7.23877e-06	0.255667	0.29720377708006401	0.389655	0.000306517	0.599923	361194	5370	355824	UK Biobank	https://docs.google.com/spreadsheets/d/1kvPoupSzsSFBNSztMzl04xMoSC3Kcx3CrjVf4yBmESU/edit?ts=5b5f17db#gid=227859291	PHESANT Transformation:NA-Notes:NA-Variable type:categorical-Phenotype ID:M13_HALLUXVALGUS
#Spondylopathies	0.416226	0.11010212025621	0.0001566	-0.360416	0.398944303961562	0.366301	0.00442069	0.599923	361194	4393	356801	UK Biobank	https://docs.google.com/spreadsheets/d/1kvPoupSzsSFBNSztMzl04xMoSC3Kcx3CrjVf4yBmESU/edit?ts=5b5f17db#gid=227859291	PHESANT Transformation:NA-Notes:NA-Variable type:categorical-Phenotype ID:M13_SPONDYLOPATHY
Diagnoses - main ICD10: K44 Diaphragmatic hernia	0.343172	0.119436554781699	0.00406259	0.327207	0.41395454407673998	0.429269	0.0470496	0.638669	361194	8042	353152	UK Biobank	https://docs.google.com/spreadsheets/d/1kvPoupSzsSFBNSztMzl04xMoSC3Kcx3CrjVf4yBmESU/edit?ts=5b5f17db#gid=227859291	PHESANT Transformation:NA-Notes:NA-Variable type:categorical-Phenotype ID:K44
Substances taken for depression: Medication prescribed to you (for at least two weeks)	0.292564	7.6705325947770006E-2	0.000136665	-0.222217	0.28792521968843998	0.440241	0.00394002	0.639865	117763	28351	89412	UK Biobank	https://docs.google.com/spreadsheets/d/1kvPoupSzsSFBNSztMzl04xMoSC3Kcx3CrjVf4yBmESU/edit?ts=5b5f17db#gid=227859291	PHESANT Transformation:20546_0 || CAT-MUL-BINARY-VAR 3 || Indicator name x20446_0_0 || Remove indicator var NAs: 243128 || Remove indicator var <0: 303 || Removed 0 examples != 3 but with missing value (<0) || sample 89412/28351(117763) ||-Notes:Question asked: Did you ever try the following for these problems? (tick all that apply) Participant was offered a set of options which have been combine…
Schizophrenia	-0.145837	4.5127560332308497E-2	0.00123075	-0.226403	0.29355640608698302	0.440563	0.0219429	0.639865	150064	36989	113075	PGC	https://www.med.unc.edu/pgc/results-and-downloads/	GWAS made available by PGC. Please go to reference for details
Attendance/disability/mobility allowance: Blue badge	0.384536	8.2507525503033002E-2	3.15271e-06	0.188904	0.25011141087747402	0.450082	0.000152569	0.646	358597	12733	345864	UK Biobank	https://docs.google.com/spreadsheets/d/1kvPoupSzsSFBNSztMzl04xMoSC3Kcx3CrjVf4yBmESU/edit?ts=5b5f17db#gid=227859291	PHESANT Transformation:6146_0 || CAT-MUL-BINARY-VAR 3 || NO_NAN Remove NA participants 179 || Removed 2418 examples != 3 but with missing value (<0) || sample 345864/12733(358597) || SKIP_val:-1 < 0 || SKIP_val:-3 < 0 ||-Notes:ACE touchscreen question Do you receive any of the following? (You can select more than one answer) The following checks were performed: If code -7 was selected, then no ad…
Doctor diagnosed asthma	0.336719	0.105660287767135	0.0014385	-0.170871	0.25842396050579802	0.508481	0.0243646	0.721334	91787	11717	80070	UK Biobank	https://docs.google.com/spreadsheets/d/1kvPoupSzsSFBNSztMzl04xMoSC3Kcx3CrjVf4yBmESU/edit?ts=5b5f17db#gid=227859291	PHESANT Transformation:22127_0|| CAT-SINGLE || reassignments: 9=NA || Inc(>=10): 0(80070) || Inc(>=10): 1(11717) || CAT-SINGLE-BINARY || sample 80070/11717(91787) ||-Notes:User asked Has a doctor ever told you that you have had any of the conditions below? asthma was one of the options listed.-Variable type:binary
Age first had sexual intercourse	-0.213895	5.2512076630485099E-2	4.63613e-05	0.14457	0.22174701571684399	0.514427	0.0014957	0.721381	317694	NA	NA	UK Biobank	https://docs.google.com/spreadsheets/d/1kvPoupSzsSFBNSztMzl04xMoSC3Kcx3CrjVf4yBmESU/edit?ts=5b5f17db#gid=227859291	PHESANT Transformation:2139_0|| INTEGER || reassignments: -1=NA|-2=NA|-3=NA || CONTINUOUS || ||-Notes:ACE touchscreen question What was your age when you first had sexual intercourse? (Sexual intercourse includes vaginal, oral or anal intercourse) The following checks were performed: If answer If answer > Participants age then rejected If answer If the participant activated the Help button they w…
Diseases of the nervous system	0.531014	8.8107547106062098E-2	1.6715e-09	-0.266877	0.43026747173573698	0.535088	2.47267e-07	0.735812	361194	21323	339871	UK Biobank	https://docs.google.com/spreadsheets/d/1kvPoupSzsSFBNSztMzl04xMoSC3Kcx3CrjVf4yBmESU/edit?ts=5b5f17db#gid=227859291	PHESANT Transformation:NA-Notes:NA-Variable type:categorical-Phenotype ID:VI_NERVOUS
Diseases of the genitourinary system	0.319652	8.6149067145499497E-2	0.000206888	-0.27128	0.43918534993066	0.536781	0.00522672	0.735812	361194	71620	289574	UK Biobank	https://docs.google.com/spreadsheets/d/1kvPoupSzsSFBNSztMzl04xMoSC3Kcx3CrjVf4yBmESU/edit?ts=5b5f17db#gid=227859291	PHESANT Transformation:NA-Notes:NA-Variable type:categorical-Phenotype ID:XIV_GENITOURINARY
Transport type for commuting to job workplace: Public transport	-0.287843	9.9944701079920206E-2	0.00397648	0.243213	0.48984908702582097	0.619538	0.0470496	0.839818	190832	39655	151177	UK Biobank	https://docs.google.com/spreadsheets/d/1kvPoupSzsSFBNSztMzl04xMoSC3Kcx3CrjVf4yBmESU/edit?ts=5b5f17db#gid=227859291	PHESANT Transformation:6143_0 || CAT-MUL-BINARY-VAR 3 || NO_NAN Remove NA participants 170220 || Removed 142 examples != 3 but with missing value (<0) || sample 151177/39655(190832) ||-Notes:ACE touchscreen question What types of transport do you use to get to and from work? (You can select more than one answer) The following checks were performed: If code -7 was selected, then no additional choi…
Frequency of solarium/sunlamp use	-0.228765	7.3998637636834494E-2	0.00199168	-0.195657	0.47687542710314701	0.681593	0.0305701	0.903852	340643	NA	NA	UK Biobank	https://docs.google.com/spreadsheets/d/1kvPoupSzsSFBNSztMzl04xMoSC3Kcx3CrjVf4yBmESU/edit?ts=5b5f17db#gid=227859291	PHESANT Transformation:2277_0|| INTEGER || reassignments: -1=NA|-3=NA|-10=NA || CONTINUOUS || >20% IN ONE CATEGORY || Split into three bins: 0: [0,0], 1: (0,6), 2: >=6 ||cat N: 324579, 6805, 9259 || CAT-ORD || order: 0|1|2 || num categories: 3 ||-Notes:ACE touchscreen question How many times a year would you use a solarium or sunlamp? The following checks were performed: If answer > 9999 then rej…
Disorders of synovium and tendon	0.83466	0.211955863006343	8.21998e-05	-0.207097	0.50331315991117898	0.68073	0.00247513	0.903852	361194	5894	355300	UK Biobank	https://docs.google.com/spreadsheets/d/1kvPoupSzsSFBNSztMzl04xMoSC3Kcx3CrjVf4yBmESU/edit?ts=5b5f17db#gid=227859291	PHESANT Transformation:NA-Notes:NA-Variable type:categorical-Phenotype ID:M13_SYNOTEND
#Polyarthropathies	0.728742	0.17691357829825699	3.8019e-05	0.200762	0.52646279863005097	0.70295	0.00132092	0.92215	361194	3275	357919	UK Biobank	https://docs.google.com/spreadsheets/d/1kvPoupSzsSFBNSztMzl04xMoSC3Kcx3CrjVf4yBmESU/edit?ts=5b5f17db#gid=227859291	PHESANT Transformation:NA-Notes:NA-Variable type:categorical-Phenotype ID:M13_POLYARTHROPATHIES
Illnesses of siblings: Chronic bronchitis/emphysema	0.484883	0.16504057282083501	0.00330378	-0.17711	0.48367420421885299	0.714234	0.0422323	0.926985	279496	7933	271563	UK Biobank	https://docs.google.com/spreadsheets/d/1kvPoupSzsSFBNSztMzl04xMoSC3Kcx3CrjVf4yBmESU/edit?ts=5b5f17db#gid=227859291	PHESANT Transformation:20111_0 || CAT-MUL-BINARY-VAR 6 || NO_NAN Remove NA participants 52692 || Removed 29007 examples != 6 but with missing value (<0) || sample 271563/7933(279496) || SKIP_val:-11 < 0 ||-Notes:This field contains the combined results of 2 ACE touchscreen questions, both asked Have any of your brothers or sisters suffered from any of the following diseases? (You can select more …
Diagnoses - main ICD10: M23 Internal derangement of knee	0.49157	0.11048414692981701	8.61779e-06	-0.179612	0.51038979865860701	0.724905	0.000353852	0.930931	361194	11831	349363	UK Biobank	https://docs.google.com/spreadsheets/d/1kvPoupSzsSFBNSztMzl04xMoSC3Kcx3CrjVf4yBmESU/edit?ts=5b5f17db#gid=227859291	PHESANT Transformation:NA-Notes:NA-Variable type:categorical-Phenotype ID:M23
Impedance of leg (left)	-0.173469	4.7170601178424497E-2	0.000235547	-0.164065	0.48526642697160699	0.735294	0.00559941	0.934436	354811	NA	NA	UK Biobank	https://docs.google.com/spreadsheets/d/1kvPoupSzsSFBNSztMzl04xMoSC3Kcx3CrjVf4yBmESU/edit?ts=5b5f17db#gid=227859291	PHESANT Transformation:23108_0|| CONTINUOUS MAIN || CONTINUOUS || ||-Notes:Body composition estimation by impedance measurement. Impedance of left leg, ohm Measured impedance of left leg. Range 150 - 1200 (ohms) in 1 (ohms) increments.-Variable type:continuous_raw
Episodal and paroxysmal disorders	0.379294	0.129404683016629	0.00337799	-0.144534	0.455308782584531	0.750908	0.0427774	0.944441	361194	5418	355776	UK Biobank	https://docs.google.com/spreadsheets/d/1kvPoupSzsSFBNSztMzl04xMoSC3Kcx3CrjVf4yBmESU/edit?ts=5b5f17db#gid=227859291	PHESANT Transformation:NA-Notes:NA-Variable type:categorical-Phenotype ID:G6_EPIPAROX
Other gastritis (incl. Duodenitis)	0.707461	0.14797102190397801	1.74356e-06	-0.156011	0.51707924140751005	0.762869	9.84386e-05	0.949694	361194	10518	350676	UK Biobank	https://docs.google.com/spreadsheets/d/1kvPoupSzsSFBNSztMzl04xMoSC3Kcx3CrjVf4yBmESU/edit?ts=5b5f17db#gid=227859291	PHESANT Transformation:NA-Notes:NA-Variable type:categorical-Phenotype ID:K11_OTHGASTR
Reason for reducing amount of alcohol drunk: Other reason	0.25237	8.4781257850502501E-2	0.00291352	-0.126793	0.50360738968206298	0.801219	0.0402839	0.977487	134033	70609	63424	UK Biobank	https://docs.google.com/spreadsheets/d/1kvPoupSzsSFBNSztMzl04xMoSC3Kcx3CrjVf4yBmESU/edit?ts=5b5f17db#gid=227859291	PHESANT Transformation:2664_0 || CAT-SINGLE || CAT-SINGLE-BINARY-VAR: 5 || Inc(>=10): 5(70609) ||-Notes:ACE touchscreen question Why did you reduce the amount you drank? ~F2664~ was collected from participants who indicated they drink alcohol, as defined by their answers to ~F1558~ and they drink less nowadays than 10 years ago, as defined by their answers to ~F1558~-Variable type:binary
#Other joint disorders	0.651462	9.3461426258884497E-2	3.16071e-12	-0.130237	0.50211892045892903	0.795346	1.27064e-09	0.977487	361194	27347	333847	UK Biobank	https://docs.google.com/spreadsheets/d/1kvPoupSzsSFBNSztMzl04xMoSC3Kcx3CrjVf4yBmESU/edit?ts=5b5f17db#gid=227859291	PHESANT Transformation:NA-Notes:NA-Variable type:categorical-Phenotype ID:M13_OTHERJOINT
Impedance of leg (right)	-0.171025	4.6048907332734999E-2	0.000204017	-0.110335	0.47634924259461298	0.816829	0.00522672	0.986665	354817	NA	NA	UK Biobank	https://docs.google.com/spreadsheets/d/1kvPoupSzsSFBNSztMzl04xMoSC3Kcx3CrjVf4yBmESU/edit?ts=5b5f17db#gid=227859291	PHESANT Transformation:23107_0|| CONTINUOUS MAIN || CONTINUOUS || ||-Notes:Body composition estimation by impedance measurement. Impedance of right leg, oh Measured impedance of right leg. Range 150 - 1200 (ohms) in 1 (ohms) increments.-Variable type:continuous_raw
Treatment/medication code: tramadol	0.398422	0.13294990856427299	0.00272842	0.0733605	0.357230530985438	0.837292	0.0389159	0.999697	361141	4011	357130	UK Biobank	https://docs.google.com/spreadsheets/d/1kvPoupSzsSFBNSztMzl04xMoSC3Kcx3CrjVf4yBmESU/edit?ts=5b5f17db#gid=227859291	PHESANT Transformation:20003_0 || CAT-MUL-BINARY-VAR 1140864992 || Indicator name x137_0_0 || Remove indicator var NAs: 53 || Remove indicator var <0: 0 || Removed 0 examples != 1140864992 but with missing value (<0) || sample 357130/4011(361141) ||-Notes:Code for treatment Negative codes indicate free-text entry.-Variable type:binary
Meniscus derangement	0.475933	0.118217089484994	5.67512e-05	-0.107291	0.54525548722560102	0.844007	0.00178832	0.999697	361194	10831	350363	UK Biobank	https://docs.google.com/spreadsheets/d/1kvPoupSzsSFBNSztMzl04xMoSC3Kcx3CrjVf4yBmESU/edit?ts=5b5f17db#gid=227859291	PHESANT Transformation:NA-Notes:NA-Variable type:categorical-Phenotype ID:M13_MENISCUSDERANGEMENTS
Year ended full time education	-0.191468	6.4872121867732405E-2	0.00316271	-0.0316416	0.19864551973934	0.873443	0.0412065	0.999994	91777	NA	NA	UK Biobank	https://docs.google.com/spreadsheets/d/1kvPoupSzsSFBNSztMzl04xMoSC3Kcx3CrjVf4yBmESU/edit?ts=5b5f17db#gid=227859291	PHESANT Transformation:22501_0|| INTEGER || reassignments: -1=NA|-2=NA|-3=NA || CONTINUOUS || ||-Notes:Year ended full time education-Variable type:continuous_raw
Asthma (EUR Biobanks)	0.293206	6.4008985753853304E-2	4.63415e-06	-0.0633986	0.555244153697108	0.909094	0.000216527	0.999994	1376071	121940	1254131	Global Biobank Meta-analysis Initiative Meta-analysis Initiative: powering genetic discovery across human diseases. 2026	https://www.globalbiobankmeta.org/resources	https://www.sciencedirect.com/science/article/pii/S2666979X22001410?via%3Dihub
Asthma (All Biobanks)	0.27806	6.3550540110811196E-2	1.21202e-05	-0.00314068	0.57989098273602702	0.995679	0.000469225	0.999994	1800785	153763	1647022	Global Biobank Meta-analysis Initiative Meta-analysis Initiative: powering genetic discovery across human diseases. 2027	https://www.globalbiobankmeta.org/resources	https://www.sciencedirect.com/science/article/pii/S2666979X22001410?via%3Dihub
Major dietary changes in the last 5 years: Yes, because of illness	0.225796	7.1448057086528599E-2	0.0015762	-0.00667584	0.57954586599658198	0.990809	0.0260457	0.999994	360294	38051	322243	UK Biobank	https://docs.google.com/spreadsheets/d/1kvPoupSzsSFBNSztMzl04xMoSC3Kcx3CrjVf4yBmESU/edit?ts=5b5f17db#gid=227859291	PHESANT Transformation:1538_0 || CAT-SINGLE || CAT-SINGLE-BINARY-VAR: 1 || Inc(>=10): 1(38051) ||-Notes:ACE touchscreen question Have you made any major changes to your diet in the last 5 years?-Variable type:binary
Non-cancer illness code, self-reported: irritable bowel syndrome	0.434313	0.13903020331058899	0.00178485	-0.020244	0.57980545141590001	0.972147	0.0284527	0.999994	361141	8537	352604	UK Biobank	https://docs.google.com/spreadsheets/d/1kvPoupSzsSFBNSztMzl04xMoSC3Kcx3CrjVf4yBmESU/edit?ts=5b5f17db#gid=227859291	PHESANT Transformation:20002_0 || CAT-MUL-BINARY-VAR 1154 || Indicator name x135_0_0 || Remove indicator var NAs: 53 || Remove indicator var <0: 0 || Removed 0 examples != 1154 but with missing value (<0) || sample 352604/8537(361141) ||-Notes:Code for non-cancer illness. If the participant was uncertain of the type of illness they had had, then they described it to the interviewer (a trained nur…
Treatment/medication code: metformin	0.207264	7.2070480791181002E-2	0.00402946	0.0664606	0.53343942353882401	0.900849	0.0470496	0.999994	361141	8968	352173	UK Biobank	https://docs.google.com/spreadsheets/d/1kvPoupSzsSFBNSztMzl04xMoSC3Kcx3CrjVf4yBmESU/edit?ts=5b5f17db#gid=227859291	PHESANT Transformation:20003_0 || CAT-MUL-BINARY-VAR 1140884600 || Indicator name x137_0_0 || Remove indicator var NAs: 53 || Remove indicator var <0: 0 || Removed 0 examples != 1140884600 but with missing value (<0) || sample 352173/8968(361141) ||-Notes:Code for treatment Negative codes indicate free-text entry.-Variable type:binary
Reason for reducing amount of alcohol drunk: Health precaution	-0.284593	7.5602943756545402E-2	0.000167012	0.011036	0.27200994798890399	0.967637	0.00452603	0.999994	134033	43868	90165	UK Biobank	https://docs.google.com/spreadsheets/d/1kvPoupSzsSFBNSztMzl04xMoSC3Kcx3CrjVf4yBmESU/edit?ts=5b5f17db#gid=227859291	PHESANT Transformation:2664_0 || CAT-SINGLE || CAT-SINGLE-BINARY-VAR: 3 || Inc(>=10): 3(43868) ||-Notes:ACE touchscreen question Why did you reduce the amount you drank? ~F2664~ was collected from participants who indicated they drink alcohol, as defined by their answers to ~F1558~ and they drink less nowadays than 10 years ago, as defined by their answers to ~F1558~-Variable type:binary
Destinations on discharge from hospital (recoded): Usual Place of residence	0.511313	9.1108419884222996E-2	1.99839e-08	0.00772969	0.34842602467420197	0.982301	1.80521e-06	0.999994	361058	232634	128424	UK Biobank	https://docs.google.com/spreadsheets/d/1kvPoupSzsSFBNSztMzl04xMoSC3Kcx3CrjVf4yBmESU/edit?ts=5b5f17db#gid=227859291	PHESANT Transformation:41248_0 || CAT-MUL-BINARY-VAR 1000 || ALL || Removed 136 examples != 1000 but with missing value (<0) || sample 128424/232634(361058) ||-Notes:This field is a summary of the distinct destination on discharge codes a participant has had recorded across all their episodes in hospital. Destination on discharge identifies whether a patient was due to return to their usual place…
Blood clot, DVT, bronchitis, emphysema, asthma, rhinitis, eczema, allergy diagnosed by doctor: None of the above	-0.171593	5.8264469457893001E-2	0.00322882	0.0722935	0.56603404291113402	0.898371	0.0416672	0.999994	360527	244522	116005	UK Biobank	https://docs.google.com/spreadsheets/d/1kvPoupSzsSFBNSztMzl04xMoSC3Kcx3CrjVf4yBmESU/edit?ts=5b5f17db#gid=227859291	PHESANT Transformation:6152_0 || CAT-MUL-BINARY-VAR 100 || NO_NAN Remove NA participants 181 || Removed 486 examples != 100 but with missing value (<0) || sample 116005/244522(360527) ||-Notes:ACE touchscreen question Has a doctor ever told you that you have had any of the following conditions? (You can select more than one answer) The following checks were performed: If code -7 was selected, the…
Pain type(s) experienced in last month: Headache	0.174018	5.7908098677737697E-2	0.00265515	-0.0543841	0.56593366265265899	0.923444	0.0384678	0.999994	360391	71672	288719	UK Biobank	https://docs.google.com/spreadsheets/d/1kvPoupSzsSFBNSztMzl04xMoSC3Kcx3CrjVf4yBmESU/edit?ts=5b5f17db#gid=227859291	PHESANT Transformation:6159_0 || CAT-MUL-BINARY-VAR 1 || NO_NAN Remove NA participants 180 || Removed 623 examples != 1 but with missing value (<0) || sample 288719/71672(360391) ||-Notes:ACE touchscreen question In the last month have you experienced any of the following that interfered with your usual activites? (You can select more than one answer) The following checks were performed: If code …
Types of transport used (excluding work): Car/motor vehicle	0.241367	7.0738795984269395E-2	0.000644688	-0.0215857	0.57591360930727598	0.970102	0.0126602	0.999994	359324	285459	73865	UK Biobank	https://docs.google.com/spreadsheets/d/1kvPoupSzsSFBNSztMzl04xMoSC3Kcx3CrjVf4yBmESU/edit?ts=5b5f17db#gid=227859291	PHESANT Transformation:6162_0 || CAT-MUL-BINARY-VAR 1 || NO_NAN Remove NA participants 1769 || Removed 101 examples != 1 but with missing value (<0) || sample 73865/285459(359324) ||-Notes:ACE touchscreen question In the last 4 weeks, which forms of transport have you used most often to get about? (Not including any journeys to and from work; you can select more than one answer) The following che…
Diagnoses - main ICD10: K29 Gastritis and duodenitis	0.669988	0.12610167620742599	1.0779e-07	0.012233	0.51041331691948	0.980879	7.68712e-06	0.999994	361194	12678	348516	UK Biobank	https://docs.google.com/spreadsheets/d/1kvPoupSzsSFBNSztMzl04xMoSC3Kcx3CrjVf4yBmESU/edit?ts=5b5f17db#gid=227859291	PHESANT Transformation:NA-Notes:NA-Variable type:categorical-Phenotype ID:K29
Other specific joint derangements/joint disorders	0.680532	0.194146824988153	0.000456188	-0.0295872	0.55380850586884101	0.957393	0.00950976	0.999994	361194	7943	353251	UK Biobank	https://docs.google.com/spreadsheets/d/1kvPoupSzsSFBNSztMzl04xMoSC3Kcx3CrjVf4yBmESU/edit?ts=5b5f17db#gid=227859291	PHESANT Transformation:NA-Notes:NA-Variable type:categorical-Phenotype ID:M13_JOINTOTH
Trigger finger	0.55431	0.17233914530983599	0.00129815	0.00772064	0.57597706004524096	0.989305	0.0225512	0.999994	361194	1999	359195	UK Biobank	https://docs.google.com/spreadsheets/d/1kvPoupSzsSFBNSztMzl04xMoSC3Kcx3CrjVf4yBmESU/edit?ts=5b5f17db#gid=227859291	PHESANT Transformation:NA-Notes:NA-Variable type:categorical-Phenotype ID:M13_TRIGGERFINGER
Diagnoses - main ICD10: M25 Other joint disorders, not elsewhere classified	0.700822	0.21115620151694001	0.000903494	0.00509289	0.56344934070772301	0.992788	0.0167703	0.999994	361194	7218	353976	UK Biobank	https://docs.google.com/spreadsheets/d/1kvPoupSzsSFBNSztMzl04xMoSC3Kcx3CrjVf4yBmESU/edit?ts=5b5f17db#gid=227859291	PHESANT Transformation:NA-Notes:NA-Variable type:categorical-Phenotype ID:M25
Diagnoses - main ICD10: M65 Synovitis and tenosynovitis	0.603203	0.17887847908158	0.000745866	4.69021e-06	0.58018171954714504	0.999994	0.0142345	0.999994	361194	2812	358382	UK Biobank	https://docs.google.com/spreadsheets/d/1kvPoupSzsSFBNSztMzl04xMoSC3Kcx3CrjVf4yBmESU/edit?ts=5b5f17db#gid=227859291	PHESANT Transformation:NA-Notes:NA-Variable type:categorical-Phenotype ID:M65
Injury, poisoning and certain other consequences of external causes	0.31767	8.8758522732665407E-2	0.000344869	-0.00463766	0.345189825830298	0.989281	0.0077883	0.999994	361194	44796	316398	UK Biobank	https://docs.google.com/spreadsheets/d/1kvPoupSzsSFBNSztMzl04xMoSC3Kcx3CrjVf4yBmESU/edit?ts=5b5f17db#gid=227859291	PHESANT Transformation:NA-Notes:NA-Variable type:categorical-Phenotype ID:XIX_INJURY_POISON
Factors influencing health status and contact with health services	0.374811	0.119633067930719	0.00173024	-0.00841721	0.49365374959701003	0.986396	0.0279104	0.999994	361194	45947	315247	UK Biobank	https://docs.google.com/spreadsheets/d/1kvPoupSzsSFBNSztMzl04xMoSC3Kcx3CrjVf4yBmESU/edit?ts=5b5f17db#gid=227859291	PHESANT Transformation:NA-Notes:NA-Variable type:categorical-Phenotype ID:XXI_HEALTHFACTORS
Red blood cell count	-0.147406	4.7426702867189002E-2	0.00188308	-0.0249522	0.370177447206812	0.946258	0.0293284	0.999994	173511	NA	NA	UK Biobank and INTERVAL	http://www.bloodcellgenetics.org/	Count of red blood cells per unit volume of blood
